# Supplementary material for: Knockout or inhibition of USP30 protects dopaminergic neurons in a Parkinson’s disease mouse model
Source: Nat Commun. 2023 Nov 13;14:7295. doi: 10.1038/s41467-023-42876-1 (PMC10643470; doi:10.1038/s41467-023-42876-1)
Supplement: Supplementary file 4 — Supplementary Data 1 [file 41467_2023_42876_MOESM4_ESM.xlsx]

## Sheet: Stats catResults_Usp30
Column1	X	Method	Dependent.variable	Batch.included	Residual.variances.homogeneity	Genotype.contribution	Genotype.estimate	Genotype.standard.error	Genotype.p.Val	Genotype.percentage.change	Sex.estimate	Sex.standard.error	Sex.p.val	Weight.estimate	Weight.standard.error	Weight.p.val	Gp1.genotype	Gp1.Residuals.normality.test	Gp2.genotype	Gp2.Residuals.normality.test	Blups.test	Rotated.residuals.normality.test	Intercept.estimate	Intercept.standard.error	Interaction.included	Interaction.p.val	Sex.FvKO.estimate	Sex.FvKO.standard.error	Sex.FvKO.p.val	Sex.MvKO.estimate	Sex.MvKO.standard.error	Sex.MvKO.p.val	Classification.tag	Transformation	Additional.information	Genotype	Phenotype	Type of phenotype	MinPvalue	p_adjusted	callSummary	HeatMap
280	PS_output	Fisher Exact Test framework	Fusion.Of.Vertebrae	NA	NA	NA	0.15	NA	0.0033	NA	NA	NA	NA	NA	NA	NA	Usp30(b):Hom	NA	WT	NA	NA	NA	NA	NA	NA	NA	0.32	NA	0.0016	0	NA	1	With phenotype threshold value 0.01 - significant in females and in combined dataset	lambda=NA, scaleShift=NA	NA	Usp30(b):Hom	Fusion.Of.Vertebrae	Categorical	0.0016	0.296	not significant	0
285	PS_output	Fisher Exact Test framework	Fusion.Of.Processes	NA	NA	NA	0.13	NA	0.0395	NA	NA	NA	NA	NA	NA	NA	Usp30(b):Hom	NA	WT	NA	NA	NA	NA	NA	NA	NA	0.31	NA	0.0111	0.02	NA	1	Not significant	lambda=NA, scaleShift=NA	NA	Usp30(b):Hom	Fusion.Of.Processes	Categorical	0.0111	0.6845	not significant	0
296	PS_output	Fisher Exact Test framework	Pelvis	NA	NA	NA	0.21	NA	0.0014	NA	NA	NA	NA	NA	NA	NA	Usp30(b):Hom	NA	WT	NA	NA	NA	NA	NA	NA	NA	0.31	NA	0.009	0.13	NA	0.0806	With phenotype threshold value 0.01 - significant in females and in combined dataset	lambda=NA, scaleShift=NA	NA	Usp30(b):Hom	Pelvis	Categorical	0.009	0.6845	not significant	0
65	PS_output	Fisher Exact Test framework	Persistence.Of.Hyaloid.Vascula	NA	NA	NA	0.01	NA	1	NA	NA	NA	NA	NA	NA	NA	Usp30(b):Hom	NA	WT	NA	NA	NA	NA	NA	NA	NA	0.02	NA	1	0	NA	1	Not significant	lambda=NA, scaleShift=NA	NA	Usp30(b):Hom	Persistence.Of.Hyaloid.Vascula	Categorical	1	1	not significant	0
66	PS_output	Fisher Exact Test framework	Retinal.Blood.Vessels.Pattern	NA	NA	NA	0	NA	1	NA	NA	NA	NA	NA	NA	NA	Usp30(b):Hom	NA	WT	NA	NA	NA	NA	NA	NA	NA	0	NA	1	0	NA	1	Not significant	lambda=NA, scaleShift=NA	NA	Usp30(b):Hom	Retinal.Blood.Vessels.Pattern	Categorical	1	1	not significant	0
67	PS_output	Fisher Exact Test framework	Retinal.Blood.Vessels.Structur	NA	NA	NA	0	NA	1	NA	NA	NA	NA	NA	NA	NA	Usp30(b):Hom	NA	WT	NA	NA	NA	NA	NA	NA	NA	0	NA	1	0	NA	1	Not significant	lambda=NA, scaleShift=NA	NA	Usp30(b):Hom	Retinal.Blood.Vessels.Structur	Categorical	1	1	not significant	0
68	PS_output	Fisher Exact Test framework	Retinal.Blood.Vessels	NA	NA	NA	0	NA	1	NA	NA	NA	NA	NA	NA	NA	Usp30(b):Hom	NA	WT	NA	NA	NA	NA	NA	NA	NA	0.01	NA	1	0	NA	1	Not significant	lambda=NA, scaleShift=NA	NA	Usp30(b):Hom	Retinal.Blood.Vessels	Categorical	1	1	not significant	0
69	PS_output	Fisher Exact Test framework	Optic.Disc	NA	NA	NA	0	NA	1	NA	NA	NA	NA	NA	NA	NA	Usp30(b):Hom	NA	WT	NA	NA	NA	NA	NA	NA	NA	0	NA	1	0	NA	1	Not significant	lambda=NA, scaleShift=NA	NA	Usp30(b):Hom	Optic.Disc	Categorical	1	1	not significant	0
70	PS_output	Fisher Exact Test framework	Retinal.Structure	NA	NA	NA	0	NA	1	NA	NA	NA	NA	NA	NA	NA	Usp30(b):Hom	NA	WT	NA	NA	NA	NA	NA	NA	NA	0	NA	1	0	NA	1	Not significant	lambda=NA, scaleShift=NA	NA	Usp30(b):Hom	Retinal.Structure	Categorical	1	1	not significant	0
71	PS_output	Fisher Exact Test framework	Retinal.Pigmentation	NA	NA	NA	0.11	NA	0.3802	NA	NA	NA	NA	NA	NA	NA	Usp30(b):Hom	NA	WT	NA	NA	NA	NA	NA	NA	NA	0.07	NA	1	0.15	NA	0.6002	Not significant	lambda=NA, scaleShift=NA	NA	Usp30(b):Hom	Retinal.Pigmentation	Categorical	0.6002	1	not significant	0
72	PS_output	Fisher Exact Test framework	Retina	NA	NA	NA	0.11	NA	0.3802	NA	NA	NA	NA	NA	NA	NA	Usp30(b):Hom	NA	WT	NA	NA	NA	NA	NA	NA	NA	0.07	NA	1	0.15	NA	0.6002	Not significant	lambda=NA, scaleShift=NA	NA	Usp30(b):Hom	Retina	Categorical	0.6002	1	not significant	0
73	PS_output	Fisher Exact Test framework	Lens.Opacity	NA	NA	NA	0.06	NA	1	NA	NA	NA	NA	NA	NA	NA	Usp30(b):Hom	NA	WT	NA	NA	NA	NA	NA	NA	NA	0.06	NA	1	0.06	NA	1	Not significant	lambda=NA, scaleShift=NA	NA	Usp30(b):Hom	Lens.Opacity	Categorical	1	1	not significant	0
74	PS_output	Fisher Exact Test framework	Lens	NA	NA	NA	0.06	NA	1	NA	NA	NA	NA	NA	NA	NA	Usp30(b):Hom	NA	WT	NA	NA	NA	NA	NA	NA	NA	0.06	NA	1	0.06	NA	1	Not significant	lambda=NA, scaleShift=NA	NA	Usp30(b):Hom	Lens	Categorical	1	1	not significant	0
75	PS_output	Fisher Exact Test framework	Iris.Pigmentation	NA	NA	NA	0	NA	1	NA	NA	NA	NA	NA	NA	NA	Usp30(b):Hom	NA	WT	NA	NA	NA	NA	NA	NA	NA	0.01	NA	1	0	NA	1	Not significant	lambda=NA, scaleShift=NA	NA	Usp30(b):Hom	Iris.Pigmentation	Categorical	1	1	not significant	0
76	PS_output	Fisher Exact Test framework	Pupil.Light.Response	NA	NA	NA	0	NA	1	NA	NA	NA	NA	NA	NA	NA	Usp30(b):Hom	NA	WT	NA	NA	NA	NA	NA	NA	NA	0.01	NA	1	0	NA	1	Not significant	lambda=NA, scaleShift=NA	NA	Usp30(b):Hom	Pupil.Light.Response	Categorical	1	1	not significant	0
77	PS_output	Fisher Exact Test framework	Pupil.Dilation	NA	NA	NA	0.01	NA	1	NA	NA	NA	NA	NA	NA	NA	Usp30(b):Hom	NA	WT	NA	NA	NA	NA	NA	NA	NA	0.01	NA	1	0.01	NA	1	Not significant	lambda=NA, scaleShift=NA	NA	Usp30(b):Hom	Pupil.Dilation	Categorical	1	1	not significant	0
78	PS_output	Fisher Exact Test framework	Pupil.Shape	NA	NA	NA	0.01	NA	1	NA	NA	NA	NA	NA	NA	NA	Usp30(b):Hom	NA	WT	NA	NA	NA	NA	NA	NA	NA	0.01	NA	1	0.01	NA	1	Not significant	lambda=NA, scaleShift=NA	NA	Usp30(b):Hom	Pupil.Shape	Categorical	1	1	not significant	0
79	PS_output	Fisher Exact Test framework	Pupil.Position	NA	NA	NA	0.02	NA	1	NA	NA	NA	NA	NA	NA	NA	Usp30(b):Hom	NA	WT	NA	NA	NA	NA	NA	NA	NA	0.03	NA	1	0.01	NA	1	Not significant	lambda=NA, scaleShift=NA	NA	Usp30(b):Hom	Pupil.Position	Categorical	1	1	not significant	0
80	PS_output	Fisher Exact Test framework	Synechia	NA	NA	NA	0	NA	1	NA	NA	NA	NA	NA	NA	NA	Usp30(b):Hom	NA	WT	NA	NA	NA	NA	NA	NA	NA	0.01	NA	1	0	NA	1	Not significant	lambda=NA, scaleShift=NA	NA	Usp30(b):Hom	Synechia	Categorical	1	1	not significant	0
81	PS_output	Fisher Exact Test framework	Iris.Pupil	NA	NA	NA	0.03	NA	1	NA	NA	NA	NA	NA	NA	NA	Usp30(b):Hom	NA	WT	NA	NA	NA	NA	NA	NA	NA	0.04	NA	1	0.02	NA	1	Not significant	lambda=NA, scaleShift=NA	NA	Usp30(b):Hom	Iris.Pupil	Categorical	1	1	not significant	0
82	PS_output	Fisher Exact Test framework	Fusion.Between.Cornea.And.Lens	NA	NA	NA	0.05	NA	0.3454	NA	NA	NA	NA	NA	NA	NA	Usp30(b):Hom	NA	WT	NA	NA	NA	NA	NA	NA	NA	0.11	NA	0.3151	0	NA	1	Not significant	lambda=NA, scaleShift=NA	NA	Usp30(b):Hom	Fusion.Between.Cornea.And.Lens	Categorical	0.3151	1	not significant	0
83	PS_output	Fisher Exact Test framework	Corneal.Vascularisation	NA	NA	NA	0	NA	1	NA	NA	NA	NA	NA	NA	NA	Usp30(b):Hom	NA	WT	NA	NA	NA	NA	NA	NA	NA	0.01	NA	1	0	NA	1	Not significant	lambda=NA, scaleShift=NA	NA	Usp30(b):Hom	Corneal.Vascularisation	Categorical	1	1	not significant	0
84	PS_output	Fisher Exact Test framework	Corneal.Opacity	NA	NA	NA	0.04	NA	0.4067	NA	NA	NA	NA	NA	NA	NA	Usp30(b):Hom	NA	WT	NA	NA	NA	NA	NA	NA	NA	0.11	NA	0.3402	0.01	NA	1	Not significant	lambda=NA, scaleShift=NA	NA	Usp30(b):Hom	Corneal.Opacity	Categorical	0.3402	1	not significant	0
85	PS_output	Fisher Exact Test framework	Cornea	NA	NA	NA	0.02	NA	1	NA	NA	NA	NA	NA	NA	NA	Usp30(b):Hom	NA	WT	NA	NA	NA	NA	NA	NA	NA	0.01	NA	1	0.03	NA	1	Not significant	lambda=NA, scaleShift=NA	NA	Usp30(b):Hom	Cornea	Categorical	1	1	not significant	0
86	PS_output	Fisher Exact Test framework	Narrow.Eye.Opening	NA	NA	NA	0.01	NA	1	NA	NA	NA	NA	NA	NA	NA	Usp30(b):Hom	NA	WT	NA	NA	NA	NA	NA	NA	NA	0.01	NA	1	0	NA	1	Not significant	lambda=NA, scaleShift=NA	NA	Usp30(b):Hom	Narrow.Eye.Opening	Categorical	1	1	not significant	0
87	PS_output	Fisher Exact Test framework	Eyelid.Closure	NA	NA	NA	0	NA	1	NA	NA	NA	NA	NA	NA	NA	Usp30(b):Hom	NA	WT	NA	NA	NA	NA	NA	NA	NA	0	NA	1	0	NA	1	Not significant	lambda=NA, scaleShift=NA	NA	Usp30(b):Hom	Eyelid.Closure	Categorical	1	1	not significant	0
88	PS_output	Fisher Exact Test framework	Eyelid.Morphology	NA	NA	NA	0	NA	1	NA	NA	NA	NA	NA	NA	NA	Usp30(b):Hom	NA	WT	NA	NA	NA	NA	NA	NA	NA	0	NA	1	0	NA	1	Not significant	lambda=NA, scaleShift=NA	NA	Usp30(b):Hom	Eyelid.Morphology	Categorical	1	1	not significant	0
89	PS_output	Fisher Exact Test framework	Eye.Hemorrhage	NA	NA	NA	0	NA	1	NA	NA	NA	NA	NA	NA	NA	Usp30(b):Hom	NA	WT	NA	NA	NA	NA	NA	NA	NA	0	NA	1	0	NA	1	Not significant	lambda=NA, scaleShift=NA	NA	Usp30(b):Hom	Eye.Hemorrhage	Categorical	1	1	not significant	0
90	PS_output	Fisher Exact Test framework	Bulging.Eye	NA	NA	NA	0	NA	1	NA	NA	NA	NA	NA	NA	NA	Usp30(b):Hom	NA	WT	NA	NA	NA	NA	NA	NA	NA	0	NA	1	0	NA	1	Not significant	lambda=NA, scaleShift=NA	NA	Usp30(b):Hom	Bulging.Eye	Categorical	1	1	not significant	0
153	PS_output	Fisher Exact Test framework	Vibrissae	NA	NA	NA	0	NA	1	NA	NA	NA	NA	NA	NA	NA	Usp30(b):Hom	NA	WT	NA	NA	NA	NA	NA	NA	NA	0	NA	1	0	NA	1	Not significant	lambda=NA, scaleShift=NA	NA	Usp30(b):Hom	Vibrissae	Categorical	1	1	not significant	0
154	PS_output	Fisher Exact Test framework	Snout.Size	NA	NA	NA	0.01	NA	1	NA	NA	NA	NA	NA	NA	NA	Usp30(b):Hom	NA	WT	NA	NA	NA	NA	NA	NA	NA	0	NA	1	0.01	NA	1	Not significant	lambda=NA, scaleShift=NA	NA	Usp30(b):Hom	Snout.Size	Categorical	1	1	not significant	0
155	PS_output	Fisher Exact Test framework	Snout.Morphology	NA	NA	NA	0.01	NA	1	NA	NA	NA	NA	NA	NA	NA	Usp30(b):Hom	NA	WT	NA	NA	NA	NA	NA	NA	NA	0.01	NA	1	0.02	NA	1	Not significant	lambda=NA, scaleShift=NA	NA	Usp30(b):Hom	Snout.Morphology	Categorical	1	1	not significant	0
156	PS_output	Fisher Exact Test framework	Head.Size	NA	NA	NA	0	NA	1	NA	NA	NA	NA	NA	NA	NA	Usp30(b):Hom	NA	WT	NA	NA	NA	NA	NA	NA	NA	0	NA	1	0	NA	1	Not significant	lambda=NA, scaleShift=NA	NA	Usp30(b):Hom	Head.Size	Categorical	1	1	not significant	0
157	PS_output	Fisher Exact Test framework	Head.Morphology	NA	NA	NA	0	NA	1	NA	NA	NA	NA	NA	NA	NA	Usp30(b):Hom	NA	WT	NA	NA	NA	NA	NA	NA	NA	0	NA	1	0	NA	1	Not significant	lambda=NA, scaleShift=NA	NA	Usp30(b):Hom	Head.Morphology	Categorical	1	1	not significant	0
158	PS_output	Fisher Exact Test framework	Tail.Skin.Colour	NA	NA	NA	0	NA	1	NA	NA	NA	NA	NA	NA	NA	Usp30(b):Hom	NA	WT	NA	NA	NA	NA	NA	NA	NA	0	NA	1	0	NA	1	Not significant	lambda=NA, scaleShift=NA	NA	Usp30(b):Hom	Tail.Skin.Colour	Categorical	1	1	not significant	0
159	PS_output	Fisher Exact Test framework	Tail.Skin.Appearance	NA	NA	NA	0	NA	1	NA	NA	NA	NA	NA	NA	NA	Usp30(b):Hom	NA	WT	NA	NA	NA	NA	NA	NA	NA	0	NA	1	0	NA	1	Not significant	lambda=NA, scaleShift=NA	NA	Usp30(b):Hom	Tail.Skin.Appearance	Categorical	1	1	not significant	0
160	PS_output	Fisher Exact Test framework	Paw.Footpad.Skin.Colour	NA	NA	NA	0	NA	1	NA	NA	NA	NA	NA	NA	NA	Usp30(b):Hom	NA	WT	NA	NA	NA	NA	NA	NA	NA	0	NA	1	0	NA	1	Not significant	lambda=NA, scaleShift=NA	NA	Usp30(b):Hom	Paw.Footpad.Skin.Colour	Categorical	1	1	not significant	0
161	PS_output	Fisher Exact Test framework	Paw.Footpad.Skin.Appearance	NA	NA	NA	0	NA	1	NA	NA	NA	NA	NA	NA	NA	Usp30(b):Hom	NA	WT	NA	NA	NA	NA	NA	NA	NA	0	NA	1	0	NA	1	Not significant	lambda=NA, scaleShift=NA	NA	Usp30(b):Hom	Paw.Footpad.Skin.Appearance	Categorical	1	1	not significant	0
162	PS_output	Fisher Exact Test framework	Limb.Skin.Colour	NA	NA	NA	0	NA	1	NA	NA	NA	NA	NA	NA	NA	Usp30(b):Hom	NA	WT	NA	NA	NA	NA	NA	NA	NA	0	NA	1	0	NA	1	Not significant	lambda=NA, scaleShift=NA	NA	Usp30(b):Hom	Limb.Skin.Colour	Categorical	1	1	not significant	0
163	PS_output	Fisher Exact Test framework	Limb.Skin.Appearance	NA	NA	NA	0	NA	1	NA	NA	NA	NA	NA	NA	NA	Usp30(b):Hom	NA	WT	NA	NA	NA	NA	NA	NA	NA	0	NA	1	0	NA	1	Not significant	lambda=NA, scaleShift=NA	NA	Usp30(b):Hom	Limb.Skin.Appearance	Categorical	1	1	not significant	0
164	PS_output	Fisher Exact Test framework	Ventral.Skin.Colour	NA	NA	NA	0	NA	1	NA	NA	NA	NA	NA	NA	NA	Usp30(b):Hom	NA	WT	NA	NA	NA	NA	NA	NA	NA	0	NA	1	0	NA	1	Not significant	lambda=NA, scaleShift=NA	NA	Usp30(b):Hom	Ventral.Skin.Colour	Categorical	1	1	not significant	0
165	PS_output	Fisher Exact Test framework	Ventral.Skin.Appearance	NA	NA	NA	0	NA	1	NA	NA	NA	NA	NA	NA	NA	Usp30(b):Hom	NA	WT	NA	NA	NA	NA	NA	NA	NA	0	NA	1	0	NA	1	Not significant	lambda=NA, scaleShift=NA	NA	Usp30(b):Hom	Ventral.Skin.Appearance	Categorical	1	1	not significant	0
166	PS_output	Fisher Exact Test framework	Dorsal.Skin.Colour	NA	NA	NA	0	NA	1	NA	NA	NA	NA	NA	NA	NA	Usp30(b):Hom	NA	WT	NA	NA	NA	NA	NA	NA	NA	0	NA	1	0	NA	1	Not significant	lambda=NA, scaleShift=NA	NA	Usp30(b):Hom	Dorsal.Skin.Colour	Categorical	1	1	not significant	0
167	PS_output	Fisher Exact Test framework	Dorsal.Skin.Appearance	NA	NA	NA	0	NA	1	NA	NA	NA	NA	NA	NA	NA	Usp30(b):Hom	NA	WT	NA	NA	NA	NA	NA	NA	NA	0	NA	1	0	NA	1	Not significant	lambda=NA, scaleShift=NA	NA	Usp30(b):Hom	Dorsal.Skin.Appearance	Categorical	1	1	not significant	0
168	PS_output	Fisher Exact Test framework	Pinna.Skin.Colour	NA	NA	NA	0	NA	1	NA	NA	NA	NA	NA	NA	NA	Usp30(b):Hom	NA	WT	NA	NA	NA	NA	NA	NA	NA	0	NA	1	0	NA	1	Not significant	lambda=NA, scaleShift=NA	NA	Usp30(b):Hom	Pinna.Skin.Colour	Categorical	1	1	not significant	0
169	PS_output	Fisher Exact Test framework	Pinna.Skin.Appearance	NA	NA	NA	0	NA	1	NA	NA	NA	NA	NA	NA	NA	Usp30(b):Hom	NA	WT	NA	NA	NA	NA	NA	NA	NA	0	NA	1	0	NA	1	Not significant	lambda=NA, scaleShift=NA	NA	Usp30(b):Hom	Pinna.Skin.Appearance	Categorical	1	1	not significant	0
170	PS_output	Fisher Exact Test framework	Head.Skin.Colour	NA	NA	NA	0	NA	1	NA	NA	NA	NA	NA	NA	NA	Usp30(b):Hom	NA	WT	NA	NA	NA	NA	NA	NA	NA	0	NA	1	0	NA	1	Not significant	lambda=NA, scaleShift=NA	NA	Usp30(b):Hom	Head.Skin.Colour	Categorical	1	1	not significant	0
171	PS_output	Fisher Exact Test framework	Head.Skin.Appearance	NA	NA	NA	0	NA	1	NA	NA	NA	NA	NA	NA	NA	Usp30(b):Hom	NA	WT	NA	NA	NA	NA	NA	NA	NA	0	NA	1	0	NA	1	Not significant	lambda=NA, scaleShift=NA	NA	Usp30(b):Hom	Head.Skin.Appearance	Categorical	1	1	not significant	0
172	PS_output	Fisher Exact Test framework	Tail.Coathair.Length	NA	NA	NA	0	NA	1	NA	NA	NA	NA	NA	NA	NA	Usp30(b):Hom	NA	WT	NA	NA	NA	NA	NA	NA	NA	0	NA	1	0	NA	1	Not significant	lambda=NA, scaleShift=NA	NA	Usp30(b):Hom	Tail.Coathair.Length	Categorical	1	1	not significant	0
173	PS_output	Fisher Exact Test framework	Tail.Coathair.Appearance	NA	NA	NA	0	NA	1	NA	NA	NA	NA	NA	NA	NA	Usp30(b):Hom	NA	WT	NA	NA	NA	NA	NA	NA	NA	0	NA	1	0	NA	1	Not significant	lambda=NA, scaleShift=NA	NA	Usp30(b):Hom	Tail.Coathair.Appearance	Categorical	1	1	not significant	0
174	PS_output	Fisher Exact Test framework	Tail.Coathair.Colour.Pattern	NA	NA	NA	0	NA	1	NA	NA	NA	NA	NA	NA	NA	Usp30(b):Hom	NA	WT	NA	NA	NA	NA	NA	NA	NA	0	NA	1	0	NA	1	Not significant	lambda=NA, scaleShift=NA	NA	Usp30(b):Hom	Tail.Coathair.Colour.Pattern	Categorical	1	1	not significant	0
175	PS_output	Fisher Exact Test framework	Tail.Coathair.Colour	NA	NA	NA	0	NA	1	NA	NA	NA	NA	NA	NA	NA	Usp30(b):Hom	NA	WT	NA	NA	NA	NA	NA	NA	NA	0	NA	1	0	NA	1	Not significant	lambda=NA, scaleShift=NA	NA	Usp30(b):Hom	Tail.Coathair.Colour	Categorical	1	1	not significant	0
176	PS_output	Fisher Exact Test framework	Tail.Coathair.Presence	NA	NA	NA	0	NA	1	NA	NA	NA	NA	NA	NA	NA	Usp30(b):Hom	NA	WT	NA	NA	NA	NA	NA	NA	NA	0	NA	1	0	NA	1	Not significant	lambda=NA, scaleShift=NA	NA	Usp30(b):Hom	Tail.Coathair.Presence	Categorical	1	1	not significant	0
177	PS_output	Fisher Exact Test framework	Digit.Coathair.Length	NA	NA	NA	0	NA	1	NA	NA	NA	NA	NA	NA	NA	Usp30(b):Hom	NA	WT	NA	NA	NA	NA	NA	NA	NA	0	NA	1	0	NA	1	Not significant	lambda=NA, scaleShift=NA	NA	Usp30(b):Hom	Digit.Coathair.Length	Categorical	1	1	not significant	0
178	PS_output	Fisher Exact Test framework	Digit.Coathair.Appearance	NA	NA	NA	0	NA	1	NA	NA	NA	NA	NA	NA	NA	Usp30(b):Hom	NA	WT	NA	NA	NA	NA	NA	NA	NA	0	NA	1	0	NA	1	Not significant	lambda=NA, scaleShift=NA	NA	Usp30(b):Hom	Digit.Coathair.Appearance	Categorical	1	1	not significant	0
179	PS_output	Fisher Exact Test framework	Digit.Coathair.Colour.Pattern	NA	NA	NA	0	NA	1	NA	NA	NA	NA	NA	NA	NA	Usp30(b):Hom	NA	WT	NA	NA	NA	NA	NA	NA	NA	0	NA	1	0	NA	1	Not significant	lambda=NA, scaleShift=NA	NA	Usp30(b):Hom	Digit.Coathair.Colour.Pattern	Categorical	1	1	not significant	0
180	PS_output	Fisher Exact Test framework	Digit.Coathair.Colour	NA	NA	NA	0	NA	1	NA	NA	NA	NA	NA	NA	NA	Usp30(b):Hom	NA	WT	NA	NA	NA	NA	NA	NA	NA	0	NA	1	0	NA	1	Not significant	lambda=NA, scaleShift=NA	NA	Usp30(b):Hom	Digit.Coathair.Colour	Categorical	1	1	not significant	0
181	PS_output	Fisher Exact Test framework	Digit.Coathair.Presence	NA	NA	NA	0	NA	1	NA	NA	NA	NA	NA	NA	NA	Usp30(b):Hom	NA	WT	NA	NA	NA	NA	NA	NA	NA	0	NA	1	0	NA	1	Not significant	lambda=NA, scaleShift=NA	NA	Usp30(b):Hom	Digit.Coathair.Presence	Categorical	1	1	not significant	0
182	PS_output	Fisher Exact Test framework	Paw.Coathair.Length	NA	NA	NA	0	NA	1	NA	NA	NA	NA	NA	NA	NA	Usp30(b):Hom	NA	WT	NA	NA	NA	NA	NA	NA	NA	0	NA	1	0	NA	1	Not significant	lambda=NA, scaleShift=NA	NA	Usp30(b):Hom	Paw.Coathair.Length	Categorical	1	1	not significant	0
183	PS_output	Fisher Exact Test framework	Paw.Coathair.Appearance	NA	NA	NA	0	NA	1	NA	NA	NA	NA	NA	NA	NA	Usp30(b):Hom	NA	WT	NA	NA	NA	NA	NA	NA	NA	0	NA	1	0	NA	1	Not significant	lambda=NA, scaleShift=NA	NA	Usp30(b):Hom	Paw.Coathair.Appearance	Categorical	1	1	not significant	0
184	PS_output	Fisher Exact Test framework	Paw.Coathair.Colour.Pattern	NA	NA	NA	0	NA	1	NA	NA	NA	NA	NA	NA	NA	Usp30(b):Hom	NA	WT	NA	NA	NA	NA	NA	NA	NA	0	NA	1	0	NA	1	Not significant	lambda=NA, scaleShift=NA	NA	Usp30(b):Hom	Paw.Coathair.Colour.Pattern	Categorical	1	1	not significant	0
185	PS_output	Fisher Exact Test framework	Paw.Coathair.Colour	NA	NA	NA	0	NA	1	NA	NA	NA	NA	NA	NA	NA	Usp30(b):Hom	NA	WT	NA	NA	NA	NA	NA	NA	NA	0	NA	1	0	NA	1	Not significant	lambda=NA, scaleShift=NA	NA	Usp30(b):Hom	Paw.Coathair.Colour	Categorical	1	1	not significant	0
186	PS_output	Fisher Exact Test framework	Paw.Coathair.Presence	NA	NA	NA	0	NA	1	NA	NA	NA	NA	NA	NA	NA	Usp30(b):Hom	NA	WT	NA	NA	NA	NA	NA	NA	NA	0	NA	1	0	NA	1	Not significant	lambda=NA, scaleShift=NA	NA	Usp30(b):Hom	Paw.Coathair.Presence	Categorical	1	1	not significant	0
187	PS_output	Fisher Exact Test framework	Limb.Coathair.Length	NA	NA	NA	0	NA	1	NA	NA	NA	NA	NA	NA	NA	Usp30(b):Hom	NA	WT	NA	NA	NA	NA	NA	NA	NA	0	NA	1	0	NA	1	Not significant	lambda=NA, scaleShift=NA	NA	Usp30(b):Hom	Limb.Coathair.Length	Categorical	1	1	not significant	0
188	PS_output	Fisher Exact Test framework	Limb.Coathair.Appearance	NA	NA	NA	0	NA	1	NA	NA	NA	NA	NA	NA	NA	Usp30(b):Hom	NA	WT	NA	NA	NA	NA	NA	NA	NA	0	NA	1	0	NA	1	Not significant	lambda=NA, scaleShift=NA	NA	Usp30(b):Hom	Limb.Coathair.Appearance	Categorical	1	1	not significant	0
189	PS_output	Fisher Exact Test framework	Limb.Coathair.Colour.Pattern	NA	NA	NA	0	NA	1	NA	NA	NA	NA	NA	NA	NA	Usp30(b):Hom	NA	WT	NA	NA	NA	NA	NA	NA	NA	0	NA	1	0	NA	1	Not significant	lambda=NA, scaleShift=NA	NA	Usp30(b):Hom	Limb.Coathair.Colour.Pattern	Categorical	1	1	not significant	0
190	PS_output	Fisher Exact Test framework	Limb.Coathair.Colour	NA	NA	NA	0	NA	1	NA	NA	NA	NA	NA	NA	NA	Usp30(b):Hom	NA	WT	NA	NA	NA	NA	NA	NA	NA	0	NA	1	0	NA	1	Not significant	lambda=NA, scaleShift=NA	NA	Usp30(b):Hom	Limb.Coathair.Colour	Categorical	1	1	not significant	0
191	PS_output	Fisher Exact Test framework	Limb.Coathair.Presence	NA	NA	NA	0.05	NA	0.2997	NA	NA	NA	NA	NA	NA	NA	Usp30(b):Hom	NA	WT	NA	NA	NA	NA	NA	NA	NA	0.13	NA	0.2164	0.01	NA	1	Not significant	lambda=NA, scaleShift=NA	NA	Usp30(b):Hom	Limb.Coathair.Presence	Categorical	0.2164	1	not significant	0
192	PS_output	Fisher Exact Test framework	Ventral.Coathair.Length	NA	NA	NA	0	NA	1	NA	NA	NA	NA	NA	NA	NA	Usp30(b):Hom	NA	WT	NA	NA	NA	NA	NA	NA	NA	0	NA	1	0	NA	1	Not significant	lambda=NA, scaleShift=NA	NA	Usp30(b):Hom	Ventral.Coathair.Length	Categorical	1	1	not significant	0
193	PS_output	Fisher Exact Test framework	Ventral.Coathair.Appearance	NA	NA	NA	0	NA	1	NA	NA	NA	NA	NA	NA	NA	Usp30(b):Hom	NA	WT	NA	NA	NA	NA	NA	NA	NA	0	NA	1	0	NA	1	Not significant	lambda=NA, scaleShift=NA	NA	Usp30(b):Hom	Ventral.Coathair.Appearance	Categorical	1	1	not significant	0
194	PS_output	Fisher Exact Test framework	Ventral.Coathair.Colour.Patter	NA	NA	NA	0.01	NA	1	NA	NA	NA	NA	NA	NA	NA	Usp30(b):Hom	NA	WT	NA	NA	NA	NA	NA	NA	NA	0.02	NA	1	0.01	NA	1	Not significant	lambda=NA, scaleShift=NA	NA	Usp30(b):Hom	Ventral.Coathair.Colour.Patter	Categorical	1	1	not significant	0
195	PS_output	Fisher Exact Test framework	Ventral.Coathair.Colour	NA	NA	NA	0.02	NA	1	NA	NA	NA	NA	NA	NA	NA	Usp30(b):Hom	NA	WT	NA	NA	NA	NA	NA	NA	NA	0.02	NA	1	0.01	NA	1	Not significant	lambda=NA, scaleShift=NA	NA	Usp30(b):Hom	Ventral.Coathair.Colour	Categorical	1	1	not significant	0
196	PS_output	Fisher Exact Test framework	Ventral.Coathair.Presence	NA	NA	NA	0.04	NA	0.3873	NA	NA	NA	NA	NA	NA	NA	Usp30(b):Hom	NA	WT	NA	NA	NA	NA	NA	NA	NA	0.12	NA	0.2573	0.03	NA	1	Not significant	lambda=NA, scaleShift=NA	NA	Usp30(b):Hom	Ventral.Coathair.Presence	Categorical	0.2573	1	not significant	0
197	PS_output	Fisher Exact Test framework	Dorsal.Coathair.Length	NA	NA	NA	0	NA	1	NA	NA	NA	NA	NA	NA	NA	Usp30(b):Hom	NA	WT	NA	NA	NA	NA	NA	NA	NA	0	NA	1	0	NA	1	Not significant	lambda=NA, scaleShift=NA	NA	Usp30(b):Hom	Dorsal.Coathair.Length	Categorical	1	1	not significant	0
198	PS_output	Fisher Exact Test framework	Dorsal.Coathair.Appearance	NA	NA	NA	0	NA	1	NA	NA	NA	NA	NA	NA	NA	Usp30(b):Hom	NA	WT	NA	NA	NA	NA	NA	NA	NA	0	NA	1	0.01	NA	1	Not significant	lambda=NA, scaleShift=NA	NA	Usp30(b):Hom	Dorsal.Coathair.Appearance	Categorical	1	1	not significant	0
199	PS_output	Fisher Exact Test framework	Dorsal.Coathair.Colour.Pattern	NA	NA	NA	0	NA	1	NA	NA	NA	NA	NA	NA	NA	Usp30(b):Hom	NA	WT	NA	NA	NA	NA	NA	NA	NA	0	NA	1	0	NA	1	Not significant	lambda=NA, scaleShift=NA	NA	Usp30(b):Hom	Dorsal.Coathair.Colour.Pattern	Categorical	1	1	not significant	0
200	PS_output	Fisher Exact Test framework	Dorsal.Coathair.Colour	NA	NA	NA	0	NA	1	NA	NA	NA	NA	NA	NA	NA	Usp30(b):Hom	NA	WT	NA	NA	NA	NA	NA	NA	NA	0	NA	1	0	NA	1	Not significant	lambda=NA, scaleShift=NA	NA	Usp30(b):Hom	Dorsal.Coathair.Colour	Categorical	1	1	not significant	0
201	PS_output	Fisher Exact Test framework	Dorsal.Coathair.Presence	NA	NA	NA	0	NA	1	NA	NA	NA	NA	NA	NA	NA	Usp30(b):Hom	NA	WT	NA	NA	NA	NA	NA	NA	NA	0.01	NA	1	0	NA	1	Not significant	lambda=NA, scaleShift=NA	NA	Usp30(b):Hom	Dorsal.Coathair.Presence	Categorical	1	1	not significant	0
202	PS_output	Fisher Exact Test framework	Head.Coathair.Length	NA	NA	NA	0	NA	1	NA	NA	NA	NA	NA	NA	NA	Usp30(b):Hom	NA	WT	NA	NA	NA	NA	NA	NA	NA	0	NA	1	0	NA	1	Not significant	lambda=NA, scaleShift=NA	NA	Usp30(b):Hom	Head.Coathair.Length	Categorical	1	1	not significant	0
203	PS_output	Fisher Exact Test framework	Head.Coathair.Appearance	NA	NA	NA	0	NA	1	NA	NA	NA	NA	NA	NA	NA	Usp30(b):Hom	NA	WT	NA	NA	NA	NA	NA	NA	NA	0	NA	1	0	NA	1	Not significant	lambda=NA, scaleShift=NA	NA	Usp30(b):Hom	Head.Coathair.Appearance	Categorical	1	1	not significant	0
204	PS_output	Fisher Exact Test framework	Head.Coathair.Colour.Pattern	NA	NA	NA	0.01	NA	1	NA	NA	NA	NA	NA	NA	NA	Usp30(b):Hom	NA	WT	NA	NA	NA	NA	NA	NA	NA	0.01	NA	1	0.01	NA	1	Not significant	lambda=NA, scaleShift=NA	NA	Usp30(b):Hom	Head.Coathair.Colour.Pattern	Categorical	1	1	not significant	0
205	PS_output	Fisher Exact Test framework	Head.Coathair.Colour	NA	NA	NA	0.01	NA	1	NA	NA	NA	NA	NA	NA	NA	Usp30(b):Hom	NA	WT	NA	NA	NA	NA	NA	NA	NA	0.01	NA	1	0.01	NA	1	Not significant	lambda=NA, scaleShift=NA	NA	Usp30(b):Hom	Head.Coathair.Colour	Categorical	1	1	not significant	0
206	PS_output	Fisher Exact Test framework	Head.Coathair.Presence	NA	NA	NA	0.04	NA	1	NA	NA	NA	NA	NA	NA	NA	Usp30(b):Hom	NA	WT	NA	NA	NA	NA	NA	NA	NA	0.04	NA	1	0.04	NA	1	Not significant	lambda=NA, scaleShift=NA	NA	Usp30(b):Hom	Head.Coathair.Presence	Categorical	1	1	not significant	0
207	PS_output	Fisher Exact Test framework	Coat.Colouration.General	NA	NA	NA	0	NA	1	NA	NA	NA	NA	NA	NA	NA	Usp30(b):Hom	NA	WT	NA	NA	NA	NA	NA	NA	NA	0	NA	1	0	NA	1	Not significant	lambda=NA, scaleShift=NA	NA	Usp30(b):Hom	Coat.Colouration.General	Categorical	1	1	not significant	0
208	PS_output	Fisher Exact Test framework	Convulsions	NA	NA	NA	0	NA	1	NA	NA	NA	NA	NA	NA	NA	Usp30(b):Hom	NA	WT	NA	NA	NA	NA	NA	NA	NA	0	NA	1	0	NA	1	Not significant	lambda=NA, scaleShift=NA	NA	Usp30(b):Hom	Convulsions	Categorical	1	1	not significant	0
209	PS_output	Fisher Exact Test framework	Headbobbingcircling	NA	NA	NA	0	NA	1	NA	NA	NA	NA	NA	NA	NA	Usp30(b):Hom	NA	WT	NA	NA	NA	NA	NA	NA	NA	0	NA	1	0	NA	1	Not significant	lambda=NA, scaleShift=NA	NA	Usp30(b):Hom	Headbobbingcircling	Categorical	1	1	not significant	0
210	PS_output	Fisher Exact Test framework	Contact.Righting.Reflex	NA	NA	NA	0	NA	1	NA	NA	NA	NA	NA	NA	NA	Usp30(b):Hom	NA	WT	NA	NA	NA	NA	NA	NA	NA	0	NA	1	0	NA	1	Not significant	lambda=NA, scaleShift=NA	NA	Usp30(b):Hom	Contact.Righting.Reflex	Categorical	1	1	not significant	0
211	PS_output	Fisher Exact Test framework	Pinna.Touch.Reflex	NA	NA	NA	0	NA	1	NA	NA	NA	NA	NA	NA	NA	Usp30(b):Hom	NA	WT	NA	NA	NA	NA	NA	NA	NA	0	NA	1	0	NA	1	Not significant	lambda=NA, scaleShift=NA	NA	Usp30(b):Hom	Pinna.Touch.Reflex	Categorical	1	1	not significant	0
212	PS_output	Fisher Exact Test framework	Corneal.Touch.Reflex	NA	NA	NA	0.08	NA	0.7803	NA	NA	NA	NA	NA	NA	NA	Usp30(b):Hom	NA	WT	NA	NA	NA	NA	NA	NA	NA	0.04	NA	1	0.18	NA	0.4581	Not significant	lambda=NA, scaleShift=NA	NA	Usp30(b):Hom	Corneal.Touch.Reflex	Categorical	0.4581	1	not significant	0
213	PS_output	Fisher Exact Test framework	Startle.Response	NA	NA	NA	0.02	NA	1	NA	NA	NA	NA	NA	NA	NA	Usp30(b):Hom	NA	WT	NA	NA	NA	NA	NA	NA	NA	0.02	NA	1	0.02	NA	1	Not significant	lambda=NA, scaleShift=NA	NA	Usp30(b):Hom	Startle.Response	Categorical	1	1	not significant	0
214	PS_output	Fisher Exact Test framework	Tremor	NA	NA	NA	0	NA	1	NA	NA	NA	NA	NA	NA	NA	Usp30(b):Hom	NA	WT	NA	NA	NA	NA	NA	NA	NA	0	NA	1	0	NA	1	Not significant	lambda=NA, scaleShift=NA	NA	Usp30(b):Hom	Tremor	Categorical	1	1	not significant	0
215	PS_output	Fisher Exact Test framework	Tail.Elevation	NA	NA	NA	0	NA	1	NA	NA	NA	NA	NA	NA	NA	Usp30(b):Hom	NA	WT	NA	NA	NA	NA	NA	NA	NA	0	NA	1	0	NA	1	Not significant	lambda=NA, scaleShift=NA	NA	Usp30(b):Hom	Tail.Elevation	Categorical	1	1	not significant	0
216	PS_output	Fisher Exact Test framework	Gait.Inc.Ataxia	NA	NA	NA	0.01	NA	1	NA	NA	NA	NA	NA	NA	NA	Usp30(b):Hom	NA	WT	NA	NA	NA	NA	NA	NA	NA	0	NA	1	0.01	NA	1	Not significant	lambda=NA, scaleShift=NA	NA	Usp30(b):Hom	Gait.Inc.Ataxia	Categorical	1	1	not significant	0
217	PS_output	Fisher Exact Test framework	Transfer.Arousal	NA	NA	NA	0.12	NA	0.049	NA	NA	NA	NA	NA	NA	NA	Usp30(b):Hom	NA	WT	NA	NA	NA	NA	NA	NA	NA	0.02	NA	1	0.26	NA	0.0235	Not significant	lambda=NA, scaleShift=NA	NA	Usp30(b):Hom	Transfer.Arousal	Categorical	0.0235	1	not significant	0
218	PS_output	Fisher Exact Test framework	Trunk.Curl	NA	NA	NA	0	NA	1	NA	NA	NA	NA	NA	NA	NA	Usp30(b):Hom	NA	WT	NA	NA	NA	NA	NA	NA	NA	0	NA	1	0	NA	1	Not significant	lambda=NA, scaleShift=NA	NA	Usp30(b):Hom	Trunk.Curl	Categorical	1	1	not significant	0
219	PS_output	Fisher Exact Test framework	Limb.Grasping	NA	NA	NA	0	NA	1	NA	NA	NA	NA	NA	NA	NA	Usp30(b):Hom	NA	WT	NA	NA	NA	NA	NA	NA	NA	0	NA	1	0	NA	1	Not significant	lambda=NA, scaleShift=NA	NA	Usp30(b):Hom	Limb.Grasping	Categorical	1	1	not significant	0
220	PS_output	Fisher Exact Test framework	Positional.Passivity	NA	NA	NA	0	NA	1	NA	NA	NA	NA	NA	NA	NA	Usp30(b):Hom	NA	WT	NA	NA	NA	NA	NA	NA	NA	0	NA	1	0	NA	1	Not significant	lambda=NA, scaleShift=NA	NA	Usp30(b):Hom	Positional.Passivity	Categorical	1	1	not significant	0
221	PS_output	Fisher Exact Test framework	Tail.Morphology	NA	NA	NA	0.02	NA	1	NA	NA	NA	NA	NA	NA	NA	Usp30(b):Hom	NA	WT	NA	NA	NA	NA	NA	NA	NA	0.02	NA	1	0.01	NA	1	Not significant	lambda=NA, scaleShift=NA	NA	Usp30(b):Hom	Tail.Morphology	Categorical	1	1	not significant	0
222	PS_output	Fisher Exact Test framework	Tail.Length	NA	NA	NA	0	NA	1	NA	NA	NA	NA	NA	NA	NA	Usp30(b):Hom	NA	WT	NA	NA	NA	NA	NA	NA	NA	0	NA	1	0	NA	1	Not significant	lambda=NA, scaleShift=NA	NA	Usp30(b):Hom	Tail.Length	Categorical	1	1	not significant	0
223	PS_output	Fisher Exact Test framework	Tail	NA	NA	NA	0	NA	1	NA	NA	NA	NA	NA	NA	NA	Usp30(b):Hom	NA	WT	NA	NA	NA	NA	NA	NA	NA	0	NA	1	0	NA	1	Not significant	lambda=NA, scaleShift=NA	NA	Usp30(b):Hom	Tail	Categorical	1	1	not significant	0
224	PS_output	Fisher Exact Test framework	Hindpaw.Nail.Colour	NA	NA	NA	0	NA	1	NA	NA	NA	NA	NA	NA	NA	Usp30(b):Hom	NA	WT	NA	NA	NA	NA	NA	NA	NA	0	NA	1	0	NA	1	Not significant	lambda=NA, scaleShift=NA	NA	Usp30(b):Hom	Hindpaw.Nail.Colour	Categorical	1	1	not significant	0
225	PS_output	Fisher Exact Test framework	Hindpaw.Nail.Morphology	NA	NA	NA	0	NA	1	NA	NA	NA	NA	NA	NA	NA	Usp30(b):Hom	NA	WT	NA	NA	NA	NA	NA	NA	NA	0	NA	1	0	NA	1	Not significant	lambda=NA, scaleShift=NA	NA	Usp30(b):Hom	Hindpaw.Nail.Morphology	Categorical	1	1	not significant	0
226	PS_output	Fisher Exact Test framework	Hindpaw.Nail.Length	NA	NA	NA	0	NA	1	NA	NA	NA	NA	NA	NA	NA	Usp30(b):Hom	NA	WT	NA	NA	NA	NA	NA	NA	NA	0	NA	1	0	NA	1	Not significant	lambda=NA, scaleShift=NA	NA	Usp30(b):Hom	Hindpaw.Nail.Length	Categorical	1	1	not significant	0
227	PS_output	Fisher Exact Test framework	Hindpaw.Nail.Count	NA	NA	NA	0	NA	1	NA	NA	NA	NA	NA	NA	NA	Usp30(b):Hom	NA	WT	NA	NA	NA	NA	NA	NA	NA	0	NA	1	0	NA	1	Not significant	lambda=NA, scaleShift=NA	NA	Usp30(b):Hom	Hindpaw.Nail.Count	Categorical	1	1	not significant	0
228	PS_output	Fisher Exact Test framework	Hindpaw.Digit.Fusion	NA	NA	NA	0	NA	1	NA	NA	NA	NA	NA	NA	NA	Usp30(b):Hom	NA	WT	NA	NA	NA	NA	NA	NA	NA	0	NA	1	0	NA	1	Not significant	lambda=NA, scaleShift=NA	NA	Usp30(b):Hom	Hindpaw.Digit.Fusion	Categorical	1	1	not significant	0
229	PS_output	Fisher Exact Test framework	Hindpaw.Digit.Morphology	NA	NA	NA	0.01	NA	1	NA	NA	NA	NA	NA	NA	NA	Usp30(b):Hom	NA	WT	NA	NA	NA	NA	NA	NA	NA	0.01	NA	1	0.01	NA	1	Not significant	lambda=NA, scaleShift=NA	NA	Usp30(b):Hom	Hindpaw.Digit.Morphology	Categorical	1	1	not significant	0
230	PS_output	Fisher Exact Test framework	Hindpaw.Digit.Size	NA	NA	NA	0	NA	1	NA	NA	NA	NA	NA	NA	NA	Usp30(b):Hom	NA	WT	NA	NA	NA	NA	NA	NA	NA	0	NA	1	0	NA	1	Not significant	lambda=NA, scaleShift=NA	NA	Usp30(b):Hom	Hindpaw.Digit.Size	Categorical	1	1	not significant	0
231	PS_output	Fisher Exact Test framework	Hindpaw.Digit.Count.Normal.10	NA	NA	NA	0	NA	1	NA	NA	NA	NA	NA	NA	NA	Usp30(b):Hom	NA	WT	NA	NA	NA	NA	NA	NA	NA	0.01	NA	1	0	NA	1	Not significant	lambda=NA, scaleShift=NA	NA	Usp30(b):Hom	Hindpaw.Digit.Count.Normal.10	Categorical	1	1	not significant	0
232	PS_output	Fisher Exact Test framework	Hindpaw.Footpad.Size	NA	NA	NA	0	NA	1	NA	NA	NA	NA	NA	NA	NA	Usp30(b):Hom	NA	WT	NA	NA	NA	NA	NA	NA	NA	0	NA	1	0	NA	1	Not significant	lambda=NA, scaleShift=NA	NA	Usp30(b):Hom	Hindpaw.Footpad.Size	Categorical	1	1	not significant	0
233	PS_output	Fisher Exact Test framework	Hindpaw.Morphology	NA	NA	NA	0	NA	1	NA	NA	NA	NA	NA	NA	NA	Usp30(b):Hom	NA	WT	NA	NA	NA	NA	NA	NA	NA	0	NA	1	0	NA	1	Not significant	lambda=NA, scaleShift=NA	NA	Usp30(b):Hom	Hindpaw.Morphology	Categorical	1	1	not significant	0
234	PS_output	Fisher Exact Test framework	Hindpaw.Size	NA	NA	NA	0	NA	1	NA	NA	NA	NA	NA	NA	NA	Usp30(b):Hom	NA	WT	NA	NA	NA	NA	NA	NA	NA	0	NA	1	0	NA	1	Not significant	lambda=NA, scaleShift=NA	NA	Usp30(b):Hom	Hindpaw.Size	Categorical	1	1	not significant	0
235	PS_output	Fisher Exact Test framework	Hindpaw	NA	NA	NA	0	NA	1	NA	NA	NA	NA	NA	NA	NA	Usp30(b):Hom	NA	WT	NA	NA	NA	NA	NA	NA	NA	0	NA	1	0	NA	1	Not significant	lambda=NA, scaleShift=NA	NA	Usp30(b):Hom	Hindpaw	Categorical	1	1	not significant	0
236	PS_output	Fisher Exact Test framework	Hindlimb.Morphology	NA	NA	NA	0	NA	1	NA	NA	NA	NA	NA	NA	NA	Usp30(b):Hom	NA	WT	NA	NA	NA	NA	NA	NA	NA	0	NA	1	0	NA	1	Not significant	lambda=NA, scaleShift=NA	NA	Usp30(b):Hom	Hindlimb.Morphology	Categorical	1	1	not significant	0
237	PS_output	Fisher Exact Test framework	Hindlimb.Size	NA	NA	NA	0	NA	1	NA	NA	NA	NA	NA	NA	NA	Usp30(b):Hom	NA	WT	NA	NA	NA	NA	NA	NA	NA	0	NA	1	0	NA	1	Not significant	lambda=NA, scaleShift=NA	NA	Usp30(b):Hom	Hindlimb.Size	Categorical	1	1	not significant	0
238	PS_output	Fisher Exact Test framework	Hindlimb	NA	NA	NA	0	NA	1	NA	NA	NA	NA	NA	NA	NA	Usp30(b):Hom	NA	WT	NA	NA	NA	NA	NA	NA	NA	0	NA	1	0	NA	1	Not significant	lambda=NA, scaleShift=NA	NA	Usp30(b):Hom	Hindlimb	Categorical	1	1	not significant	0
239	PS_output	Fisher Exact Test framework	Forepaw.Nail.Colour	NA	NA	NA	0	NA	1	NA	NA	NA	NA	NA	NA	NA	Usp30(b):Hom	NA	WT	NA	NA	NA	NA	NA	NA	NA	0	NA	1	0	NA	1	Not significant	lambda=NA, scaleShift=NA	NA	Usp30(b):Hom	Forepaw.Nail.Colour	Categorical	1	1	not significant	0
240	PS_output	Fisher Exact Test framework	Forepaw.Nail.Morphology	NA	NA	NA	0	NA	1	NA	NA	NA	NA	NA	NA	NA	Usp30(b):Hom	NA	WT	NA	NA	NA	NA	NA	NA	NA	0	NA	1	0	NA	1	Not significant	lambda=NA, scaleShift=NA	NA	Usp30(b):Hom	Forepaw.Nail.Morphology	Categorical	1	1	not significant	0
241	PS_output	Fisher Exact Test framework	Forepaw.Nail.Length	NA	NA	NA	0	NA	1	NA	NA	NA	NA	NA	NA	NA	Usp30(b):Hom	NA	WT	NA	NA	NA	NA	NA	NA	NA	0	NA	1	0	NA	1	Not significant	lambda=NA, scaleShift=NA	NA	Usp30(b):Hom	Forepaw.Nail.Length	Categorical	1	1	not significant	0
242	PS_output	Fisher Exact Test framework	Forepaw.Nail.Count	NA	NA	NA	0	NA	1	NA	NA	NA	NA	NA	NA	NA	Usp30(b):Hom	NA	WT	NA	NA	NA	NA	NA	NA	NA	0	NA	1	0	NA	1	Not significant	lambda=NA, scaleShift=NA	NA	Usp30(b):Hom	Forepaw.Nail.Count	Categorical	1	1	not significant	0
243	PS_output	Fisher Exact Test framework	Forepaw.Digit.Fusion	NA	NA	NA	0	NA	1	NA	NA	NA	NA	NA	NA	NA	Usp30(b):Hom	NA	WT	NA	NA	NA	NA	NA	NA	NA	0	NA	1	0	NA	1	Not significant	lambda=NA, scaleShift=NA	NA	Usp30(b):Hom	Forepaw.Digit.Fusion	Categorical	1	1	not significant	0
244	PS_output	Fisher Exact Test framework	Forepaw.Digit.Morphology	NA	NA	NA	0	NA	1	NA	NA	NA	NA	NA	NA	NA	Usp30(b):Hom	NA	WT	NA	NA	NA	NA	NA	NA	NA	0	NA	1	0	NA	1	Not significant	lambda=NA, scaleShift=NA	NA	Usp30(b):Hom	Forepaw.Digit.Morphology	Categorical	1	1	not significant	0
245	PS_output	Fisher Exact Test framework	Forepaw.Digit.Size	NA	NA	NA	0	NA	1	NA	NA	NA	NA	NA	NA	NA	Usp30(b):Hom	NA	WT	NA	NA	NA	NA	NA	NA	NA	0	NA	1	0	NA	1	Not significant	lambda=NA, scaleShift=NA	NA	Usp30(b):Hom	Forepaw.Digit.Size	Categorical	1	1	not significant	0
246	PS_output	Fisher Exact Test framework	Forepaw.Digit.Count.Normal.10	NA	NA	NA	0	NA	1	NA	NA	NA	NA	NA	NA	NA	Usp30(b):Hom	NA	WT	NA	NA	NA	NA	NA	NA	NA	0	NA	1	0	NA	1	Not significant	lambda=NA, scaleShift=NA	NA	Usp30(b):Hom	Forepaw.Digit.Count.Normal.10	Categorical	1	1	not significant	0
247	PS_output	Fisher Exact Test framework	Forepaw.Footpad.Size	NA	NA	NA	0	NA	1	NA	NA	NA	NA	NA	NA	NA	Usp30(b):Hom	NA	WT	NA	NA	NA	NA	NA	NA	NA	0	NA	1	0	NA	1	Not significant	lambda=NA, scaleShift=NA	NA	Usp30(b):Hom	Forepaw.Footpad.Size	Categorical	1	1	not significant	0
248	PS_output	Fisher Exact Test framework	Forepaw.Morphology	NA	NA	NA	0	NA	1	NA	NA	NA	NA	NA	NA	NA	Usp30(b):Hom	NA	WT	NA	NA	NA	NA	NA	NA	NA	0	NA	1	0	NA	1	Not significant	lambda=NA, scaleShift=NA	NA	Usp30(b):Hom	Forepaw.Morphology	Categorical	1	1	not significant	0
249	PS_output	Fisher Exact Test framework	Forepaw.Size	NA	NA	NA	0	NA	1	NA	NA	NA	NA	NA	NA	NA	Usp30(b):Hom	NA	WT	NA	NA	NA	NA	NA	NA	NA	0	NA	1	0	NA	1	Not significant	lambda=NA, scaleShift=NA	NA	Usp30(b):Hom	Forepaw.Size	Categorical	1	1	not significant	0
250	PS_output	Fisher Exact Test framework	Forepaw	NA	NA	NA	0	NA	1	NA	NA	NA	NA	NA	NA	NA	Usp30(b):Hom	NA	WT	NA	NA	NA	NA	NA	NA	NA	0	NA	1	0	NA	1	Not significant	lambda=NA, scaleShift=NA	NA	Usp30(b):Hom	Forepaw	Categorical	1	1	not significant	0
251	PS_output	Fisher Exact Test framework	Forelimb.Morphology	NA	NA	NA	0	NA	1	NA	NA	NA	NA	NA	NA	NA	Usp30(b):Hom	NA	WT	NA	NA	NA	NA	NA	NA	NA	0	NA	1	0	NA	1	Not significant	lambda=NA, scaleShift=NA	NA	Usp30(b):Hom	Forelimb.Morphology	Categorical	1	1	not significant	0
252	PS_output	Fisher Exact Test framework	Forelimb.Size	NA	NA	NA	0	NA	1	NA	NA	NA	NA	NA	NA	NA	Usp30(b):Hom	NA	WT	NA	NA	NA	NA	NA	NA	NA	0	NA	1	0	NA	1	Not significant	lambda=NA, scaleShift=NA	NA	Usp30(b):Hom	Forelimb.Size	Categorical	1	1	not significant	0
253	PS_output	Fisher Exact Test framework	Forelimb	NA	NA	NA	0	NA	1	NA	NA	NA	NA	NA	NA	NA	Usp30(b):Hom	NA	WT	NA	NA	NA	NA	NA	NA	NA	0	NA	1	0	NA	1	Not significant	lambda=NA, scaleShift=NA	NA	Usp30(b):Hom	Forelimb	Categorical	1	1	not significant	0
254	PS_output	Fisher Exact Test framework	External.Genitalia.Size	NA	NA	NA	0	NA	1	NA	NA	NA	NA	NA	NA	NA	Usp30(b):Hom	NA	WT	NA	NA	NA	NA	NA	NA	NA	0	NA	1	0	NA	1	Not significant	lambda=NA, scaleShift=NA	NA	Usp30(b):Hom	External.Genitalia.Size	Categorical	1	1	not significant	0
255	PS_output	Fisher Exact Test framework	External.Genitalia.Morphology	NA	NA	NA	0.05	NA	0.3386	NA	NA	NA	NA	NA	NA	NA	Usp30(b):Hom	NA	WT	NA	NA	NA	NA	NA	NA	NA	0.11	NA	0.3215	0	NA	1	Not significant	lambda=NA, scaleShift=NA	NA	Usp30(b):Hom	External.Genitalia.Morphology	Categorical	0.3215	1	not significant	0
256	PS_output	Fisher Exact Test framework	External.Genitalia	NA	NA	NA	0	NA	1	NA	NA	NA	NA	NA	NA	NA	Usp30(b):Hom	NA	WT	NA	NA	NA	NA	NA	NA	NA	0	NA	1	0	NA	1	Not significant	lambda=NA, scaleShift=NA	NA	Usp30(b):Hom	External.Genitalia	Categorical	1	1	not significant	0
257	PS_output	Fisher Exact Test framework	Pinna.Rotation	NA	NA	NA	0	NA	1	NA	NA	NA	NA	NA	NA	NA	Usp30(b):Hom	NA	WT	NA	NA	NA	NA	NA	NA	NA	0	NA	1	0	NA	1	Not significant	lambda=NA, scaleShift=NA	NA	Usp30(b):Hom	Pinna.Rotation	Categorical	1	1	not significant	0
258	PS_output	Fisher Exact Test framework	Pinna.Position	NA	NA	NA	0	NA	1	NA	NA	NA	NA	NA	NA	NA	Usp30(b):Hom	NA	WT	NA	NA	NA	NA	NA	NA	NA	0	NA	1	0	NA	1	Not significant	lambda=NA, scaleShift=NA	NA	Usp30(b):Hom	Pinna.Position	Categorical	1	1	not significant	0
259	PS_output	Fisher Exact Test framework	Pinna.Morphology	NA	NA	NA	0	NA	1	NA	NA	NA	NA	NA	NA	NA	Usp30(b):Hom	NA	WT	NA	NA	NA	NA	NA	NA	NA	0	NA	1	0	NA	1	Not significant	lambda=NA, scaleShift=NA	NA	Usp30(b):Hom	Pinna.Morphology	Categorical	1	1	not significant	0
260	PS_output	Fisher Exact Test framework	Pinna.Size	NA	NA	NA	0	NA	1	NA	NA	NA	NA	NA	NA	NA	Usp30(b):Hom	NA	WT	NA	NA	NA	NA	NA	NA	NA	0	NA	1	0	NA	1	Not significant	lambda=NA, scaleShift=NA	NA	Usp30(b):Hom	Pinna.Size	Categorical	1	1	not significant	0
261	PS_output	Fisher Exact Test framework	Pinna	NA	NA	NA	0	NA	1	NA	NA	NA	NA	NA	NA	NA	Usp30(b):Hom	NA	WT	NA	NA	NA	NA	NA	NA	NA	0	NA	1	0	NA	1	Not significant	lambda=NA, scaleShift=NA	NA	Usp30(b):Hom	Pinna	Categorical	1	1	not significant	0
262	PS_output	Fisher Exact Test framework	Incisor.Colour	NA	NA	NA	0	NA	1	NA	NA	NA	NA	NA	NA	NA	Usp30(b):Hom	NA	WT	NA	NA	NA	NA	NA	NA	NA	0	NA	1	0	NA	1	Not significant	lambda=NA, scaleShift=NA	NA	Usp30(b):Hom	Incisor.Colour	Categorical	1	1	not significant	0
263	PS_output	Fisher Exact Test framework	Incisors.Morphology	NA	NA	NA	0	NA	1	NA	NA	NA	NA	NA	NA	NA	Usp30(b):Hom	NA	WT	NA	NA	NA	NA	NA	NA	NA	0	NA	1	0	NA	1	Not significant	lambda=NA, scaleShift=NA	NA	Usp30(b):Hom	Incisors.Morphology	Categorical	1	1	not significant	0
264	PS_output	Fisher Exact Test framework	Incisors	NA	NA	NA	0	NA	1	NA	NA	NA	NA	NA	NA	NA	Usp30(b):Hom	NA	WT	NA	NA	NA	NA	NA	NA	NA	0	NA	1	0	NA	1	Not significant	lambda=NA, scaleShift=NA	NA	Usp30(b):Hom	Incisors	Categorical	1	1	not significant	0
265	PS_output	Fisher Exact Test framework	Mouth.Morphology	NA	NA	NA	0	NA	1	NA	NA	NA	NA	NA	NA	NA	Usp30(b):Hom	NA	WT	NA	NA	NA	NA	NA	NA	NA	0	NA	1	0	NA	1	Not significant	lambda=NA, scaleShift=NA	NA	Usp30(b):Hom	Mouth.Morphology	Categorical	1	1	not significant	0
266	PS_output	Fisher Exact Test framework	Vibrissae.Colour	NA	NA	NA	0	NA	1	NA	NA	NA	NA	NA	NA	NA	Usp30(b):Hom	NA	WT	NA	NA	NA	NA	NA	NA	NA	0	NA	1	0	NA	1	Not significant	lambda=NA, scaleShift=NA	NA	Usp30(b):Hom	Vibrissae.Colour	Categorical	1	1	not significant	0
267	PS_output	Fisher Exact Test framework	Vibrissae.Shape	NA	NA	NA	0	NA	1	NA	NA	NA	NA	NA	NA	NA	Usp30(b):Hom	NA	WT	NA	NA	NA	NA	NA	NA	NA	0	NA	1	0	NA	1	Not significant	lambda=NA, scaleShift=NA	NA	Usp30(b):Hom	Vibrissae.Shape	Categorical	1	1	not significant	0
268	PS_output	Fisher Exact Test framework	Vibrissae.Size	NA	NA	NA	0.01	NA	1	NA	NA	NA	NA	NA	NA	NA	Usp30(b):Hom	NA	WT	NA	NA	NA	NA	NA	NA	NA	0.02	NA	1	0.01	NA	1	Not significant	lambda=NA, scaleShift=NA	NA	Usp30(b):Hom	Vibrissae.Size	Categorical	1	1	not significant	0
269	PS_output	Fisher Exact Test framework	Number.Of.Caudal.Vertebrae	NA	NA	NA	0	NA	1	NA	NA	NA	NA	NA	NA	NA	Usp30(b):Hom	NA	WT	NA	NA	NA	NA	NA	NA	NA	0	NA	1	0	NA	1	Not significant	lambda=NA, scaleShift=NA	NA	Usp30(b):Hom	Number.Of.Caudal.Vertebrae	Categorical	1	1	not significant	0
270	PS_output	Fisher Exact Test framework	Number.Of.Thoracic.Vertebra	NA	NA	NA	0	NA	1	NA	NA	NA	NA	NA	NA	NA	Usp30(b):Hom	NA	WT	NA	NA	NA	NA	NA	NA	NA	0	NA	1	0	NA	1	Not significant	lambda=NA, scaleShift=NA	NA	Usp30(b):Hom	Number.Of.Thoracic.Vertebra	Categorical	1	1	not significant	0
271	PS_output	Fisher Exact Test framework	Number.Of.Pelvic.Vertebrae	NA	NA	NA	0	NA	1	NA	NA	NA	NA	NA	NA	NA	Usp30(b):Hom	NA	WT	NA	NA	NA	NA	NA	NA	NA	0	NA	1	0	NA	1	Not significant	lambda=NA, scaleShift=NA	NA	Usp30(b):Hom	Number.Of.Pelvic.Vertebrae	Categorical	1	1	not significant	0
272	PS_output	Fisher Exact Test framework	Number.Of.Lumbar.Vertebrae	NA	NA	NA	0	NA	1	NA	NA	NA	NA	NA	NA	NA	Usp30(b):Hom	NA	WT	NA	NA	NA	NA	NA	NA	NA	0	NA	1	0.01	NA	1	Not significant	lambda=NA, scaleShift=NA	NA	Usp30(b):Hom	Number.Of.Lumbar.Vertebrae	Categorical	1	1	not significant	0
273	PS_output	Fisher Exact Test framework	Number.Of.Cervical.Vertebrae	NA	NA	NA	0	NA	1	NA	NA	NA	NA	NA	NA	NA	Usp30(b):Hom	NA	WT	NA	NA	NA	NA	NA	NA	NA	0	NA	1	0	NA	1	Not significant	lambda=NA, scaleShift=NA	NA	Usp30(b):Hom	Number.Of.Cervical.Vertebrae	Categorical	1	1	not significant	0
274	PS_output	Fisher Exact Test framework	Number.Of.Ribs.Left	NA	NA	NA	0	NA	1	NA	NA	NA	NA	NA	NA	NA	Usp30(b):Hom	NA	WT	NA	NA	NA	NA	NA	NA	NA	0	NA	1	0	NA	1	Not significant	lambda=NA, scaleShift=NA	NA	Usp30(b):Hom	Number.Of.Ribs.Left	Categorical	1	1	not significant	0
275	PS_output	Fisher Exact Test framework	Number.Of.Ribs.Right	NA	NA	NA	0	NA	1	NA	NA	NA	NA	NA	NA	NA	Usp30(b):Hom	NA	WT	NA	NA	NA	NA	NA	NA	NA	0	NA	1	0	NA	1	Not significant	lambda=NA, scaleShift=NA	NA	Usp30(b):Hom	Number.Of.Ribs.Right	Categorical	1	1	not significant	0
276	PS_output	Fisher Exact Test framework	Brachydactylism	NA	NA	NA	0	NA	1	NA	NA	NA	NA	NA	NA	NA	Usp30(b):Hom	NA	WT	NA	NA	NA	NA	NA	NA	NA	0	NA	1	0	NA	1	Not significant	lambda=NA, scaleShift=NA	NA	Usp30(b):Hom	Brachydactylism	Categorical	1	1	not significant	0
277	PS_output	Fisher Exact Test framework	Digit.Integrity	NA	NA	NA	0.01	NA	1	NA	NA	NA	NA	NA	NA	NA	Usp30(b):Hom	NA	WT	NA	NA	NA	NA	NA	NA	NA	0	NA	1	0.02	NA	1	Not significant	lambda=NA, scaleShift=NA	NA	Usp30(b):Hom	Digit.Integrity	Categorical	1	1	not significant	0
278	PS_output	Fisher Exact Test framework	Rib.Fusions	NA	NA	NA	0	NA	1	NA	NA	NA	NA	NA	NA	NA	Usp30(b):Hom	NA	WT	NA	NA	NA	NA	NA	NA	NA	0	NA	1	0	NA	1	Not significant	lambda=NA, scaleShift=NA	NA	Usp30(b):Hom	Rib.Fusions	Categorical	1	1	not significant	0
279	PS_output	Fisher Exact Test framework	Syndactylism	NA	NA	NA	0	NA	1	NA	NA	NA	NA	NA	NA	NA	Usp30(b):Hom	NA	WT	NA	NA	NA	NA	NA	NA	NA	0	NA	1	0	NA	1	Not significant	lambda=NA, scaleShift=NA	NA	Usp30(b):Hom	Syndactylism	Categorical	1	1	not significant	0
281	PS_output	Fisher Exact Test framework	Polysyndactylism	NA	NA	NA	0	NA	1	NA	NA	NA	NA	NA	NA	NA	Usp30(b):Hom	NA	WT	NA	NA	NA	NA	NA	NA	NA	0	NA	1	0	NA	1	Not significant	lambda=NA, scaleShift=NA	NA	Usp30(b):Hom	Polysyndactylism	Categorical	1	1	not significant	0
282	PS_output	Fisher Exact Test framework	Kyphosis	NA	NA	NA	0	NA	1	NA	NA	NA	NA	NA	NA	NA	Usp30(b):Hom	NA	WT	NA	NA	NA	NA	NA	NA	NA	0	NA	1	0	NA	1	Not significant	lambda=NA, scaleShift=NA	NA	Usp30(b):Hom	Kyphosis	Categorical	1	1	not significant	0
283	PS_output	Fisher Exact Test framework	Lordosis	NA	NA	NA	0	NA	1	NA	NA	NA	NA	NA	NA	NA	Usp30(b):Hom	NA	WT	NA	NA	NA	NA	NA	NA	NA	0	NA	1	0	NA	1	Not significant	lambda=NA, scaleShift=NA	NA	Usp30(b):Hom	Lordosis	Categorical	1	1	not significant	0
284	PS_output	Fisher Exact Test framework	Scoliosis	NA	NA	NA	0.01	NA	1	NA	NA	NA	NA	NA	NA	NA	Usp30(b):Hom	NA	WT	NA	NA	NA	NA	NA	NA	NA	0.01	NA	1	0.01	NA	1	Not significant	lambda=NA, scaleShift=NA	NA	Usp30(b):Hom	Scoliosis	Categorical	1	1	not significant	0
286	PS_output	Fisher Exact Test framework	Transitional.Vertebrae	NA	NA	NA	0.04	NA	1	NA	NA	NA	NA	NA	NA	NA	Usp30(b):Hom	NA	WT	NA	NA	NA	NA	NA	NA	NA	0.03	NA	1	0.05	NA	1	Not significant	lambda=NA, scaleShift=NA	NA	Usp30(b):Hom	Transitional.Vertebrae	Categorical	1	1	not significant	0
287	PS_output	Fisher Exact Test framework	Level	NA	NA	NA	0	NA	1	NA	NA	NA	NA	NA	NA	NA	Usp30(b):Hom	NA	WT	NA	NA	NA	NA	NA	NA	NA	0	NA	1	0	NA	1	Not significant	lambda=NA, scaleShift=NA	NA	Usp30(b):Hom	Level	Categorical	1	1	not significant	0
288	PS_output	Fisher Exact Test framework	Clavicle	NA	NA	NA	0	NA	1	NA	NA	NA	NA	NA	NA	NA	Usp30(b):Hom	NA	WT	NA	NA	NA	NA	NA	NA	NA	0	NA	1	0.01	NA	1	Not significant	lambda=NA, scaleShift=NA	NA	Usp30(b):Hom	Clavicle	Categorical	1	1	not significant	0
289	PS_output	Fisher Exact Test framework	Femur	NA	NA	NA	0	NA	1	NA	NA	NA	NA	NA	NA	NA	Usp30(b):Hom	NA	WT	NA	NA	NA	NA	NA	NA	NA	0	NA	1	0	NA	1	Not significant	lambda=NA, scaleShift=NA	NA	Usp30(b):Hom	Femur	Categorical	1	1	not significant	0
290	PS_output	Fisher Exact Test framework	Fibula	NA	NA	NA	0	NA	1	NA	NA	NA	NA	NA	NA	NA	Usp30(b):Hom	NA	WT	NA	NA	NA	NA	NA	NA	NA	0	NA	1	0.01	NA	1	Not significant	lambda=NA, scaleShift=NA	NA	Usp30(b):Hom	Fibula	Categorical	1	1	not significant	0
291	PS_output	Fisher Exact Test framework	Humerus	NA	NA	NA	0	NA	1	NA	NA	NA	NA	NA	NA	NA	Usp30(b):Hom	NA	WT	NA	NA	NA	NA	NA	NA	NA	0	NA	1	0	NA	1	Not significant	lambda=NA, scaleShift=NA	NA	Usp30(b):Hom	Humerus	Categorical	1	1	not significant	0
292	PS_output	Fisher Exact Test framework	Joints	NA	NA	NA	0.01	NA	1	NA	NA	NA	NA	NA	NA	NA	Usp30(b):Hom	NA	WT	NA	NA	NA	NA	NA	NA	NA	0.01	NA	1	0.01	NA	1	Not significant	lambda=NA, scaleShift=NA	NA	Usp30(b):Hom	Joints	Categorical	1	1	not significant	0
293	PS_output	Fisher Exact Test framework	Mandible	NA	NA	NA	0	NA	1	NA	NA	NA	NA	NA	NA	NA	Usp30(b):Hom	NA	WT	NA	NA	NA	NA	NA	NA	NA	0	NA	1	0	NA	1	Not significant	lambda=NA, scaleShift=NA	NA	Usp30(b):Hom	Mandible	Categorical	1	1	not significant	0
294	PS_output	Fisher Exact Test framework	Maxilla	NA	NA	NA	0.01	NA	1	NA	NA	NA	NA	NA	NA	NA	Usp30(b):Hom	NA	WT	NA	NA	NA	NA	NA	NA	NA	0.01	NA	1	0	NA	1	Not significant	lambda=NA, scaleShift=NA	NA	Usp30(b):Hom	Maxilla	Categorical	1	1	not significant	0
295	PS_output	Fisher Exact Test framework	Zygomatic.Bone	NA	NA	NA	0	NA	1	NA	NA	NA	NA	NA	NA	NA	Usp30(b):Hom	NA	WT	NA	NA	NA	NA	NA	NA	NA	0.01	NA	1	0	NA	1	Not significant	lambda=NA, scaleShift=NA	NA	Usp30(b):Hom	Zygomatic.Bone	Categorical	1	1	not significant	0
297	PS_output	Fisher Exact Test framework	Radius	NA	NA	NA	0	NA	1	NA	NA	NA	NA	NA	NA	NA	Usp30(b):Hom	NA	WT	NA	NA	NA	NA	NA	NA	NA	0	NA	1	0	NA	1	Not significant	lambda=NA, scaleShift=NA	NA	Usp30(b):Hom	Radius	Categorical	1	1	not significant	0
298	PS_output	Fisher Exact Test framework	Shape.Of.Ribs	NA	NA	NA	0	NA	1	NA	NA	NA	NA	NA	NA	NA	Usp30(b):Hom	NA	WT	NA	NA	NA	NA	NA	NA	NA	0	NA	1	0	NA	1	Not significant	lambda=NA, scaleShift=NA	NA	Usp30(b):Hom	Shape.Of.Ribs	Categorical	1	1	not significant	0
299	PS_output	Fisher Exact Test framework	Scapula	NA	NA	NA	0	NA	1	NA	NA	NA	NA	NA	NA	NA	Usp30(b):Hom	NA	WT	NA	NA	NA	NA	NA	NA	NA	0	NA	1	0	NA	1	Not significant	lambda=NA, scaleShift=NA	NA	Usp30(b):Hom	Scapula	Categorical	1	1	not significant	0
300	PS_output	Fisher Exact Test framework	Skull.Shape	NA	NA	NA	0.02	NA	1	NA	NA	NA	NA	NA	NA	NA	Usp30(b):Hom	NA	WT	NA	NA	NA	NA	NA	NA	NA	0.02	NA	1	0.02	NA	1	Not significant	lambda=NA, scaleShift=NA	NA	Usp30(b):Hom	Skull.Shape	Categorical	1	1	not significant	0
301	PS_output	Fisher Exact Test framework	Teeth	NA	NA	NA	0.02	NA	1	NA	NA	NA	NA	NA	NA	NA	Usp30(b):Hom	NA	WT	NA	NA	NA	NA	NA	NA	NA	0.01	NA	1	0.02	NA	1	Not significant	lambda=NA, scaleShift=NA	NA	Usp30(b):Hom	Teeth	Categorical	1	1	not significant	0
302	PS_output	Fisher Exact Test framework	Tibia	NA	NA	NA	0	NA	1	NA	NA	NA	NA	NA	NA	NA	Usp30(b):Hom	NA	WT	NA	NA	NA	NA	NA	NA	NA	0	NA	1	0	NA	1	Not significant	lambda=NA, scaleShift=NA	NA	Usp30(b):Hom	Tibia	Categorical	1	1	not significant	0
303	PS_output	Fisher Exact Test framework	Ulna	NA	NA	NA	0	NA	1	NA	NA	NA	NA	NA	NA	NA	Usp30(b):Hom	NA	WT	NA	NA	NA	NA	NA	NA	NA	0	NA	1	0	NA	1	Not significant	lambda=NA, scaleShift=NA	NA	Usp30(b):Hom	Ulna	Categorical	1	1	not significant	0
304	PS_output	Fisher Exact Test framework	Cervical.Processes	NA	NA	NA	0.1	NA	0.5345	NA	NA	NA	NA	NA	NA	NA	Usp30(b):Hom	NA	WT	NA	NA	NA	NA	NA	NA	NA	0.14	NA	0.6701	0.05	NA	1	Not significant	lambda=NA, scaleShift=NA	NA	Usp30(b):Hom	Cervical.Processes	Categorical	0.6701	1	not significant	0
305	PS_output	Fisher Exact Test framework	Shape.Of.Vertebrae	NA	NA	NA	0.04	NA	1	NA	NA	NA	NA	NA	NA	NA	Usp30(b):Hom	NA	WT	NA	NA	NA	NA	NA	NA	NA	0.06	NA	1	0.02	NA	1	Not significant	lambda=NA, scaleShift=NA	NA	Usp30(b):Hom	Shape.Of.Vertebrae	Categorical	1	1	not significant	0
306	PS_output	Fisher Exact Test framework	Thoracic.Processes	NA	NA	NA	0.07	NA	0.6141	NA	NA	NA	NA	NA	NA	NA	Usp30(b):Hom	NA	WT	NA	NA	NA	NA	NA	NA	NA	0.08	NA	1	0.07	NA	1	Not significant	lambda=NA, scaleShift=NA	NA	Usp30(b):Hom	Thoracic.Processes	Categorical	1	1	not significant	0
307	PS_output	Fisher Exact Test framework	Lumbar.Processes	NA	NA	NA	0	NA	1	NA	NA	NA	NA	NA	NA	NA	Usp30(b):Hom	NA	WT	NA	NA	NA	NA	NA	NA	NA	0	NA	1	0	NA	1	Not significant	lambda=NA, scaleShift=NA	NA	Usp30(b):Hom	Lumbar.Processes	Categorical	1	1	not significant	0
308	PS_output	Fisher Exact Test framework	Shape.Of.Ribcage	NA	NA	NA	0.02	NA	1	NA	NA	NA	NA	NA	NA	NA	Usp30(b):Hom	NA	WT	NA	NA	NA	NA	NA	NA	NA	0.02	NA	1	0.03	NA	1	Not significant	lambda=NA, scaleShift=NA	NA	Usp30(b):Hom	Shape.Of.Ribcage	Categorical	1	1	not significant	0
309	PS_output	Fisher Exact Test framework	Shape.Of.Spine	NA	NA	NA	0.01	NA	1	NA	NA	NA	NA	NA	NA	NA	Usp30(b):Hom	NA	WT	NA	NA	NA	NA	NA	NA	NA	0.01	NA	1	0.01	NA	1	Not significant	lambda=NA, scaleShift=NA	NA	Usp30(b):Hom	Shape.Of.Spine	Categorical	1	1	not significant	0
310	PS_output	Fisher Exact Test framework	Sacral.Processes	NA	NA	NA	0	NA	1	NA	NA	NA	NA	NA	NA	NA	Usp30(b):Hom	NA	WT	NA	NA	NA	NA	NA	NA	NA	0	NA	1	0	NA	1	Not significant	lambda=NA, scaleShift=NA	NA	Usp30(b):Hom	Sacral.Processes	Categorical	1	1	not significant	0
311	PS_output	Fisher Exact Test framework	Caudal.Processes	NA	NA	NA	0	NA	1	NA	NA	NA	NA	NA	NA	NA	Usp30(b):Hom	NA	WT	NA	NA	NA	NA	NA	NA	NA	0	NA	1	0	NA	1	Not significant	lambda=NA, scaleShift=NA	NA	Usp30(b):Hom	Caudal.Processes	Categorical	1	1	not significant	0

## Sheet: Stats_contResults_Usp30
Column1	X	Method	Dependent.variable	Batch.included	Residual.variances.homogeneity	Genotype.contribution	Genotype.estimate	Genotype.standard.error	Genotype.p.Val	Genotype.percentage.change	Sex.estimate	Sex.standard.error	Sex.p.val	Weight.estimate	Weight.standard.error	Weight.p.val	Gp1.genotype	Gp1.Residuals.normality.test	Gp2.genotype	Gp2.Residuals.normality.test	Blups.test	Rotated.residuals.normality.test	Intercept.estimate	Intercept.standard.error	Interaction.included	Interaction.p.val	Sex.FvKO.estimate	Sex.FvKO.standard.error	Sex.FvKO.p.val	Sex.MvKO.estimate	Sex.MvKO.standard.error	Sex.MvKO.p.val	Classification.tag	Transformation	Additional.information	X.1	X.2	X.3	p_adjusted	callSummary	HeatMap
111	PS_output	Mixed Model framework, linear mixed-effects model, equation withoutWeight	Plasma.Glucose.Conc.T15	TRUE	TRUE	5.17246e-06	NA	NA	NA	Female: 0.89%, Male: 29.68%	1.54672	0.202225	7.57735e-14	NA	NA	NA	WT	0.654135	Usp30(b):Hom	0.403714	0.588961	0.760741	17.8264	0.202757	TRUE	0.00145704	0.165753	1.26537	0.896259	5.54094	1.11672	8.98353e-07	If phenotype is significant - males only	lambda=NA, scaleShift=NA, transformed=FALSE, code=0	{"WT_Female":340,"WT_Male":345,"Usp30(b):Hom_Female":6,"Usp30(b):Hom_Male":7,"variability":0.202,"Formula":"Plasma.Glucose.Conc.T15 ~ Sex + Genotype:Sex"}	Usp30(b):Hom	Plasma.Glucose.Conc.T15	Continuous	0.00065173	significant	1
15	PS_output	Mixed Model framework, linear mixed-effects model, equation withoutWeight	Alp	TRUE	TRUE	0.000657692	10.8719	3.15827	0.00061415	Female: 11.36%, Male: 11.36%	-38.3279	0.743822	4.18062e-230	NA	NA	NA	WT	0.00119581	Usp30(b):Hom	0.921669	0.272342	0.00282389	114.823	0.762666	FALSE	0.143124	NA	NA	NA	NA	NA	NA	If phenotype is significant - both sexes equally	lambda=NA, scaleShift=NA, transformed=FALSE, code=0	{"WT_Female":345,"WT_Male":346,"Usp30(b):Hom_Female":6,"Usp30(b):Hom_Male":7,"variability":0.625,"Formula":"Alp ~ Genotype + Sex"}	Usp30(b):Hom	Alp	Continuous	0.0404608	significant	1
116	PS_output	Mixed Model framework, linear mixed-effects model, equation withoutWeight	Ly6c.Pos.Monocyte.Number	TRUE	FALSE	0.000963352	NA	NA	NA	Female: 15.97%, Male: -57.71%	117.345	12.0048	4.09278e-21	NA	NA	NA	WT	7.37e-10	Usp30(b):Hom	0.805653	0.000530574	7.37e-10	192.671	11.881	TRUE	0.000447217	39.9481	31.3216	0.202629	-144.4	38.9129	0.000476713	If phenotype is significant - males only	lambda=NA, scaleShift=NA, transformed=FALSE, code=0	{"WT_Female":348,"WT_Male":348,"Usp30(b):Hom_Female":6,"Usp30(b):Hom_Male":7,"variability":0.449,"Formula":"Ly6c.Pos.Monocyte.Number ~ Sex + Genotype:Sex"}	Usp30(b):Hom	Ly6c.Pos.Monocyte.Number	Continuous	0.0404608	significant	1
99	PS_output	Mixed Model framework, linear mixed-effects model, equation withoutWeight	Mchc	TRUE	TRUE	0.00131454	NA	NA	NA	Female: -2.67%, Male: 0.92%	-1.98401	0.034936	6.13207e-253	NA	NA	NA	WT	0.23977	Usp30(b):Hom	0.251535	0.666294	0.526863	36.0606	0.0987644	TRUE	0.0182497	-0.935055	0.260298	0.000352838	0.321745	0.450397	0.478026	If phenotype is significant - females only	lambda=NA, scaleShift=NA, transformed=FALSE, code=0	{"WT_Female":345,"WT_Male":345,"Usp30(b):Hom_Female":6,"Usp30(b):Hom_Male":7,"variability":0.529,"Formula":"Mchc ~ Sex + Genotype:Sex"}	Usp30(b):Hom	Mchc	Continuous	0.0414081	significant	1
124	PS_output	Mixed Model framework, linear mixed-effects model, equation withoutWeight	Cd4.Cd44.Cd62l.Alpha.Beta.Number	TRUE	FALSE	0.00167541	NA	NA	NA	Female: 7.16%, Male: -28.46%	-2.89816	1.04163	0.00555759	NA	NA	NA	WT	3.39376e-07	Usp30(b):Hom	0.561305	0.201493	1.51395e-06	60.2735	1.15681	TRUE	0.000953457	4.21107	3.88226	0.27847	-16.7352	4.64715	0.000672826	If phenotype is significant - males only	lambda=NA, scaleShift=NA, transformed=FALSE, code=0	{"WT_Female":348,"WT_Male":348,"Usp30(b):Hom_Female":6,"Usp30(b):Hom_Male":7,"variability":0.131,"Formula":"Cd4.Cd44.Cd62l.Alpha.Beta.Number ~ Sex + Genotype:Sex"}	Usp30(b):Hom	Cd4.Cd44.Cd62l.Alpha.Beta.Number	Continuous	0.0422204	significant	1
106	PS_output	Mixed Model framework, linear mixed-effects model, equation withoutWeight	Wbc	TRUE	TRUE	0.00253582	NA	NA	NA	Female: 11.78%, Male: -27.44%	1.56192	0.0963211	9.73764e-50	NA	NA	NA	WT	0.428687	Usp30(b):Hom	0.747401	0.26987	0.344949	6.32207	0.110813	TRUE	0.00175265	0.832269	0.584172	0.154736	-1.93818	0.612132	0.00251829	If phenotype is significant - males only	lambda=NA, scaleShift=NA, transformed=FALSE, code=0	{"WT_Female":345,"WT_Male":345,"Usp30(b):Hom_Female":6,"Usp30(b):Hom_Male":7,"variability":0.593,"Formula":"Wbc ~ Sex + Genotype:Sex"}	Usp30(b):Hom	Wbc	Continuous	0.0456447	significant	1
114	PS_output	Mixed Model framework, linear mixed-effects model, equation withoutWeight	Neutrophil.Number	TRUE	FALSE	0.00326043	NA	NA	NA	Female: 19.58%, Male: -53.47%	385.719	49.3145	2.14915e-14	NA	NA	NA	WT	7.37e-10	Usp30(b):Hom	0.753997	3.57603e-07	7.37e-10	663.647	44.997	TRUE	0.00139968	166.766	122.888	0.175241	-455.42	140.91	0.00206148	If phenotype is significant - males only	lambda=NA, scaleShift=NA, transformed=FALSE, code=0	{"WT_Female":348,"WT_Male":348,"Usp30(b):Hom_Female":6,"Usp30(b):Hom_Male":7,"variability":0.715,"Formula":"Neutrophil.Number ~ Sex + Genotype:Sex"}	Usp30(b):Hom	Neutrophil.Number	Continuous	0.045646	significant	1
29	PS_output	Mixed Model framework, linear mixed-effects model, equation withoutWeight	Trigs	TRUE	FALSE	0.00413166	-0.166391	0.0540233	0.00215836	Female: -17.9%, Male: -17.9%	0.330895	0.0228997	3.44961e-41	NA	NA	NA	WT	7.37e-10	Usp30(b):Hom	0.692316	0.0201212	7.37e-10	0.766901	0.0207349	FALSE	0.312089	NA	NA	NA	NA	NA	NA	If phenotype is significant - both sexes equally	lambda=NA, scaleShift=NA, transformed=FALSE, code=0	{"WT_Female":345,"WT_Male":346,"Usp30(b):Hom_Female":6,"Usp30(b):Hom_Male":7,"variability":0.217,"Formula":"Trigs ~ Genotype + Sex"}	Usp30(b):Hom	Trigs	Continuous	0.0520589	not significant	0
60	PS_output	Mixed Model framework, linear mixed-effects model, equation withoutWeight	Bone.Mineral.Density	TRUE	FALSE	0.00513255	NA	NA	NA	Female: 2.39%, Male: -2.65%	0.000649348	0.00015835	4.65592e-05	NA	NA	NA	WT	0.364536	Usp30(b):Hom	0.328241	0.474378	0.603693	0.04782	0.000171373	TRUE	0.00176069	0.00114757	0.000455132	0.0119329	-0.00127593	0.000589698	0.0349305	If phenotype is significant - different direction for the sexes	lambda=NA, scaleShift=NA, transformed=FALSE, code=0	{"WT_Female":340,"WT_Male":340,"Usp30(b):Hom_Female":6,"Usp30(b):Hom_Male":7,"variability":0.153,"Formula":"Bone.Mineral.Density ~ Sex + Genotype:Sex"}	Usp30(b):Hom	Bone.Mineral.Density	Continuous	0.0538918	not significant	0
110	PS_output	Mixed Model framework, linear mixed-effects model, equation withoutWeight	Plasma.Glucose.Conc.T30	TRUE	TRUE	0.00507804	NA	NA	NA	Female: -5.17%, Male: 17.25%	5.81369	0.187629	5.58864e-129	NA	NA	NA	WT	0.0847917	Usp30(b):Hom	0.832941	0.350707	0.010171	16.1153	0.195904	TRUE	0.00717972	-0.98626	1.19912	0.414353	3.29092	1.04804	0.00176766	If phenotype is significant - males only	lambda=NA, scaleShift=NA, transformed=FALSE, code=0	{"WT_Female":340,"WT_Male":345,"Usp30(b):Hom_Female":6,"Usp30(b):Hom_Male":7,"variability":0.229,"Formula":"Plasma.Glucose.Conc.T30 ~ Sex + Genotype:Sex"}	Usp30(b):Hom	Plasma.Glucose.Conc.T30	Continuous	0.0538918	not significant	0
109	PS_output	Mixed Model framework, linear mixed-effects model, equation withoutWeight	Plasma.Glucose.Conc.T60	TRUE	TRUE	0.00666505	NA	NA	NA	Female: -2.39%, Male: 21.5%	6.71949	0.177719	1.28292e-164	NA	NA	NA	WT	3.32087e-05	Usp30(b):Hom	0.444475	0.781568	1.72122e-06	10.7987	0.171257	TRUE	0.0198999	-0.339298	1.08968	0.756694	3.05462	0.970121	0.00171701	If phenotype is significant - males only	lambda=NA, scaleShift=NA, transformed=FALSE, code=0	{"WT_Female":340,"WT_Male":345,"Usp30(b):Hom_Female":6,"Usp30(b):Hom_Male":7,"variability":0.229,"Formula":"Plasma.Glucose.Conc.T60 ~ Sex + Genotype:Sex"}	Usp30(b):Hom	Plasma.Glucose.Conc.T60	Continuous	0.059143	not significant	0
117	PS_output	Mixed Model framework, linear mixed-effects model, equation withoutWeight	Monocyte.Number	TRUE	FALSE	0.00645742	NA	NA	NA	Female: 17.01%, Male: -41.96%	177.919	14.7581	2.80086e-30	NA	NA	NA	WT	7.37e-10	Usp30(b):Hom	0.536086	0.0309032	7.37e-10	327.444	15.449	TRUE	0.00244896	70.4899	50.3698	0.162168	-173.94	59.1647	0.00476344	If phenotype is significant - males only	lambda=NA, scaleShift=NA, transformed=FALSE, code=0	{"WT_Female":348,"WT_Male":348,"Usp30(b):Hom_Female":6,"Usp30(b):Hom_Male":7,"variability":0.578,"Formula":"Monocyte.Number ~ Sex + Genotype:Sex"}	Usp30(b):Hom	Monocyte.Number	Continuous	0.059143	not significant	0
118	PS_output	Mixed Model framework, linear mixed-effects model, equation withoutWeight	Igd.Mature.B.Cell.Number	TRUE	TRUE	0.00704083	NA	NA	NA	Female: 11.71%, Male: -26.38%	1075.54	53.2814	1.62676e-70	NA	NA	NA	WT	0.546453	Usp30(b):Hom	0.336716	0.0184444	0.665427	3139.68	60.9216	TRUE	0.00406165	430.094	324.387	0.185356	-968.852	338.716	0.00593672	If phenotype is significant - males only	lambda=NA, scaleShift=NA, transformed=FALSE, code=0	{"WT_Female":348,"WT_Male":348,"Usp30(b):Hom_Female":6,"Usp30(b):Hom_Male":7,"variability":0.906,"Formula":"Igd.Mature.B.Cell.Number ~ Sex + Genotype:Sex"}	Usp30(b):Hom	Igd.Mature.B.Cell.Number	Continuous	0.059143	not significant	0
98	PS_output	Mixed Model framework, linear mixed-effects model, equation withoutWeight	Rdw	TRUE	FALSE	0.008053	NA	NA	NA	Female: 2.94%, Male: -0.92%	0.229366	0.0262658	2.13736e-17	NA	NA	NA	WT	7.37e-10	Usp30(b):Hom	0.252137	0.448919	7.37e-10	11.6013	0.0280897	TRUE	0.00703749	0.344616	0.108874	0.00162246	-0.108305	0.121202	0.375435	If phenotype is significant - females only	lambda=NA, scaleShift=NA, transformed=FALSE, code=0	{"WT_Female":345,"WT_Male":345,"Usp30(b):Hom_Female":6,"Usp30(b):Hom_Male":7,"variability":0.228,"Formula":"Rdw ~ Sex + Genotype:Sex"}	Usp30(b):Hom	Rdw	Continuous	0.0596869	not significant	0
119	PS_output	Mixed Model framework, linear mixed-effects model, equation withoutWeight	B.Cell.Number	TRUE	TRUE	0.00784349	NA	NA	NA	Female: 11.83%, Male: -25.59%	1131.44	57.2664	3.06836e-68	NA	NA	NA	WT	0.450081	Usp30(b):Hom	0.347308	0.0179759	0.712901	3414.8	64.9589	TRUE	0.00432579	470.427	348.237	0.17721	-1017.89	362.506	0.00685073	If phenotype is significant - males only	lambda=NA, scaleShift=NA, transformed=FALSE, code=0	{"WT_Female":348,"WT_Male":348,"Usp30(b):Hom_Female":6,"Usp30(b):Hom_Male":7,"variability":0.928,"Formula":"B.Cell.Number ~ Sex + Genotype:Sex"}	Usp30(b):Hom	B.Cell.Number	Continuous	0.0596869	not significant	0
102	PS_output	Mixed Model framework, linear mixed-effects model, equation withoutWeight	Plt	TRUE	FALSE	0.0122379	-180.385	66.8863	0.00718247	Female: -15.22%, Male: -15.22%	187.189	10.4111	7.31803e-59	NA	NA	NA	WT	7.37e-10	Usp30(b):Hom	0.00276357	0.106957	7.37e-10	1093.63	10.1877	FALSE	0.403789	NA	NA	NA	NA	NA	NA	If phenotype is significant - both sexes equally	lambda=NA, scaleShift=NA, transformed=FALSE, code=0	{"WT_Female":345,"WT_Male":345,"Usp30(b):Hom_Female":6,"Usp30(b):Hom_Male":7,"variability":0.6,"Formula":"Plt ~ Genotype + Sex"}	Usp30(b):Hom	Plt	Continuous	0.0856653	not significant	0
136	PS_output	Mixed Model framework, linear mixed-effects model, equation withoutWeight	Ly6c.Pos.Monocyte.Percentage	TRUE	TRUE	0.01476	NA	NA	NA	Female: -0.03%, Male: -15.44%	-0.342022	0.486287	0.482106	NA	NA	NA	WT	7.14421e-07	Usp30(b):Hom	0.684146	0.547993	5.93656e-08	59.3435	0.573	TRUE	0.0382355	-0.0183948	2.96632	0.995054	-9.13229	3.13422	0.00512344	If phenotype is significant - males only	lambda=NA, scaleShift=NA, transformed=FALSE, code=0	{"WT_Female":348,"WT_Male":348,"Usp30(b):Hom_Female":6,"Usp30(b):Hom_Male":7,"variability":0.36,"Formula":"Ly6c.Pos.Monocyte.Percentage ~ Sex + Genotype:Sex"}	Usp30(b):Hom	Ly6c.Pos.Monocyte.Percentage	Continuous	0.0978821	not significant	0
12	PS_output	Mixed Model framework, linear mixed-effects model, equation withoutWeight	Urea	TRUE	TRUE	0.0313454	NA	NA	NA	Female: -15.84%, Male: 2.88%	0.263379	0.0983141	0.00757649	NA	NA	NA	WT	0.00108721	Usp30(b):Hom	0.686936	0.53281	0.0108176	9.36976	0.0988121	TRUE	0.0336469	-1.50323	0.578913	0.00963218	0.273042	0.57897	0.639013	If phenotype is significant - females only	lambda=NA, scaleShift=NA, transformed=FALSE, code=0	{"WT_Female":345,"WT_Male":346,"Usp30(b):Hom_Female":6,"Usp30(b):Hom_Male":7,"variability":0.108,"Formula":"Urea ~ Sex + Genotype:Sex"}	Usp30(b):Hom	Urea	Continuous	0.188073	not significant	0
134	PS_output	Mixed Model framework, linear mixed-effects model, equation withoutWeight	Neutrophil.Percentage	TRUE	FALSE	0.0301932	NA	NA	NA	Female: 8.8%, Male: -22.39%	1.78614	0.361101	9.66714e-07	NA	NA	NA	WT	7.37e-10	Usp30(b):Hom	0.147669	4.42869e-05	7.37e-10	10.5108	0.330586	TRUE	0.0134059	1.00048	0.925133	0.279905	-2.54658	1.05454	0.0190313	If phenotype is significant - males only	lambda=NA, scaleShift=NA, transformed=FALSE, code=0	{"WT_Female":348,"WT_Male":348,"Usp30(b):Hom_Female":6,"Usp30(b):Hom_Male":7,"variability":0.425,"Formula":"Neutrophil.Percentage ~ Sex + Genotype:Sex"}	Usp30(b):Hom	Neutrophil.Percentage	Continuous	0.188073	not significant	0
50	PS_output	Mixed Model framework, linear mixed-effects model, equation withoutWeight	Total.Water.Intake	TRUE	TRUE	0.0427024	-0.805213	0.397945	0.048183	Female: NA, Male: -34.13%	NA	NA	NA	NA	NA	NA	WT	0.00132121	Usp30(b):Hom	NA	0.216413	0.0197828	2.37999	0.0681174	FALSE	NA	NA	NA	NA	NA	NA	NA	If phenotype is significant it is for the one sex tested	lambda=NA, scaleShift=NA, transformed=FALSE, code=0	{"WT_Male":339,"Usp30(b):Hom_Male":7,"variability":0.139,"Formula":"Total.Water.Intake ~ Genotype"}	Usp30(b):Hom	Total.Water.Intake	Continuous	0.244569	not significant	0
9	PS_output	Mixed Model framework, linear mixed-effects model, equation withoutWeight	Mg	TRUE	TRUE	0.0497547	0.0457402	0.0232671	0.04975	Female: 4.53%, Male: 4.53%	-0.0962949	0.00522816	5.52498e-61	NA	NA	NA	WT	0.00614575	Usp30(b):Hom	0.748365	0.894796	0.00728234	1.05642	0.00606599	FALSE	0.73613	NA	NA	NA	NA	NA	NA	If phenotype is significant - both sexes equally	lambda=NA, scaleShift=NA, transformed=FALSE, code=0	{"WT_Female":345,"WT_Male":346,"Usp30(b):Hom_Female":6,"Usp30(b):Hom_Male":7,"variability":0.075,"Formula":"Mg ~ Genotype + Sex"}	Usp30(b):Hom	Mg	Continuous	0.253864	not significant	0
18	PS_output	Mixed Model framework, linear mixed-effects model, equation withoutWeight	Phos	TRUE	TRUE	0.0503699	0.173361	0.0887243	0.0511532	Female: 7.65%, Male: 7.65%	-0.0638329	0.0198874	0.00139635	NA	NA	NA	WT	0.000119653	Usp30(b):Hom	0.392289	0.359609	4.9243e-06	2.28938	0.023348	FALSE	0.351886	NA	NA	NA	NA	NA	NA	If phenotype is significant - both sexes equally	lambda=NA, scaleShift=NA, transformed=FALSE, code=0	{"WT_Female":345,"WT_Male":346,"Usp30(b):Hom_Female":6,"Usp30(b):Hom_Male":7,"variability":0.185,"Formula":"Phos ~ Genotype + Sex"}	Usp30(b):Hom	Phos	Continuous	0.253864	not significant	0
47	PS_output	Mixed Model framework, linear mixed-effects model, equation withoutWeight	Day.Min.V02.Animal	TRUE	TRUE	0.0498098	6.7388	3.44194	0.0556233	Female: NA, Male: 8.06%	NA	NA	NA	NA	NA	NA	WT	0.0861579	Usp30(b):Hom	NA	0.519409	0.173428	83.5594	0.50612	FALSE	NA	NA	NA	NA	NA	NA	NA	If phenotype is significant it is for the one sex tested	lambda=NA, scaleShift=NA, transformed=FALSE, code=0	{"WT_Male":339,"Usp30(b):Hom_Male":7,"variability":0.353,"Formula":"Day.Min.V02.Animal ~ Genotype"}	Usp30(b):Hom	Day.Min.V02.Animal	Continuous	0.253864	not significant	0
123	PS_output	Mixed Model framework, linear mixed-effects model, equation withoutWeight	Cd8.Cd44.Cd62l.Alpha.Beta.Number	TRUE	TRUE	0.0530505	-2.95098	1.52872	0.0540059	Female: -27.23%, Male: -27.23%	2.31024	0.38557	3.47315e-09	NA	NA	NA	WT	7.37e-10	Usp30(b):Hom	0.101302	0.609632	7.37e-10	9.72498	0.335056	FALSE	0.0686093	NA	NA	NA	NA	NA	NA	If phenotype is significant - both sexes equally	lambda=NA, scaleShift=NA, transformed=FALSE, code=0	{"WT_Female":348,"WT_Male":348,"Usp30(b):Hom_Female":6,"Usp30(b):Hom_Male":7,"variability":0.068,"Formula":"Cd8.Cd44.Cd62l.Alpha.Beta.Number ~ Genotype + Sex"}	Usp30(b):Hom	Cd8.Cd44.Cd62l.Alpha.Beta.Number	Continuous	0.257091	not significant	0
149	PS_output	Mixed Model framework, linear mixed-effects model, equation withoutWeight	Cd8.Alpha.Beta.T.Cell.Percentage	TRUE	FALSE	0.0610013	NA	NA	NA	Female: -5.08%, Male: 6.57%	-2.64017	0.0871373	1.25304e-125	NA	NA	NA	WT	1.17546e-06	Usp30(b):Hom	0.802312	0.879118	4.01968e-06	9.83037	0.0734021	TRUE	0.0216935	-0.431675	0.299089	0.149426	0.558543	0.296396	0.0646984	If phenotype is significant - can not classify effect	lambda=NA, scaleShift=NA, transformed=FALSE, code=0	{"WT_Female":348,"WT_Male":348,"Usp30(b):Hom_Female":6,"Usp30(b):Hom_Male":7,"variability":0.487,"Formula":"Cd8.Alpha.Beta.T.Cell.Percentage ~ Sex + Genotype:Sex"}	Usp30(b):Hom	Cd8.Alpha.Beta.T.Cell.Percentage	Continuous	0.284673	not significant	0
8	PS_output	Mixed Model framework, linear mixed-effects model, equation withoutWeight	Thyrx	TRUE	TRUE	0.0698409	0.37984	0.209346	0.0700906	Female: 8.78%, Male: 8.78%	-0.432727	0.0491501	1.27511e-17	NA	NA	NA	WT	0.102641	Usp30(b):Hom	0.56365	0.652422	0.103164	4.53118	0.0520548	FALSE	0.33447	NA	NA	NA	NA	NA	NA	If phenotype is significant - both sexes equally	lambda=NA, scaleShift=NA, transformed=FALSE, code=0	{"WT_Female":345,"WT_Male":346,"Usp30(b):Hom_Female":6,"Usp30(b):Hom_Male":7,"variability":0.067,"Formula":"Thyrx ~ Genotype + Sex"}	Usp30(b):Hom	Thyrx	Continuous	0.287211	not significant	0
53	PS_output	Mixed Model framework, linear mixed-effects model, equation withoutWeight	Total.Av.Rer	TRUE	FALSE	0.070663	-0.0299369	0.0166081	0.0772554	Female: NA, Male: -3.35%	NA	NA	NA	NA	NA	NA	WT	0.0170744	Usp30(b):Hom	NA	0.406259	0.0154703	0.894699	0.00429912	FALSE	NA	NA	NA	NA	NA	NA	NA	If phenotype is significant it is for the one sex tested	lambda=NA, scaleShift=NA, transformed=FALSE, code=0	{"WT_Male":339,"Usp30(b):Hom_Male":7,"variability":0.887,"Formula":"Total.Av.Rer ~ Genotype"}	Usp30(b):Hom	Total.Av.Rer	Continuous	0.287211	not significant	0
145	PS_output	Mixed Model framework, linear mixed-effects model, equation withoutWeight	Cd4.Cd25.Alpha.Beta.Reg.Percent	TRUE	TRUE	0.0688539	0.486676	0.268249	0.070109	Female: 5.85%, Male: 5.85%	1.06822	0.0608688	1.70622e-56	NA	NA	NA	WT	0.000202233	Usp30(b):Hom	0.622852	0.12942	6.04269e-05	7.76654	0.0692783	FALSE	0.926938	NA	NA	NA	NA	NA	NA	If phenotype is significant - both sexes equally	lambda=NA, scaleShift=NA, transformed=FALSE, code=0	{"WT_Female":348,"WT_Male":348,"Usp30(b):Hom_Female":6,"Usp30(b):Hom_Male":7,"variability":0.443,"Formula":"Cd4.Cd25.Alpha.Beta.Reg.Percent ~ Genotype + Sex"}	Usp30(b):Hom	Cd4.Cd25.Alpha.Beta.Reg.Percent	Continuous	0.287211	not significant	0
148	PS_output	Mixed Model framework, linear mixed-effects model, equation withoutWeight	Gamma.Delta.T.Cell.Percentage	TRUE	TRUE	0.0684394	NA	NA	NA	Female: -13.57%, Male: 10.11%	-0.205816	0.00687838	7.60898e-124	NA	NA	NA	WT	1.25567e-05	Usp30(b):Hom	0.352995	8.9487e-05	1.32162e-06	0.72138	0.00943699	TRUE	0.0295003	-0.0838629	0.0437629	0.0557705	0.062492	0.0492952	0.210148	If phenotype is significant - can not classify effect	lambda=NA, scaleShift=NA, transformed=FALSE, code=0	{"WT_Female":348,"WT_Male":348,"Usp30(b):Hom_Female":6,"Usp30(b):Hom_Male":7,"variability":0.099,"Formula":"Gamma.Delta.T.Cell.Percentage ~ Sex + Genotype:Sex"}	Usp30(b):Hom	Gamma.Delta.T.Cell.Percentage	Continuous	0.287211	not significant	0
108	PS_output	Mixed Model framework, linear mixed-effects model, equation withoutWeight	Plasma.Glucose.Conc.T120	TRUE	FALSE	0.0784628	1.12212	0.626065	0.073556	Female: 15.67%, Male: 15.67%	2.92674	0.10303	3.95179e-115	NA	NA	NA	WT	7.37e-10	Usp30(b):Hom	0.00349966	0.546345	7.37e-10	5.66485	0.099994	FALSE	0.286755	NA	NA	NA	NA	NA	NA	If phenotype is significant - both sexes equally	lambda=NA, scaleShift=NA, transformed=FALSE, code=0	{"WT_Female":340,"WT_Male":345,"Usp30(b):Hom_Female":6,"Usp30(b):Hom_Male":7,"variability":0.132,"Formula":"Plasma.Glucose.Conc.T120 ~ Genotype + Sex"}	Usp30(b):Hom	Plasma.Glucose.Conc.T120	Continuous	0.300695	not significant	0
150	PS_output	Mixed Model framework, linear mixed-effects model, equation withoutWeight	Cd4.Alpha.Beta.T.Cell.Percentage	TRUE	TRUE	0.0787535	NA	NA	NA	Female: -11.93%, Male: 8.14%	-3.90977	0.134207	3.98394e-119	NA	NA	NA	WT	6.46612e-05	Usp30(b):Hom	0.333475	0.0601395	0.000326744	13.6148	0.114966	TRUE	0.0299982	-1.38864	0.760436	0.0683034	0.948164	0.725951	0.196858	If phenotype is significant - can not classify effect	lambda=NA, scaleShift=NA, transformed=FALSE, code=0	{"WT_Female":348,"WT_Male":348,"Usp30(b):Hom_Female":6,"Usp30(b):Hom_Male":7,"variability":0.323,"Formula":"Cd4.Alpha.Beta.T.Cell.Percentage ~ Sex + Genotype:Sex"}	Usp30(b):Hom	Cd4.Alpha.Beta.T.Cell.Percentage	Continuous	0.300695	not significant	0
59	PS_output	Mixed Model framework, linear mixed-effects model, equation withoutWeight	Fat.Percentage.Estimate	TRUE	FALSE	0.0847543	NA	NA	NA	Female: -10.58%, Male: 16.12%	2.55252	0.435577	7.44443e-09	NA	NA	NA	WT	0.00963963	Usp30(b):Hom	0.870138	0.613026	0.065988	21.5278	0.50434	TRUE	0.0312206	-2.40918	1.84217	0.191418	3.67093	2.07681	0.0827801	If phenotype is significant - can not classify effect	lambda=NA, scaleShift=NA, transformed=FALSE, code=0	{"WT_Female":340,"WT_Male":340,"Usp30(b):Hom_Female":6,"Usp30(b):Hom_Male":7,"variability":0.867,"Formula":"Fat.Percentage.Estimate ~ Sex + Genotype:Sex"}	Usp30(b):Hom	Fat.Percentage.Estimate	Continuous	0.31409	not significant	0
33	PS_output	Mixed Model framework, linear mixed-effects model, equation withoutWeight	Sodium	TRUE	TRUE	0.090807	1.19237	0.707056	0.0922105	Female: 0.82%, Male: 0.82%	1.27745	0.129716	2.12839e-21	NA	NA	NA	WT	1.29204e-05	Usp30(b):Hom	0.58923	2.68434e-05	1.59753e-06	145.094	0.234518	FALSE	0.368988	NA	NA	NA	NA	NA	NA	If phenotype is significant - both sexes equally	lambda=NA, scaleShift=NA, transformed=FALSE, code=0	{"WT_Female":345,"WT_Male":346,"Usp30(b):Hom_Female":6,"Usp30(b):Hom_Male":7,"variability":0.17,"Formula":"Sodium ~ Genotype + Sex"}	Usp30(b):Hom	Sodium	Continuous	0.317824	not significant	0
129	PS_output	Mixed Model framework, linear mixed-effects model, equation withoutWeight	Cd8.Alpha.Beta.T.Cell.Number	TRUE	TRUE	0.0890334	NA	NA	NA	Female: 9.61%, Male: -18.58%	-52.4547	9.51687	5.16147e-08	NA	NA	NA	WT	0.0588188	Usp30(b):Hom	0.419863	0.367146	0.155927	622.754	9.89168	TRUE	0.0404841	57.191	56.5146	0.311936	-110.558	57.0168	0.057542	If phenotype is significant - can not classify effect	lambda=NA, scaleShift=NA, transformed=FALSE, code=0	{"WT_Female":348,"WT_Male":348,"Usp30(b):Hom_Female":6,"Usp30(b):Hom_Male":7,"variability":0.546,"Formula":"Cd8.Alpha.Beta.T.Cell.Number ~ Sex + Genotype:Sex"}	Usp30(b):Hom	Cd8.Alpha.Beta.T.Cell.Number	Continuous	0.317824	not significant	0
36	PS_output	Mixed Model framework, linear mixed-effects model, equation withoutWeight	Total.Av.Low.Rer	TRUE	FALSE	0.100133	-0.0211722	0.0129675	0.108571	Female: NA, Male: -2.66%	NA	NA	NA	NA	NA	NA	WT	2.2029e-07	Usp30(b):Hom	NA	0.263511	4.67653e-06	0.796885	0.00346452	FALSE	NA	NA	NA	NA	NA	NA	NA	If phenotype is significant it is for the one sex tested	lambda=NA, scaleShift=NA, transformed=FALSE, code=0	{"WT_Male":339,"Usp30(b):Hom_Male":7,"variability":0.835,"Formula":"Total.Av.Low.Rer ~ Genotype"}	Usp30(b):Hom	Total.Av.Low.Rer	Continuous	0.340237	not significant	0
37	PS_output	Mixed Model framework, linear mixed-effects model, equation withoutWeight	Night.Av.Rer	TRUE	TRUE	0.104212	-0.0414281	0.0256088	0.111771	Female: NA, Male: -4.48%	NA	NA	NA	NA	NA	NA	WT	2.36982e-05	Usp30(b):Hom	NA	0.388784	0.00179969	0.924363	0.00474884	FALSE	NA	NA	NA	NA	NA	NA	NA	If phenotype is significant it is for the one sex tested	lambda=NA, scaleShift=NA, transformed=FALSE, code=0	{"WT_Male":339,"Usp30(b):Hom_Male":7,"variability":0.876,"Formula":"Night.Av.Rer ~ Genotype"}	Usp30(b):Hom	Night.Av.Rer	Continuous	0.340237	not significant	0
143	PS_output	Mixed Model framework, linear mixed-effects model, equation withoutWeight	Cd8.Cd44.Cd62l.Alpha.Beta.Percent	TRUE	TRUE	0.105311	-0.404958	0.250608	0.106611	Female: -21.72%, Male: -21.72%	0.539347	0.0643501	3.3486e-16	NA	NA	NA	WT	7.37e-10	Usp30(b):Hom	0.327061	0.7031	7.37e-10	1.59982	0.0532174	FALSE	0.228737	NA	NA	NA	NA	NA	NA	If phenotype is significant - both sexes equally	lambda=NA, scaleShift=NA, transformed=FALSE, code=0	{"WT_Female":348,"WT_Male":348,"Usp30(b):Hom_Female":6,"Usp30(b):Hom_Male":7,"variability":0.384,"Formula":"Cd8.Cd44.Cd62l.Alpha.Beta.Percent ~ Genotype + Sex"}	Usp30(b):Hom	Cd8.Cd44.Cd62l.Alpha.Beta.Percent	Continuous	0.340237	not significant	0
26	PS_output	Mixed Model framework, linear mixed-effects model, equation withoutWeight	Ldl	TRUE	TRUE	0.11302	NA	NA	NA	Female: 9.37%, Male: -11.43%	0.0503582	0.00584743	5.52906e-17	NA	NA	NA	WT	0.000206084	Usp30(b):Hom	0.30444	0.154161	0.00177851	0.522796	0.00768719	TRUE	0.0418712	0.0513365	0.0369137	0.164793	-0.0626586	0.0408747	0.130822	If phenotype is significant - can not classify effect	lambda=NA, scaleShift=NA, transformed=FALSE, code=0	{"WT_Female":345,"WT_Male":346,"Usp30(b):Hom_Female":6,"Usp30(b):Hom_Male":7,"variability":0.078,"Formula":"Ldl ~ Sex + Genotype:Sex"}	Usp30(b):Hom	Ldl	Continuous	0.34733	not significant	0
151	PS_output	Mixed Model framework, linear mixed-effects model, equation withoutWeight	Alpha.Beta.T.Cell.Percentage	TRUE	TRUE	0.111386	NA	NA	NA	Female: -9.67%, Male: 7.33%	-6.68992	0.213454	1.60007e-131	NA	NA	NA	WT	7.98541e-06	Usp30(b):Hom	0.333759	0.207449	2.71246e-05	23.9594	0.184761	TRUE	0.0420956	-1.99056	1.21781	0.102635	1.50825	1.16479	0.20068	If phenotype is significant - can not classify effect	lambda=NA, scaleShift=NA, transformed=FALSE, code=0	{"WT_Female":348,"WT_Male":348,"Usp30(b):Hom_Female":6,"Usp30(b):Hom_Male":7,"variability":0.257,"Formula":"Alpha.Beta.T.Cell.Percentage ~ Sex + Genotype:Sex"}	Usp30(b):Hom	Alpha.Beta.T.Cell.Percentage	Continuous	0.34733	not significant	0
31	PS_output	Mixed Model framework, linear mixed-effects model, equation withoutWeight	Cl	TRUE	TRUE	0.130531	NA	NA	NA	Female: -0.9%, Male: 0.96%	-1.6048	0.121853	3.23408e-35	NA	NA	NA	WT	0.0445612	Usp30(b):Hom	0.838963	0.326855	0.104426	110.399	0.123609	TRUE	0.0491063	-0.989153	0.720948	0.17054	1.05607	0.722619	0.149382	If phenotype is significant - can not classify effect	lambda=NA, scaleShift=NA, transformed=FALSE, code=0	{"WT_Female":345,"WT_Male":346,"Usp30(b):Hom_Female":6,"Usp30(b):Hom_Male":7,"variability":0.131,"Formula":"Cl ~ Sex + Genotype:Sex"}	Usp30(b):Hom	Cl	Continuous	0.391592	not significant	0
4	PS_output	Mixed Model framework, linear mixed-effects model, equation withoutWeight	Week9	TRUE	TRUE	0.135865	0.857038	0.575905	0.137282	Female: 3.54%, Male: 3.54%	5.3558	0.143626	1.05986e-152	NA	NA	NA	WT	0.00472215	Usp30(b):Hom	0.420606	0.120991	0.00197173	21.5115	0.12915	FALSE	0.962251	NA	NA	NA	NA	NA	NA	If phenotype is significant - both sexes equally	lambda=NA, scaleShift=NA, transformed=FALSE, code=0	{"WT_Female":348,"WT_Male":348,"Usp30(b):Hom_Female":6,"Usp30(b):Hom_Male":7,"variability":0.189,"Formula":"Week9 ~ Genotype + Sex"}	Usp30(b):Hom	Week9	Continuous	0.398115	not significant	0
17	PS_output	Mixed Model framework, linear mixed-effects model, equation withoutWeight	Iron	TRUE	TRUE	0.150583	-1.04818	0.729524	0.151267	Female: -5.03%, Male: -5.03%	-3.89216	0.183568	8.5368e-76	NA	NA	NA	WT	0.00664116	Usp30(b):Hom	0.178686	0.417574	0.0445967	22.8126	0.160667	FALSE	0.156794	NA	NA	NA	NA	NA	NA	If phenotype is significant - both sexes equally	lambda=NA, scaleShift=NA, transformed=FALSE, code=0	{"WT_Female":345,"WT_Male":346,"Usp30(b):Hom_Female":6,"Usp30(b):Hom_Male":7,"variability":0.203,"Formula":"Iron ~ Genotype + Sex"}	Usp30(b):Hom	Iron	Continuous	0.421632	not significant	0
135	PS_output	Mixed Model framework, linear mixed-effects model, equation withoutWeight	Ly6c.Neg.Monocyte.Percentage	TRUE	TRUE	0.148333	2.98956	2.07323	0.1498	Female: 9.13%, Male: 9.13%	NA	NA	NA	NA	NA	NA	WT	2.27246e-08	Usp30(b):Hom	0.494536	0.220515	5.47654e-09	32.729	0.479392	FALSE	0.107096	NA	NA	NA	NA	NA	NA	If phenotype is significant - both sexes equally	lambda=NA, scaleShift=NA, transformed=FALSE, code=0	{"WT_Female":348,"WT_Male":348,"Usp30(b):Hom_Female":6,"Usp30(b):Hom_Male":7,"variability":0.354,"Formula":"Ly6c.Neg.Monocyte.Percentage ~ Genotype"}	Usp30(b):Hom	Ly6c.Neg.Monocyte.Percentage	Continuous	0.421632	not significant	0
3	PS_output	Mixed Model framework, linear mixed-effects model, equation withoutWeight	Week13	TRUE	TRUE	0.170657	1.14099	0.834945	0.172339	Female: 4.05%, Male: 4.05%	6.10962	0.208936	2.63182e-113	NA	NA	NA	WT	0.000506916	Usp30(b):Hom	0.0932151	0.220139	0.000513593	25.0326	0.189798	FALSE	0.372188	NA	NA	NA	NA	NA	NA	If phenotype is significant - both sexes equally	lambda=NA, scaleShift=NA, transformed=FALSE, code=0	{"WT_Female":348,"WT_Male":348,"Usp30(b):Hom_Female":6,"Usp30(b):Hom_Male":7,"variability":0.237,"Formula":"Week13 ~ Genotype + Sex"}	Usp30(b):Hom	Week13	Continuous	0.457549	not significant	0
139	PS_output	Mixed Model framework, linear mixed-effects model, equation withoutWeight	B.Cell.Percentage	TRUE	FALSE	0.170673	1.31806	0.970864	0.175061	Female: 2.37%, Male: 2.37%	3.88218	0.360482	5.62978e-25	NA	NA	NA	WT	7.37e-10	Usp30(b):Hom	0.927775	0.1673	7.37e-10	53.6794	0.379785	FALSE	0.481517	NA	NA	NA	NA	NA	NA	If phenotype is significant - both sexes equally	lambda=NA, scaleShift=NA, transformed=FALSE, code=0	{"WT_Female":348,"WT_Male":348,"Usp30(b):Hom_Female":6,"Usp30(b):Hom_Male":7,"variability":0.291,"Formula":"B.Cell.Percentage ~ Genotype + Sex"}	Usp30(b):Hom	B.Cell.Percentage	Continuous	0.457549	not significant	0
1	PS_output	Mixed Model framework, linear mixed-effects model, equation withoutWeight	totalAUC	TRUE	TRUE	0.181605	9.86094	7.40026	0.183239	Female: 3.3%, Male: 3.3%	63.556	1.83007	2.81319e-141	NA	NA	NA	WT	0.150617	Usp30(b):Hom	0.226079	0.289531	0.073866	265.956	1.67301	FALSE	0.589131	NA	NA	NA	NA	NA	NA	If phenotype is significant - both sexes equally	lambda=NA, scaleShift=NA, transformed=FALSE, code=0	{"WT_Female":348,"WT_Male":348,"Usp30(b):Hom_Female":6,"Usp30(b):Hom_Male":7,"variability":0.877,"Formula":"totalAUC ~ Genotype + Sex"}	Usp30(b):Hom	totalAUC	Continuous	0.465048	not significant	0
11	PS_output	Mixed Model framework, linear mixed-effects model, equation withoutWeight	Tbilc	TRUE	TRUE	0.184092	0.116251	0.0869254	0.181591	Female: 6.34%, Male: 6.34%	-0.0749832	0.0201672	0.000218755	NA	NA	NA	WT	3.20124e-08	Usp30(b):Hom	0.0632039	0.257219	1.21259e-06	1.8648	0.0218786	FALSE	0.172563	NA	NA	NA	NA	NA	NA	If phenotype is significant - both sexes equally	lambda=NA, scaleShift=NA, transformed=FALSE, code=0	{"WT_Female":345,"WT_Male":346,"Usp30(b):Hom_Female":6,"Usp30(b):Hom_Male":7,"variability":0.031,"Formula":"Tbilc ~ Genotype + Sex"}	Usp30(b):Hom	Tbilc	Continuous	0.465048	not significant	0
35	PS_output	Mixed Model framework, linear mixed-effects model, equation withoutWeight	Total.Av.High.Rer	TRUE	TRUE	0.184543	-0.0326333	0.0248027	0.194041	Female: NA, Male: -3.37%	NA	NA	NA	NA	NA	NA	WT	3.15013e-06	Usp30(b):Hom	NA	0.387526	0.000676926	0.969653	0.00503133	FALSE	NA	NA	NA	NA	NA	NA	NA	If phenotype is significant it is for the one sex tested	lambda=NA, scaleShift=NA, transformed=FALSE, code=0	{"WT_Male":339,"Usp30(b):Hom_Male":7,"variability":0.853,"Formula":"Total.Av.High.Rer ~ Genotype"}	Usp30(b):Hom	Total.Av.High.Rer	Continuous	0.465048	not significant	0
95	PS_output	Mixed Model framework, linear mixed-effects model, equation withoutWeight	Grip.Strength.Fore.Paws.2	TRUE	TRUE	0.192647	-9.40551	7.24155	0.194469	Female: -10.73%, Male: -10.73%	9.32985	1.41205	8.20785e-11	NA	NA	NA	WT	8.63173e-05	Usp30(b):Hom	0.963576	0.206837	5.60132e-06	83.0255	1.9274	FALSE	0.831998	NA	NA	NA	NA	NA	NA	If phenotype is significant - both sexes equally	lambda=NA, scaleShift=NA, transformed=FALSE, code=0	{"WT_Female":345,"WT_Male":345,"Usp30(b):Hom_Female":6,"Usp30(b):Hom_Male":7,"variability":0.299,"Formula":"Grip.Strength.Fore.Paws.2 ~ Genotype + Sex"}	Usp30(b):Hom	Grip.Strength.Fore.Paws.2	Continuous	0.475952	not significant	0
19	PS_output	Mixed Model framework, linear mixed-effects model, equation withoutWeight	Ca	TRUE	TRUE	0.197212	0.0190006	0.0147499	0.198149	Female: 0.89%, Male: 0.89%	NA	NA	NA	NA	NA	NA	WT	0.00129401	Usp30(b):Hom	0.388625	0.289907	0.00263448	2.14677	0.00407115	FALSE	0.360085	NA	NA	NA	NA	NA	NA	If phenotype is significant - both sexes equally	lambda=NA, scaleShift=NA, transformed=FALSE, code=0	{"WT_Female":345,"WT_Male":346,"Usp30(b):Hom_Female":6,"Usp30(b):Hom_Male":7,"variability":0.045,"Formula":"Ca ~ Genotype"}	Usp30(b):Hom	Ca	Continuous	0.477861	not significant	0
122	PS_output	Mixed Model framework, linear mixed-effects model, equation withoutWeight	Klrg1.Mature.Nk.Cell.Number	TRUE	TRUE	0.223119	-7.16783	5.91555	0.226134	Female: -10.66%, Male: -10.66%	NA	NA	NA	NA	NA	NA	WT	3.6822e-08	Usp30(b):Hom	0.184782	0.343333	1.08152e-07	67.3797	1.23318	FALSE	0.137306	NA	NA	NA	NA	NA	NA	If phenotype is significant - both sexes equally	lambda=NA, scaleShift=NA, transformed=FALSE, code=0	{"WT_Female":348,"WT_Male":348,"Usp30(b):Hom_Female":6,"Usp30(b):Hom_Male":7,"variability":0.155,"Formula":"Klrg1.Mature.Nk.Cell.Number ~ Genotype"}	Usp30(b):Hom	Klrg1.Mature.Nk.Cell.Number	Continuous	0.530433	not significant	0
52	PS_output	Mixed Model framework, linear mixed-effects model, equation withoutWeight	Cumulative.Food.Intake.Kj	TRUE	TRUE	0.242017	-9.28508	7.99322	0.250695	Female: NA, Male: -15.33%	NA	NA	NA	NA	NA	NA	WT	0.319834	Usp30(b):Hom	NA	0.0479278	0.69903	60.6726	1.29545	FALSE	NA	NA	NA	NA	NA	NA	NA	If phenotype is significant it is for the one sex tested	lambda=NA, scaleShift=NA, transformed=FALSE, code=0	{"WT_Male":339,"Usp30(b):Hom_Male":7,"variability":0.673,"Formula":"Cumulative.Food.Intake.Kj ~ Genotype"}	Usp30(b):Hom	Cumulative.Food.Intake.Kj	Continuous	0.550921	not significant	0
61	PS_output	Mixed Model framework, linear mixed-effects model, equation withoutWeight	Nose.To.Tail.Base.Length	TRUE	TRUE	0.237302	0.0724361	0.0614219	0.238712	Female: 0.7%, Male: 0.7%	0.260511	0.0122187	1.74101e-76	NA	NA	NA	WT	0.53457	Usp30(b):Hom	0.446167	0.903114	0.616731	10.1483	0.0173978	FALSE	0.424248	NA	NA	NA	NA	NA	NA	If phenotype is significant - both sexes equally	lambda=NA, scaleShift=NA, transformed=FALSE, code=0	{"WT_Female":340,"WT_Male":340,"Usp30(b):Hom_Female":6,"Usp30(b):Hom_Male":7,"variability":0.022,"Formula":"Nose.To.Tail.Base.Length ~ Genotype + Sex"}	Usp30(b):Hom	Nose.To.Tail.Base.Length	Continuous	0.550921	not significant	0
92	PS_output	Mixed Model framework, linear mixed-effects model, equation withoutWeight	Grip.Strength.All.Paws.2	TRUE	TRUE	0.244854	-12.6503	10.9556	0.248646	Female: -9.11%, Male: -9.11%	10.7971	1.77556	2.04828e-09	NA	NA	NA	WT	0.00275352	Usp30(b):Hom	0.84722	0.0631016	0.000648667	133.706	3.24767	FALSE	0.874018	NA	NA	NA	NA	NA	NA	If phenotype is significant - both sexes equally	lambda=NA, scaleShift=NA, transformed=FALSE, code=0	{"WT_Female":345,"WT_Male":345,"Usp30(b):Hom_Female":6,"Usp30(b):Hom_Male":7,"variability":0.394,"Formula":"Grip.Strength.All.Paws.2 ~ Genotype + Sex"}	Usp30(b):Hom	Grip.Strength.All.Paws.2	Continuous	0.550921	not significant	0
7	PS_output	Mixed Model framework, linear mixed-effects model, equation withoutWeight	Insulin	TRUE	TRUE	0.272601	0.0987298	0.0903268	0.274814	Female: 19.92%, Male: 19.92%	0.162522	0.0211113	5.60528e-14	NA	NA	NA	WT	7.37e-10	Usp30(b):Hom	0.158363	0.0305092	7.37e-10	0.414364	0.0218727	FALSE	0.515778	NA	NA	NA	NA	NA	NA	If phenotype is significant - both sexes equally	lambda=NA, scaleShift=NA, transformed=FALSE, code=0	{"WT_Female":345,"WT_Male":346,"Usp30(b):Hom_Female":6,"Usp30(b):Hom_Male":7,"variability":0.172,"Formula":"Insulin ~ Genotype + Sex"}	Usp30(b):Hom	Insulin	Continuous	0.557542	not significant	0
43	PS_output	Mixed Model framework, linear mixed-effects model, equation withoutWeight	Day.Av.Rer	TRUE	TRUE	0.269527	-0.0310327	0.0283352	0.278476	Female: NA, Male: -3.43%	NA	NA	NA	NA	NA	NA	WT	0.133184	Usp30(b):Hom	NA	0.479522	0.284266	0.905931	0.00517303	FALSE	NA	NA	NA	NA	NA	NA	NA	If phenotype is significant it is for the one sex tested	lambda=NA, scaleShift=NA, transformed=FALSE, code=0	{"WT_Male":339,"Usp30(b):Hom_Male":7,"variability":0.873,"Formula":"Day.Av.Rer ~ Genotype"}	Usp30(b):Hom	Day.Av.Rer	Continuous	0.557542	not significant	0
48	PS_output	Mixed Model framework, linear mixed-effects model, equation withoutWeight	Day.Av.Vo2	TRUE	TRUE	0.276611	4.04308	3.7425	0.284987	Female: NA, Male: 4.39%	NA	NA	NA	NA	NA	NA	WT	0.0621796	Usp30(b):Hom	NA	0.156837	0.566722	92.2385	0.643246	FALSE	NA	NA	NA	NA	NA	NA	NA	If phenotype is significant it is for the one sex tested	lambda=NA, scaleShift=NA, transformed=FALSE, code=0	{"WT_Male":339,"Usp30(b):Hom_Male":7,"variability":0.717,"Formula":"Day.Av.Vo2 ~ Genotype"}	Usp30(b):Hom	Day.Av.Vo2	Continuous	0.557542	not significant	0
57	PS_output	Mixed Model framework, linear mixed-effects model, equation withoutWeight	Total.Av.Vo2	TRUE	TRUE	0.25516	3.69436	3.26829	0.263509	Female: NA, Male: 3.74%	NA	NA	NA	NA	NA	NA	WT	0.469649	Usp30(b):Hom	NA	0.169504	0.360714	98.9523	0.566425	FALSE	NA	NA	NA	NA	NA	NA	NA	If phenotype is significant it is for the one sex tested	lambda=NA, scaleShift=NA, transformed=FALSE, code=0	{"WT_Male":339,"Usp30(b):Hom_Male":7,"variability":0.879,"Formula":"Total.Av.Vo2 ~ Genotype"}	Usp30(b):Hom	Total.Av.Vo2	Continuous	0.557542	not significant	0
105	PS_output	Mixed Model framework, linear mixed-effects model, equation withoutWeight	Rbc	TRUE	TRUE	0.278771	-0.160733	0.149025	0.281184	Female: -1.56%, Male: -1.56%	0.512176	0.0342472	1.26605e-43	NA	NA	NA	WT	0.0420438	Usp30(b):Hom	0.000234457	0.279279	0.00415941	10.0452	0.0374419	FALSE	0.482047	NA	NA	NA	NA	NA	NA	If phenotype is significant - both sexes equally	lambda=NA, scaleShift=NA, transformed=FALSE, code=0	{"WT_Female":345,"WT_Male":345,"Usp30(b):Hom_Female":6,"Usp30(b):Hom_Male":7,"variability":0.313,"Formula":"Rbc ~ Genotype + Sex"}	Usp30(b):Hom	Rbc	Continuous	0.557542	not significant	0
128	PS_output	Mixed Model framework, linear mixed-effects model, equation withoutWeight	Gamma.Delta.T.Cell.Number	TRUE	TRUE	0.262804	-3.50978	3.1506	0.265694	Female: -8.15%, Male: -8.15%	-4.71532	0.722662	1.38085e-10	NA	NA	NA	WT	2.23855e-05	Usp30(b):Hom	0.282766	0.943256	5.95482e-06	45.5162	0.79352	FALSE	0.329166	NA	NA	NA	NA	NA	NA	If phenotype is significant - both sexes equally	lambda=NA, scaleShift=NA, transformed=FALSE, code=0	{"WT_Female":348,"WT_Male":348,"Usp30(b):Hom_Female":6,"Usp30(b):Hom_Male":7,"variability":0.103,"Formula":"Gamma.Delta.T.Cell.Number ~ Genotype + Sex"}	Usp30(b):Hom	Gamma.Delta.T.Cell.Number	Continuous	0.557542	not significant	0
138	PS_output	Mixed Model framework, linear mixed-effects model, equation withoutWeight	Igd.Mature.B.Cell.Percentage	TRUE	TRUE	0.260816	-0.580179	0.516272	0.261525	Female: -0.63%, Male: -0.63%	0.724168	0.097068	2.81763e-13	NA	NA	NA	WT	7.37e-10	Usp30(b):Hom	0.269928	0.286007	1.10187e-09	91.9798	0.166833	FALSE	0.715234	NA	NA	NA	NA	NA	NA	If phenotype is significant - both sexes equally	lambda=NA, scaleShift=NA, transformed=FALSE, code=0	{"WT_Female":348,"WT_Male":348,"Usp30(b):Hom_Female":6,"Usp30(b):Hom_Male":7,"variability":0.12,"Formula":"Igd.Mature.B.Cell.Percentage ~ Genotype + Sex"}	Usp30(b):Hom	Igd.Mature.B.Cell.Percentage	Continuous	0.557542	not significant	0
126	PS_output	Mixed Model framework, linear mixed-effects model, equation withoutWeight	Nk.Cell.Number	TRUE	TRUE	0.292661	-11.2404	10.751	0.296186	Female: -8.45%, Male: -8.45%	29.2033	2.63365	3.2261e-26	NA	NA	NA	WT	4.5373e-08	Usp30(b):Hom	0.506545	0.942203	7.24653e-08	118.617	2.51134	FALSE	0.0627651	NA	NA	NA	NA	NA	NA	If phenotype is significant - both sexes equally	lambda=NA, scaleShift=NA, transformed=FALSE, code=0	{"WT_Female":348,"WT_Male":348,"Usp30(b):Hom_Female":6,"Usp30(b):Hom_Male":7,"variability":0.264,"Formula":"Nk.Cell.Number ~ Genotype + Sex"}	Usp30(b):Hom	Nk.Cell.Number	Continuous	0.576177	not significant	0
93	PS_output	Mixed Model framework, linear mixed-effects model, equation withoutWeight	Grip.Strength.All.Paws.1	TRUE	FALSE	0.320818	-8.54382	8.65681	0.324039	Female: -5.87%, Male: -5.87%	11.6435	1.92642	2.54351e-09	NA	NA	NA	WT	0.000919114	Usp30(b):Hom	0.476428	0.232129	0.00159624	139.945	3.16802	FALSE	0.444631	NA	NA	NA	NA	NA	NA	If phenotype is significant - both sexes equally	lambda=NA, scaleShift=NA, transformed=FALSE, code=0	{"WT_Female":345,"WT_Male":345,"Usp30(b):Hom_Female":6,"Usp30(b):Hom_Male":7,"variability":0.401,"Formula":"Grip.Strength.All.Paws.1 ~ Genotype + Sex"}	Usp30(b):Hom	Grip.Strength.All.Paws.1	Continuous	0.621894	not significant	0
130	PS_output	Mixed Model framework, linear mixed-effects model, equation withoutWeight	Cd4.Alpha.Beta.T.Cell.Number	TRUE	TRUE	0.330128	-55.133	56.8262	0.332314	Female: -6.79%, Male: -6.79%	-96.6931	13.2495	8.76386e-13	NA	NA	NA	WT	0.0612719	Usp30(b):Hom	0.182526	0.396385	0.189927	862.92	14.1136	FALSE	0.13189	NA	NA	NA	NA	NA	NA	If phenotype is significant - both sexes equally	lambda=NA, scaleShift=NA, transformed=FALSE, code=0	{"WT_Female":348,"WT_Male":348,"Usp30(b):Hom_Female":6,"Usp30(b):Hom_Male":7,"variability":0.642,"Formula":"Cd4.Alpha.Beta.T.Cell.Number ~ Genotype + Sex"}	Usp30(b):Hom	Cd4.Alpha.Beta.T.Cell.Number	Continuous	0.630244	not significant	0
141	PS_output	Mixed Model framework, linear mixed-effects model, equation withoutWeight	Cd4.Klrg1.Alpha.Beta.T.Cell.Percentage	TRUE	FALSE	0.340993	0.0997624	0.104442	0.339881	Female: 8.7%, Male: 8.7%	0.0674838	0.0325352	0.0385062	NA	NA	NA	WT	7.37e-10	Usp30(b):Hom	0.749183	0.00151999	7.37e-10	1.09193	0.0622611	FALSE	0.0603045	NA	NA	NA	NA	NA	NA	If phenotype is significant - both sexes equally	lambda=NA, scaleShift=NA, transformed=FALSE, code=0	{"WT_Female":348,"WT_Male":348,"Usp30(b):Hom_Female":6,"Usp30(b):Hom_Male":7,"variability":0.275,"Formula":"Cd4.Klrg1.Alpha.Beta.T.Cell.Percentage ~ Genotype + Sex"}	Usp30(b):Hom	Cd4.Klrg1.Alpha.Beta.T.Cell.Percentage	Continuous	0.641271	not significant	0
6	PS_output	Mixed Model framework, generalized least squares, equation withoutWeight	Heart.Weight	FALSE	TRUE	0.393732	-0.00446792	0.00524855	0.394912	Female: -3.53%, Male: -3.53%	0.0247166	0.0014142	4.93215e-57	NA	NA	NA	WT	7.37e-10	Usp30(b):Hom	0.655601	NA	NA	0.114236	0.00100466	FALSE	0.123803	NA	NA	NA	NA	NA	NA	If phenotype is significant - both sexes equally	lambda=NA, scaleShift=NA, transformed=FALSE, code=0	{"WT_Female":345,"WT_Male":345,"Usp30(b):Hom_Female":6,"Usp30(b):Hom_Male":7,"variability":0.021,"Formula":"Heart.Weight ~ Genotype + Sex"}	Usp30(b):Hom	Heart.Weight	Continuous	0.652867	not significant	0
41	PS_output	Mixed Model framework, linear mixed-effects model, equation withoutWeight	Night.Av.Vo2	TRUE	TRUE	0.366603	2.87306	3.20344	0.373923	Female: NA, Male: 2.81%	NA	NA	NA	NA	NA	NA	WT	0.612242	Usp30(b):Hom	NA	0.383166	0.600169	102.105	0.524099	FALSE	NA	NA	NA	NA	NA	NA	NA	If phenotype is significant it is for the one sex tested	lambda=NA, scaleShift=NA, transformed=FALSE, code=0	{"WT_Male":339,"Usp30(b):Hom_Male":7,"variability":0.832,"Formula":"Night.Av.Vo2 ~ Genotype"}	Usp30(b):Hom	Night.Av.Vo2	Continuous	0.652867	not significant	0
44	PS_output	Mixed Model framework, linear mixed-effects model, equation withoutWeight	Day.Av.Heat.Animal	TRUE	TRUE	0.393579	0.01588	0.0187512	0.400944	Female: NA, Male: 3.49%	NA	NA	NA	NA	NA	NA	WT	0.181238	Usp30(b):Hom	NA	0.183088	0.729154	0.455051	0.0031618	FALSE	NA	NA	NA	NA	NA	NA	NA	If phenotype is significant it is for the one sex tested	lambda=NA, scaleShift=NA, transformed=FALSE, code=0	{"WT_Male":339,"Usp30(b):Hom_Male":7,"variability":0.899,"Formula":"Day.Av.Heat.Animal ~ Genotype"}	Usp30(b):Hom	Day.Av.Heat.Animal	Continuous	0.652867	not significant	0
54	PS_output	Mixed Model framework, linear mixed-effects model, equation withoutWeight	Total.Av.Heat.Animal	TRUE	TRUE	0.393793	0.0132873	0.015681	0.400683	Female: NA, Male: 2.73%	NA	NA	NA	NA	NA	NA	WT	0.399169	Usp30(b):Hom	NA	0.0696019	0.337315	0.486681	0.00264378	FALSE	NA	NA	NA	NA	NA	NA	NA	If phenotype is significant it is for the one sex tested	lambda=NA, scaleShift=NA, transformed=FALSE, code=0	{"WT_Male":339,"Usp30(b):Hom_Male":7,"variability":0.899,"Formula":"Total.Av.Heat.Animal ~ Genotype"}	Usp30(b):Hom	Total.Av.Heat.Animal	Continuous	0.652867	not significant	0
91	PS_output	Mixed Model framework, linear mixed-effects model, equation withoutWeight	Grip.Strength.All.Paws.3	TRUE	FALSE	0.376363	-5.44132	6.19128	0.379801	Female: -3.98%, Male: -3.98%	9.73212	1.7753	6.04498e-08	NA	NA	NA	WT	1.31829e-05	Usp30(b):Hom	0.574996	0.00552708	4.45627e-08	131.439	3.09955	FALSE	0.889143	NA	NA	NA	NA	NA	NA	If phenotype is significant - both sexes equally	lambda=NA, scaleShift=NA, transformed=FALSE, code=0	{"WT_Female":345,"WT_Male":345,"Usp30(b):Hom_Female":6,"Usp30(b):Hom_Male":7,"variability":0.385,"Formula":"Grip.Strength.All.Paws.3 ~ Genotype + Sex"}	Usp30(b):Hom	Grip.Strength.All.Paws.3	Continuous	0.652867	not significant	0
101	PS_output	Mixed Model framework, linear mixed-effects model, equation withoutWeight	Mcv	TRUE	FALSE	0.393015	0.373663	0.4454	0.401816	Female: 0.84%, Male: 0.84%	-0.232739	0.0485529	2.03696e-06	NA	NA	NA	WT	1.25399e-05	Usp30(b):Hom	0.00309752	0.37934	1.89806e-06	44.8349	0.0798223	FALSE	0.612473	NA	NA	NA	NA	NA	NA	If phenotype is significant - both sexes equally	lambda=NA, scaleShift=NA, transformed=FALSE, code=0	{"WT_Female":345,"WT_Male":345,"Usp30(b):Hom_Female":6,"Usp30(b):Hom_Male":7,"variability":0.009,"Formula":"Mcv ~ Genotype + Sex"}	Usp30(b):Hom	Mcv	Continuous	0.652867	not significant	0
104	PS_output	Mixed Model framework, linear mixed-effects model, equation withoutWeight	Hgb	TRUE	TRUE	0.390936	-0.187008	0.218915	0.393285	Female: -1.16%, Male: -1.16%	-0.193138	0.0481446	6.73777e-05	NA	NA	NA	WT	0.00243758	Usp30(b):Hom	0.00424303	0.49498	0.00221923	16.2215	0.0584504	FALSE	0.961068	NA	NA	NA	NA	NA	NA	If phenotype is significant - both sexes equally	lambda=NA, scaleShift=NA, transformed=FALSE, code=0	{"WT_Female":345,"WT_Male":345,"Usp30(b):Hom_Female":6,"Usp30(b):Hom_Male":7,"variability":0.364,"Formula":"Hgb ~ Genotype + Sex"}	Usp30(b):Hom	Hgb	Continuous	0.652867	not significant	0
131	PS_output	Mixed Model framework, linear mixed-effects model, equation withoutWeight	Alpha.Beta.T.Cell.Number	TRUE	TRUE	0.368147	-87.8631	98.063	0.370596	Female: -6.11%, Male: -6.11%	-154.05	22.5948	2.13367e-11	NA	NA	NA	WT	0.0964028	Usp30(b):Hom	0.330342	0.232098	0.257272	1517.26	24.5411	FALSE	0.0865233	NA	NA	NA	NA	NA	NA	If phenotype is significant - both sexes equally	lambda=NA, scaleShift=NA, transformed=FALSE, code=0	{"WT_Female":348,"WT_Male":348,"Usp30(b):Hom_Female":6,"Usp30(b):Hom_Male":7,"variability":0.748,"Formula":"Alpha.Beta.T.Cell.Number ~ Genotype + Sex"}	Usp30(b):Hom	Alpha.Beta.T.Cell.Number	Continuous	0.652867	not significant	0
142	PS_output	Mixed Model framework, linear mixed-effects model, equation withoutWeight	Klrg1.Mature.Nk.Cell.Percentage	TRUE	TRUE	0.384995	-1.51417	1.74998	0.387268	Female: -2.96%, Male: -2.96%	-12.252	0.454319	1.22864e-103	NA	NA	NA	WT	0.0825138	Usp30(b):Hom	0.334274	0.532356	0.100864	57.389	0.424211	FALSE	0.64209	NA	NA	NA	NA	NA	NA	If phenotype is significant - both sexes equally	lambda=NA, scaleShift=NA, transformed=FALSE, code=0	{"WT_Female":348,"WT_Male":348,"Usp30(b):Hom_Female":6,"Usp30(b):Hom_Male":7,"variability":0.396,"Formula":"Klrg1.Mature.Nk.Cell.Percentage ~ Genotype + Sex"}	Usp30(b):Hom	Klrg1.Mature.Nk.Cell.Percentage	Continuous	0.652867	not significant	0
132	PS_output	Mixed Model framework, linear mixed-effects model, equation withoutWeight	Total.T.Cell.Number	TRUE	TRUE	0.400161	-85.2684	101.827	0.402687	Female: -5.68%, Male: -5.68%	-158.347	23.4142	3.04683e-11	NA	NA	NA	WT	0.0821237	Usp30(b):Hom	0.34927	0.294391	0.255502	1584.05	25.5569	FALSE	0.0697964	NA	NA	NA	NA	NA	NA	If phenotype is significant - both sexes equally	lambda=NA, scaleShift=NA, transformed=FALSE, code=0	{"WT_Female":348,"WT_Male":348,"Usp30(b):Hom_Female":6,"Usp30(b):Hom_Male":7,"variability":0.769,"Formula":"Total.T.Cell.Number ~ Genotype + Sex"}	Usp30(b):Hom	Total.T.Cell.Number	Continuous	0.654808	not significant	0
94	PS_output	Mixed Model framework, linear mixed-effects model, equation withoutWeight	Grip.Strength.Fore.Paws.3	TRUE	TRUE	0.411335	-5.81658	7.1261	0.414667	Female: -7.12%, Male: -7.12%	10.4466	1.32251	1.2176e-14	NA	NA	NA	WT	0.00197667	Usp30(b):Hom	0.527527	0.887757	0.00193879	76.5115	1.95642	FALSE	0.574829	NA	NA	NA	NA	NA	NA	If phenotype is significant - both sexes equally	lambda=NA, scaleShift=NA, transformed=FALSE, code=0	{"WT_Female":345,"WT_Male":345,"Usp30(b):Hom_Female":6,"Usp30(b):Hom_Male":7,"variability":0.299,"Formula":"Grip.Strength.Fore.Paws.3 ~ Genotype + Sex"}	Usp30(b):Hom	Grip.Strength.Fore.Paws.3	Continuous	0.664464	not significant	0
27	PS_output	Mixed Model framework, linear mixed-effects model, equation withoutWeight	Hdl	TRUE	TRUE	0.420498	-0.066971	0.0815412	0.411771	Female: -3.5%, Male: -3.5%	0.501545	0.0183714	1.45377e-109	NA	NA	NA	WT	0.000259308	Usp30(b):Hom	0.029691	0.891466	0.000139193	1.66817	0.0209056	FALSE	0.0654644	NA	NA	NA	NA	NA	NA	If phenotype is significant - both sexes equally	lambda=NA, scaleShift=NA, transformed=FALSE, code=0	{"WT_Female":345,"WT_Male":346,"Usp30(b):Hom_Female":6,"Usp30(b):Hom_Male":7,"variability":0.223,"Formula":"Hdl ~ Genotype + Sex"}	Usp30(b):Hom	Hdl	Continuous	0.670667	not significant	0
21	PS_output	Mixed Model framework, linear mixed-effects model, equation withoutWeight	Tp	TRUE	TRUE	0.439236	-0.458263	0.588956	0.436802	Female: -1.01%, Male: -1.01%	NA	NA	NA	NA	NA	NA	WT	0.221177	Usp30(b):Hom	0.75278	0.804046	0.135437	45.6396	0.157941	FALSE	0.544329	NA	NA	NA	NA	NA	NA	If phenotype is significant - both sexes equally	lambda=NA, scaleShift=NA, transformed=FALSE, code=0	{"WT_Female":345,"WT_Male":346,"Usp30(b):Hom_Female":6,"Usp30(b):Hom_Male":7,"variability":0.136,"Formula":"Tp ~ Genotype"}	Usp30(b):Hom	Tp	Continuous	0.691797	not significant	0
16	PS_output	Mixed Model framework, linear mixed-effects model, equation withoutWeight	Ast	TRUE	FALSE	0.458047	9.50054	13.1504	0.470292	Female: 14.65%, Male: 14.65%	-6.21635	1.62768	0.000147471	NA	NA	NA	WT	7.37e-10	Usp30(b):Hom	0.00028577	0.151378	7.37e-10	67.8466	1.55843	FALSE	0.496974	NA	NA	NA	NA	NA	NA	If phenotype is significant - both sexes equally	lambda=NA, scaleShift=NA, transformed=FALSE, code=0	{"WT_Female":345,"WT_Male":346,"Usp30(b):Hom_Female":6,"Usp30(b):Hom_Male":7,"variability":0.562,"Formula":"Ast ~ Genotype + Sex"}	Usp30(b):Hom	Ast	Continuous	0.703829	not significant	0
64	PS_output	Mixed Model framework, linear mixed-effects model, equation withoutWeight	Lean.Mass	TRUE	TRUE	0.456132	0.324546	0.435877	0.456802	Female: 1.51%, Male: 1.51%	4.03936	0.108493	1.37442e-161	NA	NA	NA	WT	0.716414	Usp30(b):Hom	0.609949	0.20718	0.47308	19.4098	0.09683	FALSE	0.0711498	NA	NA	NA	NA	NA	NA	If phenotype is significant - both sexes equally	lambda=NA, scaleShift=NA, transformed=FALSE, code=0	{"WT_Female":340,"WT_Male":340,"Usp30(b):Hom_Female":6,"Usp30(b):Hom_Male":7,"variability":0.713,"Formula":"Lean.Mass ~ Genotype + Sex"}	Usp30(b):Hom	Lean.Mass	Continuous	0.703829	not significant	0
23	PS_output	Mixed Model framework, linear mixed-effects model, equation withoutWeight	Frct	TRUE	FALSE	0.478888	1.84641	2.59881	0.477662	Female: 0.88%, Male: 0.88%	-9.43217	0.690516	1.84171e-37	NA	NA	NA	WT	0.000231919	Usp30(b):Hom	0.26939	0.114744	8.045e-06	214.015	1.13134	FALSE	0.243052	NA	NA	NA	NA	NA	NA	If phenotype is significant - both sexes equally	lambda=NA, scaleShift=NA, transformed=FALSE, code=0	{"WT_Female":345,"WT_Male":346,"Usp30(b):Hom_Female":6,"Usp30(b):Hom_Male":7,"variability":0.548,"Formula":"Frct ~ Genotype + Sex"}	Usp30(b):Hom	Frct	Continuous	0.720212	not significant	0
51	PS_output	Mixed Model framework, linear mixed-effects model, equation withoutWeight	Food.Intake.Rate.G	TRUE	TRUE	0.483324	-0.0437327	0.0627395	0.488875	Female: NA, Male: -9.96%	NA	NA	NA	NA	NA	NA	WT	1.16324e-07	Usp30(b):Hom	NA	0.287247	4.14105e-08	0.439846	0.00935896	FALSE	NA	NA	NA	NA	NA	NA	NA	If phenotype is significant it is for the one sex tested	lambda=NA, scaleShift=NA, transformed=FALSE, code=0	{"WT_Male":339,"Usp30(b):Hom_Male":7,"variability":0.882,"Formula":"Food.Intake.Rate.G ~ Genotype"}	Usp30(b):Hom	Food.Intake.Rate.G	Continuous	0.720212	not significant	0
144	PS_output	Mixed Model framework, linear mixed-effects model, equation withoutWeight	Cd4.Cd44.Cd62l.Alpha.Beta.Percent	TRUE	TRUE	0.485857	-0.352728	0.512567	0.491604	Female: -4.76%, Male: -4.76%	0.391619	0.123298	0.00156467	NA	NA	NA	WT	7.37e-10	Usp30(b):Hom	0.0511948	0.319382	7.37e-10	7.19736	0.121918	FALSE	0.142897	NA	NA	NA	NA	NA	NA	If phenotype is significant - both sexes equally	lambda=NA, scaleShift=NA, transformed=FALSE, code=0	{"WT_Female":348,"WT_Male":348,"Usp30(b):Hom_Female":6,"Usp30(b):Hom_Male":7,"variability":0.547,"Formula":"Cd4.Cd44.Cd62l.Alpha.Beta.Percent ~ Genotype + Sex"}	Usp30(b):Hom	Cd4.Cd44.Cd62l.Alpha.Beta.Percent	Continuous	0.720212	not significant	0
28	PS_output	Mixed Model framework, linear mixed-effects model, equation withoutWeight	Chol	TRUE	TRUE	0.511519	-0.068933	0.104124	0.50819	Female: -2.59%, Male: -2.59%	0.625043	0.0253295	4.18375e-95	NA	NA	NA	WT	0.00111588	Usp30(b):Hom	0.183792	0.796689	0.00141017	2.3548	0.0238529	FALSE	0.126515	NA	NA	NA	NA	NA	NA	If phenotype is significant - both sexes equally	lambda=NA, scaleShift=NA, transformed=FALSE, code=0	{"WT_Female":345,"WT_Male":346,"Usp30(b):Hom_Female":6,"Usp30(b):Hom_Male":7,"variability":0.278,"Formula":"Chol ~ Genotype + Sex"}	Usp30(b):Hom	Chol	Continuous	0.74082	not significant	0
100	PS_output	Mixed Model framework, linear mixed-effects model, equation withoutWeight	Mch	TRUE	TRUE	0.508622	0.075672	0.114776	0.509939	Female: 0.48%, Male: 0.48%	-0.967401	0.0186557	4.48632e-232	NA	NA	NA	WT	0.48223	Usp30(b):Hom	0.00355487	0.081914	0.594276	16.1541	0.045125	FALSE	0.381916	NA	NA	NA	NA	NA	NA	If phenotype is significant - both sexes equally	lambda=NA, scaleShift=NA, transformed=FALSE, code=0	{"WT_Female":345,"WT_Male":345,"Usp30(b):Hom_Female":6,"Usp30(b):Hom_Male":7,"variability":0.339,"Formula":"Mch ~ Genotype + Sex"}	Usp30(b):Hom	Mch	Continuous	0.74082	not significant	0
42	PS_output	Mixed Model framework, linear mixed-effects model, equation withoutWeight	Night.Av.Vco2	TRUE	TRUE	0.529162	-2.11635	3.40103	0.536485	Female: NA, Male: -2.24%	NA	NA	NA	NA	NA	NA	WT	0.799697	Usp30(b):Hom	NA	0.343637	0.667635	94.3405	0.519531	FALSE	NA	NA	NA	NA	NA	NA	NA	If phenotype is significant it is for the one sex tested	lambda=NA, scaleShift=NA, transformed=FALSE, code=0	{"WT_Male":339,"Usp30(b):Hom_Male":7,"variability":0.847,"Formula":"Night.Av.Vco2 ~ Genotype"}	Usp30(b):Hom	Night.Av.Vco2	Continuous	0.757663	not significant	0
20	PS_output	Mixed Model framework, linear mixed-effects model, equation withoutWeight	Alb	TRUE	TRUE	0.558052	0.223864	0.38932	0.565483	Female: 0.89%, Male: 0.89%	-1.64915	0.0813334	4.78365e-71	NA	NA	NA	WT	0.000481513	Usp30(b):Hom	0.218283	0.67093	3.36991e-06	25.8906	0.109962	FALSE	0.88092	NA	NA	NA	NA	NA	NA	If phenotype is significant - both sexes equally	lambda=NA, scaleShift=NA, transformed=FALSE, code=0	{"WT_Female":345,"WT_Male":346,"Usp30(b):Hom_Female":6,"Usp30(b):Hom_Male":7,"variability":0.584,"Formula":"Alb ~ Genotype + Sex"}	Usp30(b):Hom	Alb	Continuous	0.784943	not significant	0
103	PS_output	Mixed Model framework, linear mixed-effects model, equation withoutWeight	Hct	TRUE	TRUE	0.563628	-0.364985	0.639981	0.568669	Female: -0.79%, Male: -0.79%	2.03899	0.14489	2.05858e-39	NA	NA	NA	WT	0.000939752	Usp30(b):Hom	0.00334028	0.798609	0.000113995	45.025	0.164243	FALSE	0.27502	NA	NA	NA	NA	NA	NA	If phenotype is significant - both sexes equally	lambda=NA, scaleShift=NA, transformed=FALSE, code=0	{"WT_Female":345,"WT_Male":345,"Usp30(b):Hom_Female":6,"Usp30(b):Hom_Male":7,"variability":0.501,"Formula":"Hct ~ Genotype + Sex"}	Usp30(b):Hom	Hct	Continuous	0.784943	not significant	0
113	PS_output	Mixed Model framework, linear mixed-effects model, equation withoutWeight	Eosinophil.Number	TRUE	TRUE	0.566903	-6.42113	11.29	0.569728	Female: -7.55%, Male: -7.55%	32.848	2.34496	4.2823e-39	NA	NA	NA	WT	3.93346e-07	Usp30(b):Hom	0.760301	0.0605917	3.02202e-06	68.4085	3.23201	FALSE	0.237653	NA	NA	NA	NA	NA	NA	If phenotype is significant - both sexes equally	lambda=NA, scaleShift=NA, transformed=FALSE, code=0	{"WT_Female":348,"WT_Male":348,"Usp30(b):Hom_Female":6,"Usp30(b):Hom_Male":7,"variability":0.257,"Formula":"Eosinophil.Number ~ Genotype + Sex"}	Usp30(b):Hom	Eosinophil.Number	Continuous	0.784943	not significant	0
38	PS_output	Mixed Model framework, linear mixed-effects model, equation withoutWeight	Night.Av.Heat.Animal	TRUE	TRUE	0.583146	0.00838738	0.0153617	0.587405	Female: NA, Male: 1.66%	NA	NA	NA	NA	NA	NA	WT	0.66764	Usp30(b):Hom	NA	0.0662989	0.798293	0.505714	0.00241129	FALSE	NA	NA	NA	NA	NA	NA	NA	If phenotype is significant it is for the one sex tested	lambda=NA, scaleShift=NA, transformed=FALSE, code=0	{"WT_Male":339,"Usp30(b):Hom_Male":7,"variability":0.899,"Formula":"Night.Av.Heat.Animal ~ Genotype"}	Usp30(b):Hom	Night.Av.Heat.Animal	Continuous	0.798657	not significant	0
39	PS_output	Mixed Model framework, generalized least squares, equation withoutWeight	Night.Av.Activity.Count	FALSE	TRUE	0.605887	-34.3877	66.8499	0.607339	Female: NA, Male: -8.32%	NA	NA	NA	NA	NA	NA	WT	7.67192e-10	Usp30(b):Hom	NA	NA	NA	413.838	8.47628	FALSE	NA	NA	NA	NA	NA	NA	NA	If phenotype is significant it is for the one sex tested	lambda=NA, scaleShift=NA, transformed=FALSE, code=0	{"WT_Male":339,"Usp30(b):Hom_Male":7,"variability":0.899,"Formula":"Night.Av.Activity.Count ~ Genotype"}	Usp30(b):Hom	Night.Av.Activity.Count	Continuous	0.812146	not significant	0
120	PS_output	Mixed Model framework, linear mixed-effects model, equation withoutWeight	Cd8.Klrg1.Alpha.Beta.T.Cell.Number	TRUE	FALSE	0.600075	-0.600825	1.14316	0.59938	Female: -7.61%, Male: -7.61%	NA	NA	NA	NA	NA	NA	WT	7.37e-10	Usp30(b):Hom	0.510744	0.00158532	7.37e-10	7.92816	0.61598	FALSE	0.134979	NA	NA	NA	NA	NA	NA	If phenotype is significant - both sexes equally	lambda=NA, scaleShift=NA, transformed=FALSE, code=0	{"WT_Female":348,"WT_Male":348,"Usp30(b):Hom_Female":6,"Usp30(b):Hom_Male":7,"variability":0.061,"Formula":"Cd8.Klrg1.Alpha.Beta.T.Cell.Number ~ Genotype"}	Usp30(b):Hom	Cd8.Klrg1.Alpha.Beta.T.Cell.Number	Continuous	0.812146	not significant	0
34	PS_output	Mixed Model framework, linear mixed-effects model, equation withoutWeight	Change.Rer	TRUE	TRUE	0.629135	-0.00959008	0.0200542	0.634507	Female: NA, Male: -5.55%	NA	NA	NA	NA	NA	NA	WT	0.602993	Usp30(b):Hom	NA	0.128685	0.490126	0.172916	0.00337258	FALSE	NA	NA	NA	NA	NA	NA	NA	If phenotype is significant it is for the one sex tested	lambda=NA, scaleShift=NA, transformed=FALSE, code=0	{"WT_Male":339,"Usp30(b):Hom_Male":7,"variability":0.858,"Formula":"Change.Rer ~ Genotype"}	Usp30(b):Hom	Change.Rer	Continuous	0.814142	not significant	0
40	PS_output	Mixed Model framework, linear mixed-effects model, equation withoutWeight	Night.Av.Activity.Count.Total	TRUE	TRUE	0.621763	-43.2422	88.0767	0.62552	Female: NA, Male: -6.88%	NA	NA	NA	NA	NA	NA	WT	7.37e-10	Usp30(b):Hom	NA	0.799378	1.35039e-09	629.11	12.818	FALSE	NA	NA	NA	NA	NA	NA	NA	If phenotype is significant it is for the one sex tested	lambda=NA, scaleShift=NA, transformed=FALSE, code=0	{"WT_Male":339,"Usp30(b):Hom_Male":7,"variability":0.899,"Formula":"Night.Av.Activity.Count.Total ~ Genotype"}	Usp30(b):Hom	Night.Av.Activity.Count.Total	Continuous	0.814142	not significant	0
63	PS_output	Mixed Model framework, linear mixed-effects model, equation withoutWeight	Fat.Mass	TRUE	TRUE	0.616532	0.36541	0.735532	0.619505	Female: 5.58%, Male: 5.58%	2.15918	0.165263	1.04129e-34	NA	NA	NA	WT	2.43942e-05	Usp30(b):Hom	0.247933	0.151238	1.76264e-05	5.48094	0.185168	FALSE	0.193547	NA	NA	NA	NA	NA	NA	If phenotype is significant - both sexes equally	lambda=NA, scaleShift=NA, transformed=FALSE, code=0	{"WT_Female":340,"WT_Male":340,"Usp30(b):Hom_Female":6,"Usp30(b):Hom_Male":7,"variability":0.688,"Formula":"Fat.Mass ~ Genotype + Sex"}	Usp30(b):Hom	Fat.Mass	Continuous	0.814142	not significant	0
140	PS_output	Mixed Model framework, linear mixed-effects model, equation withoutWeight	Cd8.Klrg1.Alpha.Beta.T.Cell.Percentage	TRUE	FALSE	0.637252	-0.0898721	0.192401	0.640598	Female: -6.9%, Male: -6.9%	0.145259	0.0528678	0.00619054	NA	NA	NA	WT	7.37e-10	Usp30(b):Hom	0.0604529	0.00263851	7.37e-10	1.23041	0.0956685	FALSE	0.264949	NA	NA	NA	NA	NA	NA	If phenotype is significant - both sexes equally	lambda=NA, scaleShift=NA, transformed=FALSE, code=0	{"WT_Female":348,"WT_Male":348,"Usp30(b):Hom_Female":6,"Usp30(b):Hom_Male":7,"variability":0.365,"Formula":"Cd8.Klrg1.Alpha.Beta.T.Cell.Percentage ~ Genotype + Sex"}	Usp30(b):Hom	Cd8.Klrg1.Alpha.Beta.T.Cell.Percentage	Continuous	0.814142	not significant	0
147	PS_output	Mixed Model framework, linear mixed-effects model, equation withoutWeight	Nkt.Cell.Percentage	TRUE	TRUE	0.639683	0.0142101	0.0296473	0.631884	Female: 5.16%, Male: 5.16%	-0.0425776	0.00509898	4.19534e-16	NA	NA	NA	WT	2.65573e-08	Usp30(b):Hom	0.465472	0.205646	5.99016e-08	0.295804	0.0107136	FALSE	0.388021	NA	NA	NA	NA	NA	NA	If phenotype is significant - both sexes equally	lambda=NA, scaleShift=NA, transformed=FALSE, code=0	{"WT_Female":348,"WT_Male":348,"Usp30(b):Hom_Female":6,"Usp30(b):Hom_Male":7,"variability":0.076,"Formula":"Nkt.Cell.Percentage ~ Genotype + Sex"}	Usp30(b):Hom	Nkt.Cell.Percentage	Continuous	0.814142	not significant	0
25	PS_output	Mixed Model framework, linear mixed-effects model, equation withoutWeight	Nefac	TRUE	FALSE	0.663828	-0.0132561	0.0308548	0.667614	Female: -3.98%, Male: -3.98%	NA	NA	NA	NA	NA	NA	WT	3.19502e-08	Usp30(b):Hom	0.788069	9.06873e-07	9.41496e-08	0.335761	0.0127089	FALSE	0.395223	NA	NA	NA	NA	NA	NA	If phenotype is significant - both sexes equally	lambda=NA, scaleShift=NA, transformed=FALSE, code=0	{"WT_Female":345,"WT_Male":346,"Usp30(b):Hom_Female":6,"Usp30(b):Hom_Male":7,"variability":0.483,"Formula":"Nefac ~ Genotype"}	Usp30(b):Hom	Nefac	Continuous	0.836423	not significant	0
2	PS_output	Mixed Model framework, linear mixed-effects model, equation withoutWeight	Week16	TRUE	FALSE	0.680911	0.247109	0.602638	0.681932	Female: 0.85%, Male: 0.85%	6.28108	0.219073	2.92562e-111	NA	NA	NA	WT	0.00172414	Usp30(b):Hom	0.844397	0.827101	0.00258056	26.0125	0.200636	FALSE	0.386667	NA	NA	NA	NA	NA	NA	If phenotype is significant - both sexes equally	lambda=NA, scaleShift=NA, transformed=FALSE, code=0	{"WT_Female":348,"WT_Male":348,"Usp30(b):Hom_Female":6,"Usp30(b):Hom_Male":7,"variability":0.25,"Formula":"Week16 ~ Genotype + Sex"}	Usp30(b):Hom	Week16	Continuous	0.849454	not significant	0
24	PS_output	Mixed Model framework, linear mixed-effects model, equation withoutWeight	Glyc	TRUE	TRUE	0.695453	-4.53106	11.6893	0.698423	Female: -3.3%, Male: -3.3%	9.79908	2.24234	1.45103e-05	NA	NA	NA	WT	4.6889e-05	Usp30(b):Hom	0.118772	0.000272504	0.000178516	133.715	3.68968	FALSE	0.623746	NA	NA	NA	NA	NA	NA	If phenotype is significant - both sexes equally	lambda=NA, scaleShift=NA, transformed=FALSE, code=0	{"WT_Female":345,"WT_Male":346,"Usp30(b):Hom_Female":6,"Usp30(b):Hom_Male":7,"variability":0.763,"Formula":"Glyc ~ Genotype + Sex"}	Usp30(b):Hom	Glyc	Continuous	0.859089	not significant	0
32	PS_output	Mixed Model framework, linear mixed-effects model, equation withoutWeight	K	TRUE	TRUE	0.702681	-0.0336943	0.08823	0.702669	Female: -0.87%, Male: -0.87%	0.323901	0.0213049	8.99699e-45	NA	NA	NA	WT	1.76246e-05	Usp30(b):Hom	0.640098	0.676958	5.71377e-06	3.69015	0.0206143	FALSE	0.0641518	NA	NA	NA	NA	NA	NA	If phenotype is significant - both sexes equally	lambda=NA, scaleShift=NA, transformed=FALSE, code=0	{"WT_Female":345,"WT_Male":346,"Usp30(b):Hom_Female":6,"Usp30(b):Hom_Male":7,"variability":0.033,"Formula":"K ~ Genotype + Sex"}	Usp30(b):Hom	K	Continuous	0.85959	not significant	0
97	PS_output	Mixed Model framework, linear mixed-effects model, equation withoutWeight	Mpv	TRUE	TRUE	0.71079	0.0147333	0.0393781	0.708416	Female: 0.3%, Male: 0.3%	-0.0323856	0.00993576	0.00117485	NA	NA	NA	WT	7.37e-10	Usp30(b):Hom	0.254161	0.0801997	7.37e-10	4.91874	0.00851707	FALSE	0.887056	NA	NA	NA	NA	NA	NA	If phenotype is significant - both sexes equally	lambda=NA, scaleShift=NA, transformed=FALSE, code=0	{"WT_Female":345,"WT_Male":345,"Usp30(b):Hom_Female":6,"Usp30(b):Hom_Male":7,"variability":0.101,"Formula":"Mpv ~ Genotype + Sex"}	Usp30(b):Hom	Mpv	Continuous	0.86115	not significant	0
62	PS_output	Mixed Model framework, linear mixed-effects model, equation withoutWeight	Bone.Mineral.Content	TRUE	TRUE	0.748058	0.00354137	0.011069	0.749122	Female: 0.82%, Male: 0.82%	0.0243057	0.00266794	1.06849e-18	NA	NA	NA	WT	0.917661	Usp30(b):Hom	0.191623	0.374903	0.602509	0.418892	0.00256646	FALSE	0.121356	NA	NA	NA	NA	NA	NA	If phenotype is significant - both sexes equally	lambda=NA, scaleShift=NA, transformed=FALSE, code=0	{"WT_Female":340,"WT_Male":340,"Usp30(b):Hom_Female":6,"Usp30(b):Hom_Male":7,"variability":0.802,"Formula":"Bone.Mineral.Content ~ Genotype + Sex"}	Usp30(b):Hom	Bone.Mineral.Content	Continuous	0.897669	not significant	0
125	PS_output	Mixed Model framework, linear mixed-effects model, equation withoutWeight	Cd4.Cd25.Alpha.Beta.Reg.Number	TRUE	TRUE	0.796727	-1.32544	5.12737	0.796103	Female: -1.97%, Male: -1.97%	NA	NA	NA	NA	NA	NA	WT	0.245454	Usp30(b):Hom	0.577679	0.667962	0.332988	67.4641	1.04645	FALSE	0.155728	NA	NA	NA	NA	NA	NA	If phenotype is significant - both sexes equally	lambda=NA, scaleShift=NA, transformed=FALSE, code=0	{"WT_Female":348,"WT_Male":348,"Usp30(b):Hom_Female":6,"Usp30(b):Hom_Male":7,"variability":0.148,"Formula":"Cd4.Cd25.Alpha.Beta.Reg.Number ~ Genotype"}	Usp30(b):Hom	Cd4.Cd25.Alpha.Beta.Reg.Number	Continuous	0.947053	not significant	0
55	PS_output	Mixed Model framework, linear mixed-effects model, equation withoutWeight	Total.Av.Activity.Count	TRUE	TRUE	0.807232	-13.5179	55.7655	0.809418	Female: NA, Male: -3.8%	NA	NA	NA	NA	NA	NA	WT	7.37e-10	Usp30(b):Hom	NA	0.453691	7.37e-10	355.861	8.21006	FALSE	NA	NA	NA	NA	NA	NA	NA	If phenotype is significant it is for the one sex tested	lambda=NA, scaleShift=NA, transformed=FALSE, code=0	{"WT_Male":339,"Usp30(b):Hom_Male":7,"variability":0.902,"Formula":"Total.Av.Activity.Count ~ Genotype"}	Usp30(b):Hom	Total.Av.Activity.Count	Continuous	0.950572	not significant	0
5	PS_output	Mixed Model framework, linear mixed-effects model, equation withoutWeight	Week4	TRUE	FALSE	0.844272	0.0858575	0.433721	0.843152	Female: 0.51%, Male: 0.51%	2.41179	0.138905	2.94134e-54	NA	NA	NA	WT	2.11567e-05	Usp30(b):Hom	0.693967	0.0137644	0.000893604	15.5303	0.14791	FALSE	0.277968	NA	NA	NA	NA	NA	NA	If phenotype is significant - both sexes equally	lambda=NA, scaleShift=NA, transformed=FALSE, code=0	{"WT_Female":348,"WT_Male":348,"Usp30(b):Hom_Female":6,"Usp30(b):Hom_Male":7,"variability":0.158,"Formula":"Week4 ~ Genotype + Sex"}	Usp30(b):Hom	Week4	Continuous	0.955491	not significant	0
10	PS_output	Mixed Model framework, linear mixed-effects model, equation withoutWeight	Ck	TRUE	FALSE	0.850224	22.65	124.481	0.855678	Female: 8.04%, Male: 8.04%	-76.4189	18.9625	6.28808e-05	NA	NA	NA	WT	7.37e-10	Usp30(b):Hom	0.000236509	0.0341291	7.37e-10	320.141	18.5543	FALSE	0.692378	NA	NA	NA	NA	NA	NA	If phenotype is significant - both sexes equally	lambda=NA, scaleShift=NA, transformed=FALSE, code=0	{"WT_Female":345,"WT_Male":346,"Usp30(b):Hom_Female":6,"Usp30(b):Hom_Male":7,"variability":0.888,"Formula":"Ck ~ Genotype + Sex"}	Usp30(b):Hom	Ck	Continuous	0.955491	not significant	0
13	PS_output	Mixed Model framework, linear mixed-effects model, equation withoutWeight	Creat	TRUE	TRUE	0.914974	0.0793116	0.743898	0.915127	Female: 0.62%, Male: 0.62%	-2.9348	0.16635	5.48166e-57	NA	NA	NA	WT	0.0113231	Usp30(b):Hom	0.905148	0.99574	0.0476223	14.3435	0.194594	FALSE	0.824088	NA	NA	NA	NA	NA	NA	If phenotype is significant - both sexes equally	lambda=NA, scaleShift=NA, transformed=FALSE, code=0	{"WT_Female":345,"WT_Male":346,"Usp30(b):Hom_Female":6,"Usp30(b):Hom_Male":7,"variability":0.189,"Formula":"Creat ~ Genotype + Sex"}	Usp30(b):Hom	Creat	Continuous	0.955491	not significant	0
14	PS_output	Mixed Model framework, linear mixed-effects model, equation withoutWeight	Alt	TRUE	TRUE	0.885192	0.965274	6.75935	0.886489	Female: 2.08%, Male: 2.08%	8.5915	1.62335	1.66346e-07	NA	NA	NA	WT	7.37e-10	Usp30(b):Hom	0.000575596	0.0376658	7.37e-10	42.0675	1.59649	FALSE	0.212438	NA	NA	NA	NA	NA	NA	If phenotype is significant - both sexes equally	lambda=NA, scaleShift=NA, transformed=FALSE, code=0	{"WT_Female":345,"WT_Male":346,"Usp30(b):Hom_Female":6,"Usp30(b):Hom_Male":7,"variability":0.54,"Formula":"Alt ~ Genotype + Sex"}	Usp30(b):Hom	Alt	Continuous	0.955491	not significant	0
22	PS_output	Mixed Model framework, linear mixed-effects model, equation withoutWeight	Amy	TRUE	FALSE	0.928432	-1.50322	17.214	0.930441	Female: -0.24%, Male: -0.24%	157.791	5.54347	1.47973e-115	NA	NA	NA	WT	7.37e-10	Usp30(b):Hom	0.699214	0.19658	7.37e-10	545.585	6.80003	FALSE	0.673469	NA	NA	NA	NA	NA	NA	If phenotype is significant - both sexes equally	lambda=NA, scaleShift=NA, transformed=FALSE, code=0	{"WT_Female":345,"WT_Male":346,"Usp30(b):Hom_Female":6,"Usp30(b):Hom_Male":7,"variability":0.902,"Formula":"Amy ~ Genotype + Sex"}	Usp30(b):Hom	Amy	Continuous	0.955491	not significant	0
30	PS_output	Mixed Model framework, linear mixed-effects model, equation withoutWeight	Gluc	TRUE	TRUE	0.882734	0.128058	0.87619	0.883847	Female: 0.75%, Male: 0.75%	4.11694	0.208383	4.37854e-68	NA	NA	NA	WT	0.0601083	Usp30(b):Hom	0.113541	0.70045	0.00825294	15.1025	0.210384	FALSE	0.901153	NA	NA	NA	NA	NA	NA	If phenotype is significant - both sexes equally	lambda=NA, scaleShift=NA, transformed=FALSE, code=0	{"WT_Female":345,"WT_Male":346,"Usp30(b):Hom_Female":6,"Usp30(b):Hom_Male":7,"variability":0.746,"Formula":"Gluc ~ Genotype + Sex"}	Usp30(b):Hom	Gluc	Continuous	0.955491	not significant	0
45	PS_output	Mixed Model framework, linear mixed-effects model, equation withoutWeight	Day.Av.Activity.Count	TRUE	TRUE	0.860509	-11.5458	66.1329	0.862084	Female: NA, Male: -4.34%	NA	NA	NA	NA	NA	NA	WT	7.37e-10	Usp30(b):Hom	NA	0.134232	7.37e-10	266.616	9.62599	FALSE	NA	NA	NA	NA	NA	NA	NA	If phenotype is significant it is for the one sex tested	lambda=NA, scaleShift=NA, transformed=FALSE, code=0	{"WT_Male":339,"Usp30(b):Hom_Male":7,"variability":0.879,"Formula":"Day.Av.Activity.Count ~ Genotype"}	Usp30(b):Hom	Day.Av.Activity.Count	Continuous	0.955491	not significant	0
46	PS_output	Mixed Model framework, linear mixed-effects model, equation withoutWeight	Day.Av.Activity.Count.Total	TRUE	TRUE	0.853614	-16.0349	87.5345	0.855366	Female: NA, Male: -3.73%	NA	NA	NA	NA	NA	NA	WT	7.37e-10	Usp30(b):Hom	NA	0.389507	7.37e-10	430.973	12.9883	FALSE	NA	NA	NA	NA	NA	NA	NA	If phenotype is significant it is for the one sex tested	lambda=NA, scaleShift=NA, transformed=FALSE, code=0	{"WT_Male":339,"Usp30(b):Hom_Male":7,"variability":0.89,"Formula":"Day.Av.Activity.Count.Total ~ Genotype"}	Usp30(b):Hom	Day.Av.Activity.Count.Total	Continuous	0.955491	not significant	0
49	PS_output	Mixed Model framework, linear mixed-effects model, equation withoutWeight	Day.Av.Vco2	TRUE	TRUE	0.943356	0.304374	4.2932	0.943752	Female: NA, Male: 0.36%	NA	NA	NA	NA	NA	NA	WT	0.96301	Usp30(b):Hom	NA	0.421559	0.656851	83.7548	0.713706	FALSE	NA	NA	NA	NA	NA	NA	NA	If phenotype is significant it is for the one sex tested	lambda=NA, scaleShift=NA, transformed=FALSE, code=0	{"WT_Male":339,"Usp30(b):Hom_Male":7,"variability":0.751,"Formula":"Day.Av.Vco2 ~ Genotype"}	Usp30(b):Hom	Day.Av.Vco2	Continuous	0.955491	not significant	0
56	PS_output	Mixed Model framework, linear mixed-effects model, equation withoutWeight	Total.Av.Activity.Count.Total	TRUE	TRUE	0.838979	-14.8571	73.7038	0.841033	Female: NA, Male: -2.68%	NA	NA	NA	NA	NA	NA	WT	7.37e-10	Usp30(b):Hom	NA	0.887269	7.37e-10	553.963	11.211	FALSE	NA	NA	NA	NA	NA	NA	NA	If phenotype is significant it is for the one sex tested	lambda=NA, scaleShift=NA, transformed=FALSE, code=0	{"WT_Male":339,"Usp30(b):Hom_Male":7,"variability":0.899,"Formula":"Total.Av.Activity.Count.Total ~ Genotype"}	Usp30(b):Hom	Total.Av.Activity.Count.Total	Continuous	0.955491	not significant	0
58	PS_output	Mixed Model framework, linear mixed-effects model, equation withoutWeight	Total.Av.Vco2	TRUE	TRUE	0.826341	-0.689449	3.21031	0.830794	Female: NA, Male: -0.78%	NA	NA	NA	NA	NA	NA	WT	0.602338	Usp30(b):Hom	NA	0.869245	0.347674	88.6408	0.52345	FALSE	NA	NA	NA	NA	NA	NA	NA	If phenotype is significant it is for the one sex tested	lambda=NA, scaleShift=NA, transformed=FALSE, code=0	{"WT_Male":339,"Usp30(b):Hom_Male":7,"variability":0.884,"Formula":"Total.Av.Vco2 ~ Genotype"}	Usp30(b):Hom	Total.Av.Vco2	Continuous	0.955491	not significant	0
96	PS_output	Mixed Model framework, linear mixed-effects model, equation withoutWeight	Grip.Strength.Fore.Paws.1	TRUE	TRUE	0.955491	0.374742	6.82042	0.9562	Female: 0.4%, Male: 0.4%	11.7171	1.44063	2.15138e-15	NA	NA	NA	WT	0.239598	Usp30(b):Hom	0.00996212	0.575453	0.141359	87.5568	1.71602	FALSE	0.263107	NA	NA	NA	NA	NA	NA	If phenotype is significant - both sexes equally	lambda=NA, scaleShift=NA, transformed=FALSE, code=0	{"WT_Female":345,"WT_Male":345,"Usp30(b):Hom_Female":6,"Usp30(b):Hom_Male":7,"variability":0.312,"Formula":"Grip.Strength.Fore.Paws.1 ~ Genotype + Sex"}	Usp30(b):Hom	Grip.Strength.Fore.Paws.1	Continuous	0.955491	not significant	0
115	PS_output	Mixed Model framework, linear mixed-effects model, equation withoutWeight	Ly6c.Neg.Monocyte.Number	TRUE	TRUE	0.913633	1.65095	15.6556	0.916049	Female: 1.26%, Male: 1.26%	42.7115	3.4728	2.50144e-31	NA	NA	NA	WT	1.58609e-06	Usp30(b):Hom	0.392718	0.172886	5.9421e-07	109.146	4.17666	FALSE	0.119695	NA	NA	NA	NA	NA	NA	If phenotype is significant - both sexes equally	lambda=NA, scaleShift=NA, transformed=FALSE, code=0	{"WT_Female":348,"WT_Male":348,"Usp30(b):Hom_Female":6,"Usp30(b):Hom_Male":7,"variability":0.312,"Formula":"Ly6c.Neg.Monocyte.Number ~ Genotype + Sex"}	Usp30(b):Hom	Ly6c.Neg.Monocyte.Number	Continuous	0.955491	not significant	0
121	PS_output	Mixed Model framework, linear mixed-effects model, equation withoutWeight	Cd4.Klrg1.Alpha.Beta.T.Cell.Number	TRUE	FALSE	0.867167	0.184735	1.11634	0.868621	Female: 1.98%, Male: 1.98%	NA	NA	NA	NA	NA	NA	WT	7.37e-10	Usp30(b):Hom	0.296427	0.000236664	7.37e-10	9.29141	0.582891	FALSE	0.109074	NA	NA	NA	NA	NA	NA	If phenotype is significant - both sexes equally	lambda=NA, scaleShift=NA, transformed=FALSE, code=0	{"WT_Female":348,"WT_Male":348,"Usp30(b):Hom_Female":6,"Usp30(b):Hom_Male":7,"variability":0.063,"Formula":"Cd4.Klrg1.Alpha.Beta.T.Cell.Number ~ Genotype"}	Usp30(b):Hom	Cd4.Klrg1.Alpha.Beta.T.Cell.Number	Continuous	0.955491	not significant	0
127	PS_output	Mixed Model framework, linear mixed-effects model, equation withoutWeight	Nkt.Cell.Number	TRUE	TRUE	0.944818	-0.136822	2.4437	0.955368	Female: -0.7%, Male: -0.7%	1.17591	0.442805	0.00811315	NA	NA	NA	WT	1.61946e-08	Usp30(b):Hom	0.00390315	0.261198	4.16865e-09	18.8098	0.825969	FALSE	0.0888064	NA	NA	NA	NA	NA	NA	If phenotype is significant - both sexes equally	lambda=NA, scaleShift=NA, transformed=FALSE, code=0	{"WT_Female":348,"WT_Male":348,"Usp30(b):Hom_Female":6,"Usp30(b):Hom_Male":7,"variability":0.082,"Formula":"Nkt.Cell.Number ~ Genotype + Sex"}	Usp30(b):Hom	Nkt.Cell.Number	Continuous	0.955491	not significant	0
133	PS_output	Mixed Model framework, linear mixed-effects model, equation withoutWeight	Eosinophil.Percentage	TRUE	TRUE	0.950912	0.00825356	0.138623	0.952541	Female: 0.7%, Male: 0.7%	0.2081	0.0271133	6.16769e-14	NA	NA	NA	WT	0.00013993	Usp30(b):Hom	0.89369	0.854101	0.00049317	1.07747	0.0426721	FALSE	0.815456	NA	NA	NA	NA	NA	NA	If phenotype is significant - both sexes equally	lambda=NA, scaleShift=NA, transformed=FALSE, code=0	{"WT_Female":348,"WT_Male":348,"Usp30(b):Hom_Female":6,"Usp30(b):Hom_Male":7,"variability":0.276,"Formula":"Eosinophil.Percentage ~ Genotype + Sex"}	Usp30(b):Hom	Eosinophil.Percentage	Continuous	0.955491	not significant	0
137	PS_output	Mixed Model framework, linear mixed-effects model, equation withoutWeight	Monocyte.Percentage	TRUE	FALSE	0.904975	-0.0365001	0.308296	0.905794	Female: -0.65%, Male: -0.65%	0.92953	0.112975	1.08476e-15	NA	NA	NA	WT	2.16538e-08	Usp30(b):Hom	0.687051	0.861828	4.38727e-09	5.13818	0.118506	FALSE	0.0912324	NA	NA	NA	NA	NA	NA	If phenotype is significant - both sexes equally	lambda=NA, scaleShift=NA, transformed=FALSE, code=0	{"WT_Female":348,"WT_Male":348,"Usp30(b):Hom_Female":6,"Usp30(b):Hom_Male":7,"variability":0.554,"Formula":"Monocyte.Percentage ~ Genotype + Sex"}	Usp30(b):Hom	Monocyte.Percentage	Continuous	0.955491	not significant	0
146	PS_output	Mixed Model framework, linear mixed-effects model, equation withoutWeight	Nk.Cell.Percentage	TRUE	TRUE	0.912447	-0.0113185	0.104846	0.914067	Female: -0.6%, Male: -0.6%	NA	NA	NA	NA	NA	NA	WT	0.000203874	Usp30(b):Hom	0.809921	0.58366	0.000358781	1.87417	0.018439	FALSE	0.496231	NA	NA	NA	NA	NA	NA	If phenotype is significant - both sexes equally	lambda=NA, scaleShift=NA, transformed=FALSE, code=0	{"WT_Female":348,"WT_Male":348,"Usp30(b):Hom_Female":6,"Usp30(b):Hom_Male":7,"variability":0.234,"Formula":"Nk.Cell.Percentage ~ Genotype"}	Usp30(b):Hom	Nk.Cell.Percentage	Continuous	0.955491	not significant	0
152	PS_output	Mixed Model framework, linear mixed-effects model, equation withoutWeight	Total.T.Cell.Percentage	TRUE	TRUE	0.925677	-0.0827036	0.854047	0.922886	Female: -0.38%, Male: -0.38%	-6.89125	0.215866	1.1834e-134	NA	NA	NA	WT	3.0751e-05	Usp30(b):Hom	0.517781	0.43845	7.08016e-05	24.9857	0.184636	FALSE	0.0500088	NA	NA	NA	NA	NA	NA	If phenotype is significant - both sexes equally	lambda=NA, scaleShift=NA, transformed=FALSE, code=0	{"WT_Female":348,"WT_Male":348,"Usp30(b):Hom_Female":6,"Usp30(b):Hom_Male":7,"variability":0.264,"Formula":"Total.T.Cell.Percentage ~ Genotype + Sex"}	Usp30(b):Hom	Total.T.Cell.Percentage	Continuous	0.955491	not significant	0

## Sheet: Stats_ABRresults_Usp30
Column1	X	Method	Dependent.variable	Batch.included	Residual.variances.homogeneity	Genotype.contribution	Genotype.estimate	Genotype.standard.error	Genotype_pValue_lowTest	Genotype_pValue_highTest	Genotype.percentage.change	Sex.estimate	Sex.standard.error	Sex.p.val	Weight.estimate	Weight.standard.error	Weight.p.val	Gp1.genotype	Gp1.Residuals.normality.test	Gp2.genotype	Gp2.Residuals.normality.test	Blups.test	Rotated.residuals.normality.test	Intercept.estimate	Intercept.standard.error	Interaction.included	Interaction.p.val	Sex.FvKO.estimate	Sex.FvKO.standard.error	Sex.FvKO.p.val	Sex.MvKO.estimate	Sex.MvKO.standard.error	Sex.MvKO.p.val	Classification.tag	Transformation	Additional.information	X.1	X.2	X.3	MinPvalue	p_adjusted	callSummary	HeatMap
1	PS_output	Reference Ranges Plus framework	click	NA	NA	NA	12%,7%	NA	0.4324	0.5606	NA	NA	NA	NA	NA	NA	NA	Usp30(b):Hom	NA	WT	NA	NA	NA	NA	NA	NA	NA	6%,26%	NA	1,0.432	30%,13%	NA	0.3646,1	Not significant	lambda=NA, scaleShift=NA	{"Natural variation:95","Min control points:60","Normal values 'males only':20.000 to 30.000","Normal values 'females only':20.000 to 30.000"}	Usp30(b):Hom	click	Continuous	0.4324	0.8682	not significant	0
2	PS_output	Reference Ranges Plus framework	Testing_6	NA	NA	NA	14%,8%	NA	0.3811	1	NA	NA	NA	NA	NA	NA	NA	Usp30(b):Hom	NA	WT	NA	NA	NA	NA	NA	NA	NA	41%,14%	NA	0.1873,1	13%,3%	NA	1,1	Not significant	lambda=NA, scaleShift=NA	{"Natural variation:95","Min control points:60","Normal values 'males only':25.000 to 42.500","Normal values 'females only':25.000 to 40.000"}	Usp30(b):Hom	Testing_6	Continuous	0.3811	0.8682	not significant	0
3	PS_output	Reference Ranges Plus framework	Testing_30	NA	NA	NA	11%,3%	NA	1	1	NA	NA	NA	NA	NA	NA	NA	Usp30(b):Hom	NA	WT	NA	NA	NA	NA	NA	NA	NA	8%,4%	NA	1,1	15%,3%	NA	1,1	Not significant	lambda=NA, scaleShift=NA	{"Natural variation:95","Min control points:60","Normal values 'males only':25.000 to 47.500","Normal values 'females only':25.000 to 55.000"}	Usp30(b):Hom	Testing_30	Continuous	1	1	not significant	0
4	PS_output	Reference Ranges Plus framework	Testing_24	NA	NA	NA	12%,8%	NA	0.4341	1	NA	NA	NA	NA	NA	NA	NA	Usp30(b):Hom	NA	WT	NA	NA	NA	NA	NA	NA	NA	42%,3%	NA	0.1695,1	18%,13%	NA	1,1	Not significant	lambda=NA, scaleShift=NA	{"Natural variation:95","Min control points:60","Normal values 'males only':20.000 to 35.000","Normal values 'females only':20.000 to 37.625"}	Usp30(b):Hom	Testing_24	Continuous	0.4341	0.8682	not significant	0
5	PS_output	Reference Ranges Plus framework	Testing_18	NA	NA	NA	8%,4%	NA	1	1	NA	NA	NA	NA	NA	NA	NA	Usp30(b):Hom	NA	WT	NA	NA	NA	NA	NA	NA	NA	8%,3%	NA	1,1	9%,6%	NA	1,1	Not significant	lambda=NA, scaleShift=NA	{"Natural variation:95","Min control points:60","Normal values 'males only':15.000 to 30.000","Normal values 'females only':15.000 to 32.625"}	Usp30(b):Hom	Testing_18	Continuous	1	1	not significant	0
6	PS_output	Reference Ranges Plus framework	Testing_12	NA	NA	NA	8%,11%	NA	1	1	NA	NA	NA	NA	NA	NA	NA	Usp30(b):Hom	NA	WT	NA	NA	NA	NA	NA	NA	NA	6%,19%	NA	1,1	11%,4%	NA	1,1	Not significant	lambda=NA, scaleShift=NA	{"Natural variation:95","Min control points:60","Normal values 'males only':10.000 to 30.000","Normal values 'females only':10.000 to 25.000"}	Usp30(b):Hom	Testing_12	Continuous	1	1	not significant	0

## Sheet: Mouse Population info
Mouse Name	Earclip	Coat	D.O.B.	D.O.W.	Age (weeks)	Age	D.O.D.	Fate	Culled by	Sex	G.Background	Colony Name	Colony Prefix	Colony Primary Gene	Colony Primary Allele	Cage	Rack	Room	Corridor	Project Licence	Protocol	Life Status	Mouse Barcode	Mouse RFID	Comments	Generation	Current Mating	Genotype	Genotype Locked	Father	Father Genotype	Mother	Mother Genotype	Phenotyping Cohort(s)	All Cohorts	Phenotyping Pipeline(s)	Requester	Previous Reservations	Current Reservation	Request Notes	Latest Licensed Procedure	Severity	Personal Licence	Zygosity	Age At Death	Age At Death (weeks)	Full Strain	Colony Owner	Colony Manager
MCZV86.1d	1L	Black	2016-01-19	2016-02-09	15.9	15w 6d (at death)	2016-05-09	Culled	Emma Siragher	Female	C57BL/6N;C57BL/6NTac	B9d2 Knockout 1 EPD0481_2_D09	MCZV	B9d2	B9d2<tm1a(EUCOMM)Wtsi>					80/2485	2a	Dead	M02337649					[NE]WT	Yes	CBLT6989.1a	WT	MCZV84.1a	B9d2:Het	B6N MGP Select standard baseline, sb11_green2a_tm1b cohort_2/2/16, B6N MGP Select 20160119, MGP Select 20160509, MGP Select 20160509 PM Ears, MGP Select 20160509 PM Tail, Insulin 20160712 , 3i ANA 20170323	B6N MGP Select standard baseline, sb11_green2a_tm1b cohort_2/2/16, B6N MGP Select 20160119, MGP Select 20160509, MGP Select 20160509 PM Ears, MGP Select 20160509 PM Tail, Insulin 20160712 , 3i ANA 20170323	MGP Select, MGP Select	Nicola Griggs		Phenotyping - MGP Select	B6N MGP Select Controls Born 17th - 23rd Jan	Phlebotomy	Mild	I8C357257	Wildtype	15w 6d	15.9	C57BL/6N;C57BL/6NTac		Hannah Wardle-Jones
DABD6.2e	1L	Black	2016-01-01	2016-01-20	15.8	15w 5d (at death)	2016-04-20	Culled	Carmen Ballesteros Reviriego	Female	C57BL/6NTac	Herc1 em3(IMPC)Wtsi CRISPR F1 (D)	DABD	Herc1	Herc1<em3(IMPC)Wtsi>					80/2485	2a	Dead	M02319159					[NE]WT	Yes	DABD1.2a	Herc1:Het	DABD1.2d	Herc1:Het	B6N MGP Select standard baseline, Y2_11/1/16_crisprD_ears_cr6, B6N MGP Select 20160101, MGP Select 20160420, MGP Select 20160420 PM ears, MGP Select 20160420 PM tails, Insulin 20160712 , 3i ANA 20170323	B6N MGP Select standard baseline, Y2_11/1/16_crisprD_ears_cr6, B6N MGP Select 20160101, MGP Select 20160420, MGP Select 20160420 PM ears, MGP Select 20160420 PM tails, Insulin 20160712 , 3i ANA 20170323	MGP Select, MGP Select	Nicola Griggs		Phenotyping - MGP Select	B6N MGP Select Controls born 28th Feb - 5th Mar	Phlebotomy	Mild	IB814FA2F	Wildtype	15w 5d	15.8	C57BL/6NTac(100%)		Nicola Griggs
MEAH63.1e	1L 1R	Agouti	2016-01-04	2016-01-26	16.3	16w 2d (at death)	2016-04-27	Culled	Carmen Ballesteros Reviriego	Female	C57BL/6N;C57BL/6NTac	Rala Knockout 1 EPD0532_3_H04	MEAH	Rala	Rala<tm1a(EUCOMM)Wtsi>					80/2485	2a	Dead	M02318146		Agouti			[NE]WT	Yes	MEAH61.1a	Rala:Het	MEAH61.1c	WT	B6N MGP Select 20160106, Insulin 20160712	B6N MGP Select standard baseline, sb11_green2a_tm1b cohort_18/1/16, B6N MGP Select 20160106, MGP Select 20160427, MGP Select 20160427 PM ears, MGP Select 20160427 PM tails, Insulin 20160712	MGP Select	Nicola Griggs		Phenotyping - MGP Select	B6N MGP Select controls born 3rd - 10th Jan	Phlebotomy	Mild	IAB6CA18C	Wildtype	16w 2d	16.3	C57BL/6N;C57BL/6NTac		Nicola Griggs
MHEX18.1c	1R	Black	2015-10-28	2015-11-16	15.8	15w 5d (at death)	2016-02-15	Culled	Agnes Swiatkowska	Female	C57BL/6N;C57BL/6NTac	Usp19<tm1a(EUCOMM)Hmgu> HEPD0989_2_A07	MHEX	Usp19	Usp19<tm1a(EUCOMM)Hmgu>					80/2485	2a	Dead	M02269528					[NE]WT	Yes	MHEX11.2f	[F1]Usp19:Het	CBLT6515.4j	WT	B6N MGP Select 20151028, Insulin 20160322, 3i ANA 28042016	B6N MGP Select standard baseline, Hg3 Cohort Green 3 11/11/15, B6N MGP Select 20151028, MGP Select 20160215, MGP Select 20160215 PM Ears, MGP Select 20160215 PM Tail, Insulin 20160322, 3i ANA 28042016	MGP Select	Nicola Griggs		Phenotyping - MGP Select	B6N MGP Select Controls born 25th - 31st Oct	Phlebotomy	Mild	I8D1511F2	Wildtype	15w 5d	15.8	C57BL/6N(25%);C57BL/6NTac(75%)	James Bussell	Nicola Griggs
MUGJ25.1e	1R	Black	2015-04-17	2015-05-07	15.8	15w 5d (at death)	2015-08-05	Culled	Fiona Kussy	Female	C57BL/6N;C57BL/6NTac	Rnasek tm1b (EUCOMM)Wtsi	MUGJ	Rnasek	Rnasek<tm1b(EUCOMM)Wtsi>					80/2485	2a	Dead	M02118180					[NE]WT	Yes	MUGJ6.1a	Rnasek(b):Het	CBLT5914.1e	WT	B6N MGP Select 20150417, Insulin 20151015	B6N MGP Select standard baseline, AD12_G1_28/04/2015_tm1b, B6N MGP Select 20150417, MGP Select 20150805, MGP Select 20150805 PM ears, MGP Select 20150805 PM tails, Insulin 20151015	MGP Select	Nicola Griggs		Phenotyping - MGP Select	B6N MGP Select Controls Born 12th - 18th April	Phlebotomy	Mild	ID561BA25	Wildtype	15w 5d	15.8	C57BL/6N;C57BL/6NTac		Hannah Wardle-Jones
MUFG11.2d	1L 1R	Black	2015-07-19	2015-08-07	16.5	16w 3d (at death)	2015-11-11	Culled	Agnes Swiatkowska	Female	C57BL/6N;C57BL/6NTac	H13 tm1b (KOMP)Wtsi	MUFG	H13	H13<tm1b(KOMP)Wtsi>					80/2485	2a	Dead	M02193553					[NE]WT	Yes	MUFG3.1b	H13(b):Het	MUFG4.1b	H13(b):Het	Insulin 20160211, B6N MGP Select 20150720	B6N MGP Select standard baseline, CF7_G1_28/07/2015_tm1b Cohort, B6N MGP Select 20150720, MGP Select 20151111, MGP Select 20151111 PM ears, MGP Select 20151111 PM tails, Insulin 20160211	MGP Select	Nicola Griggs		Phenotyping - MGP Select	B6N MGP Select Controls Born 19th - 25th July	Phlebotomy	Mild	I426A8873	Wildtype	16w 3d	16.5	C57BL/6N;C57BL/6NTac		Hannah Wardle-Jones
DACM2.3g	1L	Black	2015-12-29	2016-01-18	16.1	16w 1d (at death)	2016-04-20	Culled	Carl Shannon	Female	C57BL/6NTac	Smim1 em1(IMPC)Wtsi CRISPR F1 (D)	DACM	Smim1	Smim1<em1(IMPC)Wtsi>					80/2485	2a	Dead	M02321387					[NE]WT	Yes	CMEP3.1d	[CrI]Smim1:Het	CBLT6408.3e	WT	B6N MGP Select 20160101, Insulin 20160712	B6N MGP Select standard baseline, CF7_G1_12/01/2016_CRISPR/Cas9 cohort D , B6N MGP Select 20160101, MGP Select 20160420, MGP Select 20160420 PM ears, MGP Select 20160420 PM tails, Insulin 20160712	MGP Select	Nicola Griggs		Phenotyping - MGP Select	B6N MGP Select Controls born 27th Dec - 2nd Jan	Phlebotomy	Mild	IB814FA2F	Wildtype	16w 1d	16.1	C57BL/6NTac(100%)		Nicola Griggs
MUHP37.1c	1R	Black	2015-11-04	2015-11-25	15.8	15w 5d (at death)	2016-02-22	Culled	Yvette Hooks	Female	C57BL/6N;C57BL/6NTac	Selenow tm1b(EUCOMM)Wtsi	MUHP	Selenow	Selenow<tm1b(EUCOMM)Wtsi>					80/2485	2a	Dead	M02280638					[NE]WT	Yes	MUHP28.2c	Sepw1(b):Het	MUHP28.2g	Sepw1(b):Het	Insulin 20160322, B6N MGP Select 20151101	B6N MGP Select standard baseline, CF7_G1_17/11/2015_tm1b Cohort, B6N MGP Select 20151101, MGP Select 20160222, MGP Select 20160222 PM ears, MGP Select 20160222 PM tails, Insulin 20160322	MGP Select	Nicola Griggs	Culling	Phenotyping - MGP Select	B6N MGP Select Controls born 1st - 7th Nov	Phlebotomy	Mild	I426A8873	Wildtype	15w 5d	15.8	C57BL/6N;C57BL/6NTac		Hannah Wardle-Jones
MGLW52.3f	2L	Black	2015-12-17	2016-01-06	15.9	15w 6d (at death)	2016-04-06	Culled	Fiona Kussy	Female	C57BL/6N;C57BL/6NTac	Sik3 tm1a(EUCOMM)Hmgu HEPD0744_6_B02	MGLW	Sik3	Sik3<tm1a(EUCOMM)Hmgu>					80/2485	2a	Dead	M02310257					[NE]WT	Yes	MGLW43.1a	Sik3:Het	MGLW49.2c	Sik3:Het	B6N MGP Select standard baseline, Y2_cohort_29/12/15_cr6, B6N MGP Select 20151216, MGP Select 20160406, MGP Select 20160406 PM Ears, MGP Select 20160406 PM Tail, Insulin 20160512, 3i ANA 20170322	B6N MGP Select standard baseline, Y2_cohort_29/12/15_cr6, B6N MGP Select 20151216, MGP Select 20160406, MGP Select 20160406 PM Ears, MGP Select 20160406 PM Tail, Insulin 20160512, 3i ANA 20170322	MGP Select, MGP Select	Nicola Griggs		Phenotyping - MGP Select	B6N MGP Select Controls Born 13th - 19th Dec	Phlebotomy	Mild	IB814FA2F	Wildtype	15w 6d	15.9	C57BL/6N;C57BL/6NTac	James Bussell	Hannah Wardle-Jones
MFEK31.4d	2L	Black	2016-03-03	2016-03-24	15.9	15w 6d (at death)	2016-06-22	Culled	Agnes Swiatkowska	Female	C57BL/6N;C57BL/6NTac	A930004D18Rik tm1a(EUCOMM)Wtsi EPD0496_3_B02	MFEK	A930004D18Rik	A930004D18Rik<tm1a(EUCOMM)Wtsi>					80/2485	2a	Dead	M02376931					[NE]WT	Yes	MFEK25.1f	[CT]A930004D18Rik:Het	CBLT6924.1h	WT	B6N MGP Select 20160303, Insulin 20160810	B6N MGP Select standard baseline, CF7_G1_15/03/16, B6N MGP Select 20160303, MGP Select 20160622, MGP Select 20160622 PM ears, MGP Select 20160622 PM tails, Insulin 20160810	MGP Select	Hannah Wardle-Jones		Phenotyping - MGP Select	controls born 28th Feb - 5th March	Phlebotomy	Mild	ID561BA25	Wildtype	15w 6d	15.9	C57BL/6N;C57BL/6NTac	James Bussell	Nicola Griggs
MUHU18.2h	1L 1R	Black	2015-06-18	2015-07-09	15.9	15w 6d (at death)	2015-10-07	Culled	Carmen Ballesteros Reviriego	Female	C57BL/6N;C57BL/6NTac	Nipsnap3a tm1b(KOMP)Wtsi	MUHU	Nipsnap3a	Nipsnap3a<tm1b(KOMP)Wtsi>					80/2485	2a	Dead	M02161673					[NE]WT	Yes	MUHU5.2a	Nipsnap3a(b):Het	MUHU5.1f	Nipsnap3a(b):Het	B6N MGP Select 20150618, Insulin 20151109	B6N MGP Select standard baseline, sb11_green2a_tm1b Cohort_29/6/15, B6N MGP Select 20150618, MGP Select 20151007, MGP Select 20151007 PM ears, MGP Select 20151007 PM tails, Insulin 20151109	MGP Select	Nicola Griggs	Culling	Phenotyping - MGP Select	B6N MGP Select Controls Born 14th - 20th June	Phlebotomy	Mild	IAB6CA18C	Wildtype	15w 6d	15.9	C57BL/6N;C57BL/6NTac		Hannah Wardle-Jones
PMBB7.3a	1L	Black	2015-09-25	2015-10-15	15.8	15w 5d (at death)	2016-01-13	Culled	Agnes Swiatkowska	Female	C57BL/6N;C57BL/6NTac	Wac tm1b(EUCOMM)Wtsi	PMBB	Wac	Wac<tm1b(EUCOMM)Wtsi>					80/2485	2a	Dead	M02248626					[NE]WT	Yes	PMBB3.2a	Wac(b):Het	PMBB3.2f	Wac(b):Het	3i ANA 13042016, B6N MGP Select 20150925, Insulin 20160212	B6N MGP Select standard baseline, ad12 Green 1 tm1b 6/10/15, B6N MGP Select 20150925, MGP Select 20160113, MGP Select 20160113 PM Ears, MGP Select 20160113 PM Tail, Insulin 20160212, 3i ANA 13042016	MGP Select	Nicola Griggs		Phenotyping - MGP Select	B6N MGP Select Controls Born 20th - 26th Sept	Phlebotomy	Mild	I8D1511F2	Wildtype	15w 5d	15.8	C57BL/6N;C57BL/6NTac		Hannah Wardle-Jones
MUFU15.2g	2R	Black	2015-06-19	2015-07-08	15.8	15w 5d (at death)	2015-10-07	Culled	Fiona Kussy	Female	C57BL/6N;C57BL/6NTac	Dhx33 tm1b(KOMP)Wtsi	MUFU	Dhx33	Dhx33<tm1b(KOMP)Wtsi>					80/2485	2a	Dead	M02168501					[NE]WT	Yes	MUFU12.1b	Dhx33(b):Het	MUFU10.1e	WT	B6N MGP Select 20150618, Insulin 20151109, 3i ANA 11122015	B6N MGP Select standard baseline, CF7_G1_30/06/2015_tm1b Cohort, B6N MGP Select 20150618, MGP Select 20151007, MGP Select 20151007 PM ears, MGP Select 20151007 PM tails, Insulin 20151109, 3i ANA 11122015	MGP Select	Nicola Griggs	Culling	Phenotyping - MGP Select	B6N MGP Select Controls Born 14th - 20th June	Phlebotomy	Mild	ID561BA25	Wildtype	15w 5d	15.8	C57BL/6N;C57BL/6NTac		Hannah Wardle-Jones
MDTX72.1e	1L	Black	2016-01-06	2016-01-26	16.1	16w (at death)	2016-04-27	Culled	Yvette Hooks	Female	C57BL/6N;C57BL/6NTac	Dmxl2 Knockout 1 EPD0431_3_A05	MDTX	Dmxl2	Dmxl2<tm1a(EUCOMM)Wtsi>					80/2485	2a	Dead	M02325313					[NE]WT	Yes	MDTX70.1a	WT	MDTX71.1a	Dmxl2:Het	B6N MGP Select 20160106, Insulin 20160712	B6N MGP Select standard baseline, sb11_green2a_tm1b cohort_18/1/16, B6N MGP Select 20160106, MGP Select 20160427, MGP Select 20160427 PM ears, MGP Select 20160427 PM tails, Insulin 20160712	MGP Select	Nicola Griggs		Phenotyping - MGP Select	B6N MGP Select controls born 3rd - 10th Jan	Phlebotomy	Mild	IAB6CA18C	Wildtype	16w	16.1	C57BL/6N;C57BL/6NTac	Jacqui White	Nicola Griggs
MGVF35.2e	1R	Black	2015-08-17	2015-09-08	16.1	16w (at death)	2015-12-07	Culled	Fiona Kussy	Female	C57BL/6N;C57BL/6NTac	Adal tm1a(EUCOMM)Wtsi EPD0800_4_D10	MGVF	Adal	Adal<tm1a(EUCOMM)Wtsi>					80/2485	2a	Dead	M02217983					[NE]WT	Yes	MGVF30.2c	Adal:Het	MGVF30.2h	Adal:Het	B6N MGP Select 20150817	B6N MGP Select standard baseline, Hg3 Expansion Green 3 27/08/15, B6N MGP Select 20150817, MGP Select 20151207, MGP Select 20151207 PM ears, MGP Select 20151207 PM tails	MGP Select	Nicola Griggs		Phenotyping - MGP Select	B6N MGP Select Controls born 16th - 22nd Aug	Phlebotomy	Mild	IB814FA2F	Wildtype	16w	16.1	C57BL/6N;C57BL/6NTac	James Bussell	Nicola Griggs
MUGO15.2i	2L 1R	Black	2015-06-25	2015-07-16	15.6	15w 4d (at death)	2015-10-12	Culled	Yvette Hooks	Female	C57BL/6N;C57BL/6NTac	Fam92a tm1b (KOMP)Wtsi	MUGO	Fam92a	Fam92a<tm1b(KOMP)Wtsi>					80/2485	2a	Dead	M02168718					[NE]WT	Yes	MUGO2.1b	Fam92a(b):Het	MUGO2.1f	Fam92a(b):Het	B6N MGP Select 20150622, Insulin 20151109, 3i ANA 11122015	B6N MGP Select standard baseline, Y2_tm1b_cohort_ears_8/7/15_cw8, B6N MGP Select 20150622, MGP Select 20151012, MGP Select 20151012 PM ears, MGP Select 20151012 PM tails, Insulin 20151109, 3i ANA 11122015	MGP Select	Nicola Griggs		Phenotyping - MGP Select	B6N MGP Select Controls Born 21st - 27th June	Phlebotomy	Mild	I8C357257	Wildtype	15w 4d	15.6	C57BL/6N;C57BL/6NTac		Hannah Wardle-Jones
MGCM31.2d	1L	Black	2016-02-27	2016-03-18	15.6	15w 4d (at death)	2016-06-15	Culled	Catherine McCarthy	Female	C57BL/6N;C57BL/6NTac	Oaz1 tm2e(EUCOMM)Wtsi EPD0530_6_A08	MGCM	Oaz1	Oaz1<tm2e(EUCOMM)Wtsi>					80/2485	2a	Dead	M02365350					[NE]WT	Yes	MGCM28.1b	Oaz1:Het	CBLT6754.3h	WT	Insulin 20160810, B6N MGP Select 20160227	B6N MGP Select standard baseline, Hg3 Cohort Green 3 09/03/16, B6N MGP Select 20160227, MGP Select 20160615, MGP Select 20160615 PM ears, MGP Select 20160615 PM tails, Insulin 20160810	MGP Select	Nicola Griggs		Phenotyping - MGP Select	B6N MGP Select Controls born 21st - 27th Feb	Phlebotomy	Mild	I8C357257	Wildtype	15w 4d	15.6	C57BL/6N;C57BL/6NTac	James Bussell	Hannah Wardle-Jones
MUGV25.1f	2R	Black	2015-08-10	2015-09-03	16	16w (at death)	2015-11-30	Culled	Mark Sanderson	Female	C57BL/6N;C57BL/6NTac	3830406C13Rik tm1b (KOMP)Wtsi	MUGV	3830406C13Rik	3830406C13Rik<tm1b(KOMP)Wtsi>					80/2485	2a	Dead	M02211418					[NE]WT	Yes	MUGV24.1c	3830406C13Rik(b):Het	MUGV24.1j	3830406C13Rik(b):Het	B6N MGP Select 20150809, Insulin 20160211, 3i ANA 02022016	B6N MGP Select standard baseline, Y2 tm1b cohort 26/8/15 BS8, B6N MGP Select 20150809, MGP Select 20151130, MGP Select 20151130 PM ears, MGP Select 20151130 PM tails, 3i ANA 02022016, Insulin 20160211	MGP Select	Nicola Griggs		Phenotyping - MGP Select	B6N MGP Select Control born 9th - 15th Aug	Phlebotomy	Mild	I4A937A0D	Wildtype	16w	16	C57BL/6N;C57BL/6NTac		Hannah Wardle-Jones
DAAN5.1e	1L 1R	Black	2015-10-14	2015-11-03	15.8	15w 5d (at death)	2016-02-01	Culled	Fiona Kussy	Female	C57BL/6NTac	Hpf1 em1(IMPC)Wtsi CRISPR F1 (D)	DAAN	Hpf1	Hpf1<em1(IMPC)Wtsi>					80/2485	2a	Dead	M02258351					[NE]WT	Yes	DAAN2.2b	2700029M09Rik:Het	DAAN2.1f	2700029M09Rik:Het	Insulin 20160322, B6N MGP Select 20151012	B6N MGP Select standard baseline, Hg3 CRISPR Deletion Green 3 28/10/15, B6N MGP Select 20151012, MGP Select 20160201, MGP Select CRISPR 20160201 PM Ears , MGP Select CRISPR 20160201 PM Tails, Insulin 20160322	MGP Select	Nicola Griggs		Phenotyping - MGP Select	B6N MGP Select Controls born 11th - 17th Oct	Phlebotomy	Mild	IB814FA2F	Wildtype	15w 5d	15.8	C57BL/6NTac		Hannah Wardle-Jones
MUFS14.1d	1L	Black	2015-12-02	2015-12-21	15.8	15w 5d (at death)	2016-03-21	Culled	Agnes Swiatkowska	Female	C57BL/6N;C57BL/6NTac	Capza2 tm1b(KOMP)Wtsi	MUFS	Capza2	Capza2<tm1b(KOMP)Wtsi>					80/2485	2a	Dead	M02297637					[NE]WT	Yes	MUFS5.2c	Capza2(b):Het	MUFS10.1e	WT	B6N MGP Select 20151201, Insulin 20160511 , 3i ANA 20170322	B6N MGP Select standard baseline, sb11_green2a_tm1b cohort_14/12/15, B6N MGP Select 20151201, MGP Select 20160321, MGP Select 20160321 PM Ears, MGP Select 20160321 PM Tails, Insulin 20160511 , 3i ANA 20170322	MGP Select	Nicola Griggs		Phenotyping - MGP Select	B6N MGP Select Controls born 29th Nov - 5th Dec	Phlebotomy	Mild	IB814FA2F	Wildtype	15w 5d	15.8	C57BL/6N;C57BL/6NTac		Hannah Wardle-Jones
MGXY39.4d	1R	Black	2016-02-03	2016-02-24	15.7	15w 5d (at death)	2016-05-23	Culled	David Tino Lafont	Female	C57BL/6N;C57BL/6NTac	Gtpbp3 tm1a(KOMP)Wtsi EPD0135_2_B03	MGXY	Gtpbp3	Gtpbp3<tm1a(KOMP)Wtsi>					80/2485	2a	Dead	M02344736					[NE]WT	Yes	MGXY26.1a	WT	MGXY24.2e	Gtpbp3:Het	B6N MGP Select standard baseline, Y2_cohort_ears_15/2/16_cr6, B6N MGP Select 20160203, MGP Select 20160523, MGP Select 20160523 PM Ears, MGP Select 20160523 PM Tails, Insulin 20160712 , 3i ANA 20170323	B6N MGP Select standard baseline, Y2_cohort_ears_15/2/16_cr6, B6N MGP Select 20160203, MGP Select 20160523, MGP Select 20160523 PM Ears, MGP Select 20160523 PM Tails, Insulin 20160712 , 3i ANA 20170323	MGP Select, MGP Select	Nicola Griggs		Phenotyping - MGP Select	B6N MGP Select Controls Born 31st - 6th Feb	Phlebotomy	Mild	IB814FA2F	Wildtype	15w 5d	15.7	C57BL/6N;C57BL/6NTac	James Bussell	Hannah Wardle-Jones
MUDB44.1f	1L 1R	Black	2015-09-29	2015-10-19	16.2	16w 1d (at death)	2016-01-20	Culled	Fiona Kussy	Female	C57BL/6N;C57BL/6NTac	Trappc10 tm1b(KOMP)Wtsi	MUDB	Trappc10	Trappc10<tm1b(KOMP)Wtsi>					80/2485	2a	Dead	M02249479					[NE]WT	Yes	MUDB39.1a	Trappc10(b):Het	MUDB33.3c	Trappc10(b):Het	Insulin 20160322, 3i ANA 13042016, B6N MGP Select 20150928	B6N MGP Select standard baseline, Y2_TM1b ears 12/10/15 cr6, B6N MGP Select 20150928, MGP Select 20160120, MGP Select 20160120 PM ears, MGP Select 20160120 PM tails, Insulin 20160322, 3i ANA 13042016	MGP Select	Hannah Wardle-Jones		Phenotyping - MGP Select	B6N WT controls born 27th Sep - 3rd Oct	Phlebotomy	Mild	I72238D23	Wildtype	16w 1d	16.2	C57BL/6N;C57BL/6NTac		Hannah Wardle-Jones
MUGO22.1g	2L	Black	2015-06-22	2015-07-16	16	16w (at death)	2015-10-12	Culled	Catherine McCarthy	Female	C57BL/6N;C57BL/6NTac	Fam92a tm1b (KOMP)Wtsi	MUGO	Fam92a	Fam92a<tm1b(KOMP)Wtsi>					80/2485	2a	Dead	M02168826					[NE]WT	Yes	MUGO5.1d	Fam92a(b):Het	MUGO4.1f	Fam92a(b):Het	B6N MGP Select 20150622, Insulin 20151109, 3i ANA 11122015	B6N MGP Select standard baseline, Y2_tm1b_cohort_ears_8/7/15_cw8, B6N MGP Select 20150622, MGP Select 20151012, MGP Select 20151012 PM ears, MGP Select 20151012 PM tails, Insulin 20151109, 3i ANA 11122015	MGP Select	Nicola Griggs		Phenotyping - MGP Select	B6N MGP Select Controls Born 21st - 27th June	Phlebotomy	Mild	IAB6CA18C	Wildtype	16w	16	C57BL/6N;C57BL/6NTac		Hannah Wardle-Jones
MHBL28.3a	1L	Black	2015-05-21	2015-06-12	15.9	15w 6d (at death)	2015-09-09	Culled	Agnes Swiatkowska	Female	C57BL/6N;C57BL/6NTac	Tctex1d2 tm2a(EUCOMM)Wtsi EPD0972_1_G06	MHBL	Tctex1d2	Tctex1d2<tm2a(EUCOMM)Wtsi>					80/2485	2a	Dead	M02138179					[NE]WT	Yes	MHBL12.1c	[F1]Tctex1d2:Het	CBLT5684.3j	WT	B6N MGP Select 20150520, Insulin 20151109, 3i ANA 09122015	B6N MGP Select standard baseline, Hg3 Expansion Green 3 02/03/15, B6N MGP Select 20150520, MGP Select 20150909, MGP Select 20150909 PM Ears, MGP Select 20150909 PM Tails, Insulin 20151109, 3i ANA 09122015	MGP Select	Nicola Griggs		Phenotyping - MGP Select	B6N MGP Select Controls Born 17th - 23rd May	Phlebotomy	Mild	IB814FA2F	Wildtype	15w 6d	15.9	C57BL/6N;C57BL/6NTac	James Bussell	Hannah Wardle-Jones
MUDT17.3i	2L	Black	2015-05-31	2015-06-17	16.2	16w 1d (at death)	2015-09-21	Culled	Fiona Kussy	Female	C57BL/6N;C57BL/6NTac	Zfp408 tm1b (EUCOMM)Wtsi	MUDT	Zfp408	Zfp408<tm1b(EUCOMM)Wtsi>					80/2485	2a	Dead	M02152653					[NE]WT	Yes	CBLT5678.2b	WT	MUDT14.1a	[CT]Zfp408(b):Het	B6N MGP Select 20150601, Insulin 20151109, 3i ANA 11122015	B6N MGP Select standard baseline, CF7_G1_9/06/2015_tm1b cohort, B6N MGP Select 20150601, MGP Select 20150921, MGP Select 20150921 PM Ears, MGP Select 20150921 PM Tail, Insulin 20151109, 3i ANA 11122015	MGP Select	Nicola Griggs		Phenotyping - MGP Select	B6N MGP Select Controls Born 31st May - 6th June	Phlebotomy	Mild	IAB6CA18C	Wildtype	16w 1d	16.2	C57BL/6N;C57BL/6NTac		Hannah Wardle-Jones
MUGO22.1d	1L	Black	2015-06-22	2015-07-16	16.1	16w (at death)	2015-10-12	Culled	Fiona Kussy	Female	C57BL/6N;C57BL/6NTac	Fam92a tm1b (KOMP)Wtsi	MUGO	Fam92a	Fam92a<tm1b(KOMP)Wtsi>					80/2485	2a	Dead	M02168823					[NE]WT	Yes	MUGO5.1d	Fam92a(b):Het	MUGO4.1f	Fam92a(b):Het	B6N MGP Select 20150622, Insulin 20151109, 3i ANA 11122015	B6N MGP Select standard baseline, Y2_tm1b_cohort_ears_8/7/15_cw8, B6N MGP Select 20150622, MGP Select 20151012, MGP Select 20151012 PM ears, MGP Select 20151012 PM tails, Insulin 20151109, 3i ANA 11122015	MGP Select	Nicola Griggs		Phenotyping - MGP Select	B6N MGP Select Controls Born 21st - 27th June	Phlebotomy	Mild	IAB6CA18C	Wildtype	16w	16.1	C57BL/6N;C57BL/6NTac		Hannah Wardle-Jones
MAYP96.3j	2R	Black	2016-03-09	2016-03-30	16.1	16w (at death)	2016-06-29	Culled	Agnes Swiatkowska	Female	C57BL/6N;C57BL/6NTac	Atg16l1 Knockout 1 EPD0102_2_A02	MAYP	Atg16l1	Atg16l1<tm1a(EUCOMM)Wtsi>					80/2485	2a	Dead	M02376652					[NE]WT	Yes	MAYP92.1a	Atg16l1:Het	MAYP92.1f	WT	Insulin 20160810, B6N MGP Select 20160309	B6N MGP Select standard baseline, sb11_green2a_21/3/16, B6N MGP Select 20160309, MGP Select 20160629, MGP Select 20160629 PM Ears, MGP Select 20160629 PM Tail, Insulin 20160810	MGP Select	Hannah Wardle-Jones		Phenotyping - MGP Select	Controls born 6 - 12th March	Phlebotomy	Mild	IAB6CA18C	Wildtype	16w	16.1	C57BL/6N;C57BL/6NTac		Nicola Griggs
DACU1.1h	2L	Black	2015-10-18	2015-11-10	16.2	16w 1d (at death)	2016-02-08	Culled	Yvette Hooks	Female	C57BL/6NTac	Il18rap em1(IMPC)Wtsi CRISPR F1 (D)	DACU	Il18rap	Il18rap<em1(IMPC)Wtsi>					80/2485	2a	Dead	M02258378					[NE]WT	Yes	CMFO6.1d	[CrI]Il18rap:Het	CBLT6421.3f	WT	B6N MGP Select 20151018, Insulin 20160322, 3i ANA 09022018	B6N MGP Select standard baseline, Hg3 CRISPR Deletion Green 3 28/10/15, B6N MGP Select 20151018, MGP Select 20160208, MGP Select 20160208 PM Ears, MGP Select 20160208 PM Tail, Insulin 20160322, 3i ANA 09022018	MGP Select	Nicola Griggs		Phenotyping - MGP Select	B6N MGP Select Controls Born 18th - 24th Oct	Phlebotomy	Mild	I8C357257	Wildtype	16w 1d	16.2	C57BL/6NTac(100%)		Hannah Wardle-Jones
MUFG15.1f	1L 1R	Black	2015-08-16	2015-09-09	16.1	16w 1d (at death)	2015-12-07	Culled	Catherine McCarthy	Female	C57BL/6N;C57BL/6NTac	H13 tm1b (KOMP)Wtsi	MUFG	H13	H13<tm1b(KOMP)Wtsi>					80/2485	2a	Dead	M02215281					[NE]WT	Yes	MUFG5.2b	H13(b):Het	MUFG2.2a	H13(b):Het	B6N MGP Select 20150817, Insulin 20160211	B6N MGP Select standard baseline, CF7_G1_1/09/2015_tm1b Cohort, B6N MGP Select 20150817, MGP Select 20151207, MGP Select 20151207 PM ears, MGP Select 20151207 PM tails, Insulin 20160211	MGP Select	Nicola Griggs		Phenotyping - MGP Select	B6N MGP Select Controls born 16th - 22nd Aug	Phlebotomy	Mild	IB814FA2F	Wildtype	16w 1d	16.1	C57BL/6N;C57BL/6NTac		Hannah Wardle-Jones
MGRE57.1c	1L 1R	Agouti	2015-09-16	2015-10-07	16.1	16w (at death)	2016-01-06	Culled	Fiona Kussy	Female	C57BL/6N;C57BL/6NTac	4930590J08Rik tm1a(EUCOMM)Wtsi EPD0689_2_B08	MGRE	4930590J08Rik	4930590J08Rik<tm1a(EUCOMM)Wtsi>					80/2485	2a	Dead	M02240160		Agouti			[NE]WT	Yes	MGRE45.2a	4930590J08Rik:Het	MGRE45.2d	4930590J08Rik:Het	B6N MGP Select 20150917	B6N MGP Select standard baseline, Y2 cohort 28/9/15 BS8, B6N MGP Select 20150917, MGP Select 20160106, MGP Select 20160106 PM Ears, MGP Select 20160106 PM Tails	MGP Select	Nicola Griggs		Phenotyping - MGP Select	B6N MGP Select Controls Born 13th - 19th Sept	Phlebotomy	Mild	I426A8873	Wildtype	16w	16.1	C57BL/6N;C57BL/6NTac	James Bussell	Hannah Wardle-Jones
MDTX76.2b	1L	Black	2016-02-14	2016-03-08	16.1	16w 1d (at death)	2016-06-06	Culled	Catherine McCarthy	Female	C57BL/6N;C57BL/6NTac	Dmxl2 Knockout 1 EPD0431_3_A05	MDTX	Dmxl2	Dmxl2<tm1a(EUCOMM)Wtsi>					80/2485	2a	Dead	M02363792					[NE]WT	Yes	MDTX70.1e	Dmxl2:Het	CBLT6701.3h	WT	Insulin 20160713, B6N MGP Select 20160215	B6N MGP Select standard baseline, sb11_green2a_tm1b Cohort_1/3/16, B6N MGP Select 20160215, MGP Select 20160606, MGP Select 20160606 PM ears, MGP Select 20160606 PM tails, Insulin 20160713	MGP Select	Nicola Griggs		Phenotyping - MGP Select	B6N MGP Select controls born 14th - 20th Feb	Phlebotomy	Mild	I8C357257	Wildtype	16w 1d	16.1	C57BL/6N;C57BL/6NTac	Jacqui White	Nicola Griggs
PMAZ16.1e	2L	Black	2015-07-18	2015-08-07	15.6	15w 4d (at death)	2015-11-04	Culled	Carmen Ballesteros Reviriego	Female	C57BL/6N;C57BL/6NTac	Otud7b tm1b(EUCOMM)Wtsi	PMAZ	Otud7b	Otud7b<tm1b(EUCOMM)Wtsi>					80/2485	2a	Dead	M02192420					[NE]WT	Yes	PMAZ7.1e	Otud7b(b):Het	PMAZ7.1h	WT	Insulin 20160210, B6N MGP Select 20150718, 3i ANA 28012016	B6N MGP Select standard baseline, CF7_G1_28/07/2015_tm1b Cohort, B6N MGP Select 20150718, MGP Select 20151104, MGP Select 20151104 PM ears, MGP Select 20151104 PM tails, 3i ANA 28012016, Insulin 20160210	MGP Select	Nicola Griggs		Phenotyping - MGP Select	B6N MGP Select Controls Born 12th - 18th July	Phlebotomy	Mild	I426A8873	Wildtype	15w 4d	15.6	C57BL/6N;C57BL/6NTac		Hannah Wardle-Jones
PMBT1.5g	1R	Black	2015-05-28	2015-06-17	15.9	15w 6d (at death)	2015-09-16	Culled	Fiona Kussy	Female	C57BL/6N;C57BL/6NTac	Nek3 tm1b (EUCOMM)Wtsi	PMBT	Nek3	Nek3<tm1b(EUCOMM)Wtsi>					80/2485	2a	Dead	M02152331					[NE]WT	Yes	PABX4.1b	[RL]Nek3(b):Het | [RL]Nek3:WT	PABX2.1f	[RL]Nek3(b):Het | [RL]Nek3:WT	B6N MGP Select 20150527, Insulin 20151109, 3i ANA 08022016	B6N MGP Select standard baseline, sb11_green2a_PMBT_8/6/15, B6N MGP Select 20150527, MGP Select 20150916, MGP Select 20150916 Ears, MGP Select 20150916 Tails, Insulin 20151109, 3i ANA 08022016	MGP Select	Nicola Griggs		Phenotyping - MGP Select	B6N MGP Select Controls Born 24th - 30th May	Phlebotomy	Mild	IAB6CA18C	Wildtype	15w 6d	15.9	C57BL/6N;C57BL/6NTac		Hannah Wardle-Jones
MUFW22.2e	1L 1R	Black	2015-05-29	2015-06-19	15.8	15w 5d (at death)	2015-09-16	Culled	Fiona Kussy	Female	C57BL/6N;C57BL/6NTac	Atxn10 tm1b(KOMP)Wtsi	MUFW	Atxn10	Atxn10<tm1b(KOMP)Wtsi>					80/2485	2a	Dead	M02151730		runted			[NE]WT	Yes	MUFW4.3d	WT	MUFW3.3f	Atxn10(b):Het	B6N MGP Select 20150527, Insulin 20151109, 3i ANA 11122015	B6N MGP Select standard baseline, sb11_green2a_tm1b Cohort_8/6/15, B6N MGP Select 20150527, MGP Select 20150916, MGP Select 20150916 Ears, MGP Select 20150916 Tails, Insulin 20151109, 3i ANA 11122015	MGP Select	Nicola Griggs		Phenotyping - MGP Select	B6N MGP Select Controls Born 24th - 30th May	Phlebotomy	Mild	IAB6CA18C	Wildtype	15w 5d	15.8	C57BL/6N;C57BL/6NTac
MUFG16.1c	1L	Black	2015-09-01	2015-09-21	15.9	15w 6d (at death)	2015-12-21	Culled	Yvette Hooks	Female	C57BL/6N;C57BL/6NTac	H13 tm1b (KOMP)Wtsi	MUFG	H13	H13<tm1b(KOMP)Wtsi>					80/2485	2a	Dead	M02229374					[NE]WT	Yes	MUFG2.3b	H13(b):Het	MUFG6.2e	WT	B6N MGP Select 20150901, 3i ANA 13042016, Insulin 20160212	B6N MGP Select standard baseline, CF7_G1_15/09/2015_tm1b Cohort, B6N MGP Select 20150901, MGP Select 20151221, MGP Select 20151221 PM Ears, MGP Select 20151221 PM Tail, Insulin 20160212, 3i ANA 13042016	MGP Select	Hannah Wardle-Jones		Phenotyping - MGP Select	Controls born 30th Aug - 5th Sep	Phlebotomy	Mild	I4A937A0D	Wildtype	15w 6d	15.9	C57BL/6N;C57BL/6NTac		Hannah Wardle-Jones
MUHM17.1e	1L 1R	Black	2015-05-11	2015-05-27	16.1	16w 1d (at death)	2015-09-01	Culled	Amy Gates	Female	C57BL/6N;C57BL/6NTac	Exosc9 tm1b(EUCOMM)Wtsi	MUHM	Exosc9	Exosc9<tm1b(EUCOMM)Wtsi>					80/2485	2a	Dead	M02134262					[NE]WT	Yes	MUHM1.4b	Exosc9(b):Het	MUHM2.3g	WT	B6N MGP Select 20150512, Insulin 20151109	B6N MGP Select standard baseline, CF7_G1_26/05/2015_tm1b Cohort, B6N MGP Select 20150512, MGP Select 20150901, MGP Select 20150901 PM Ears, MGP Select 20150901 PM Tail, Insulin 20151109	MGP Select	Hannah Wardle-Jones		Phenotyping - MGP Select	Controls born 10-16th May	Phlebotomy	Mild	ID561BA25	Wildtype	16w 1d	16.1	C57BL/6N;C57BL/6NTac		Hannah Wardle-Jones
MHDP9.1d	2L	Agouti	2015-06-07	2015-06-29	16.2	16w 1d (at death)	2015-09-28	Culled	Fiona Kussy	Female	C57BL/6N;C57BL/6NTac	Celf2<tm1a(EUCOMM)Wtsi> EPD0423_4_B02	MHDP	Celf2	Celf2<tm1a(EUCOMM)Wtsi>					80/2485	2a	Dead	M02158677		Agouti			[NE]WT	Yes	MHDP6.1k	[F1]Celf2:Het	CBLT6123.1e	WT	B6N MGP Select 20150607, Insulin 20151109	B6N MGP Select standard baseline, as29 Green4 Expansion 17/06/15, B6N MGP Select 20150607, MGP Select 20150928, MGP Select 20150928 PM Ears, MGP Select 20150928 PM Tails, Insulin 20151109	MGP Select	Nicola Griggs		Phenotyping - MGP Select	B6N MGP Select Controls Born 7th - 13th June	Phlebotomy	Mild	I426A8873	Wildtype	16w 1d	16.2	C57BL/6N(25%);C57BL/6NTac(75%)	Jacqui White	Nicola Griggs
PMDJ1.3i	1L	Black	2016-03-13	2016-04-05	16.2	16w 1d (at death)	2016-07-04	Culled	Fiona Kussy	Female	C57BL/6N;C57BL/6NTac	Pdzd8 tm1b(EUCOMM)Wtsi EPD0242_4_D07	PMDJ	Pdzd8	Pdzd8<tm1b(EUCOMM)Wtsi>					80/2485	2a	Dead	M02382499					[NE]WT	Yes	PADV4.1b	[IR]Pdzd8(b):Het | [IR]Pdzd8:WT	CBLT6912.2k	WT	B6N MGP Select 20160313, Insulin 20160810	B6N MGP Select standard baseline, ad12 Green 1 22/3/16, B6N MGP Select 20160313, MGP Select 20160704, MGP Select 20160704 PM Ears, MGP Select 20160704 PM Tails, Insulin 20160810	MGP Select	Hannah Wardle-Jones		Phenotyping - MGP Select	Controls born 13 - 19th March 2016	Phlebotomy	Mild	I8D1511F2	Wildtype	16w 1d	16.2	C57BL/6N;C57BL/6NTac		Hannah Wardle-Jones
MUEW20.3h	2L	Black	2015-08-06	2015-08-27	15.9	15w 6d (at death)	2015-11-25	Culled	Amy Gates	Female	C57BL/6N;C57BL/6NTac	Pdia4 tm1b (EUCOMM)Wtsi	MUEW	Pdia4	Pdia4<tm1b (EUCOMM)Wtsi>					80/2485	2a	Dead	M02210409					[NE]WT	Yes	MUEW17.1b	Pdia4(b):Het	MUEW17.1d	Pdia4(b):Het	B6N MGP Select 20150806, Insulin 20160211, 3i ANA 02022016	B6N MGP Select standard baseline, sb11_green2a_tm1b cohort_17/8/15, B6N MGP Select 20150806, MGP Select 20151125, MGP Select 20151125 PM Ears, MGP Select 20151125 PM Tail, 3i ANA 02022016, Insulin 20160211	MGP Select	Nicola Griggs		Phenotyping - MGP Select	B6N MGP Select controls born 2nd - 8th Aug	Phlebotomy	Mild	ID561BA25	Wildtype	15w 6d	15.9	C57BL/6N;C57BL/6NTac		Hannah Wardle-Jones
MUFE31.3e	1R	Black	2015-07-19	2015-08-11	16.5	16w 3d (at death)	2015-11-11	Culled	Agnes Swiatkowska	Female	C57BL/6N;C57BL/6NTac	Adcy9 tm1b (EUCOMM)Wtsi	MUFE	Adcy9	Adcy9<tm1b(EUCOMM)Wtsi>					80/2485	2a	Dead	M02187914					[NE]WT	Yes	MUFE20.1a	Adcy9(b):Het	CBLT5776.2g	WT	Insulin 20160211, B6N MGP Select 20150720, 3i ANA 03022016	B6N MGP Select standard baseline, cr6_y2_29/7/15_tm1bcohort, B6N MGP Select 20150720, MGP Select 20151111, MGP Select 20151111 PM ears, MGP Select 20151111 PM tails, 3i ANA 03022016, Insulin 20160211	MGP Select	Nicola Griggs		Phenotyping - MGP Select	B6N MGP Select Controls Born 19th - 25th July	Phlebotomy	Mild	I426A8873	Wildtype	16w 3d	16.5	C57BL/6N;C57BL/6NTac
MGTC25.5f	1L 1R	Black	2015-09-07	2015-09-29	16.1	16w 1d (at death)	2015-12-29	Culled	Catherine McCarthy	Female	C57BL/6N;C57BL/6NTac	Umodl1 tm1a(KOMP)Wtsi EPD0857_5_A06	MGTC	Umodl1	Umodl1<tm1a(KOMP)Wtsi>					80/2485	2a	Dead	M02232184					[NE]WT	Yes	MGTC22.1a	Umodl1:Het	CBLT5805.2c	WT	3i ANA 13042016, Insulin 20160212, B6N MGP Select 20150907	B6N MGP Select standard baseline, y3_170915_jw24_cohort, B6N MGP Select 20150907, MGP Select 20151229, MGP Select 20151229 PM ears, MGP Select 20151229 PM tails, Insulin 20160212, 3i ANA 13042016	MGP Select	Nicola Griggs		Phenotyping - MGP Select	B6N MGP Select Controls Born 6th - 12th Sept	Phlebotomy	Mild	IAB6CA18C	Wildtype	16w 1d	16.1	C57BL/6N;C57BL/6NTac	James Bussell	Hannah Wardle-Jones
PMDC25.1h	1R	Black	2016-02-09	2016-02-29	16	16w (at death)	2016-05-31	Culled	Josh Dench	Female	C57BL/6N;C57BL/6NTac	Smg9 tm1b(EUCOMM)Wtsi	PMDC	Smg9	Smg9<tm1b(EUCOMM)Wtsi>					80/2485	2a	Dead	M02356891					[NE]WT	Yes	PMDC5.2e	Smg9(b):Het	CBLT6956.2e	WT	B6N MGP Select 20160209, Insulin 20160713	B6N MGP Select standard baseline, CF7_G1_23/02/2016_tm1b Cohort, B6N MGP Select 20160209, MGP Select 20160531, MGP Select 20160531 PM Ears, MGP Select 20160531 PM Tail, Insulin 20160713	MGP Select	Nicola Griggs		Phenotyping - MGP Select	B6N MGP Select Controls Born 7th - 13th Feb	Phlebotomy	Mild	I8C357257	Wildtype	16w	16	C57BL/6N;C57BL/6NTac		Hannah Wardle-Jones
PMCE64.2h	1R	Black	2016-04-08	2016-05-03	15.8	15w 5d (at death)	2016-07-27	Culled	Agnes Swiatkowska	Female	C57BL/6N;C57BL/6NTac	Rab21 tm1b(KOMP)Wtsi EPD0586_2_H10	PMCE	Rab21	Rab21<tm1b(KOMP)Wtsi>					80/2485	2a	Dead	M02404024					[NE]WT	Yes	PMCE10.3a	Rab21(b):Het	CBLT7208.1e	WT	B6N MGP Select 20160407, Insulin 20160815, 3i ANA 09022018	B6N MGP Select standard baseline, Y5_20/04/16_vr3_MGP, B6N MGP Select 20160407, MGP Select 20160727, MGP select 20160727 PM ears, MGP select 20160727 PM tails, Insulin 20160815, 3i ANA 09022018	MGP Select	Nicola Griggs		Phenotyping - MGP Select	B6N MGP Select Controls Born 3rd - 9th April	Phlebotomy	Mild	ID561BA25	Wildtype	15w 5d	15.8	C57BL/6N;C57BL/6NTac		Nicola Griggs
PMAY29.3g	2R	Black	2015-11-09	2015-11-30	16.1	16w (at death)	2016-02-29	Culled	Carmen Ballesteros Reviriego	Female	C57BL/6N;C57BL/6NTac	Pgap2 tm1b(EUCOMM)Wtsi	PMAY	Pgap2	Pgap2<tm1b(EUCOMM)Wtsi>					80/2485	2a	Dead	M02279767					[NE]WT	Yes	PMAY7.2a	Pgap2(b):Het	CBLT6322.3c	WT	Insulin 20160322, B6N MGP Select 20151109	B6N MGP Select standard baseline, CF7_G1_24/11/2015_tm1b cohort, B6N MGP Select 20151109, MGP Select 20160229, MGP Select 20160229 PM Ears, MGP Select 20160229 PM Tail, Insulin 20160322	MGP Select	Hannah Wardle-Jones		Phenotyping - MGP Select	controls born 8-14th Nov	Phlebotomy	Mild	I8C357257	Wildtype	16w	16.1	C57BL/6N;C57BL/6NTac
PMBT1.5h	1L 1R	Black	2015-05-28	2015-06-17	15.9	15w 6d (at death)	2015-09-16	Culled	Fiona Kussy	Female	C57BL/6N;C57BL/6NTac	Nek3 tm1b (EUCOMM)Wtsi	PMBT	Nek3	Nek3<tm1b(EUCOMM)Wtsi>					80/2485	2a	Dead	M02152332					[NE]WT	Yes	PABX4.1b	[RL]Nek3(b):Het | [RL]Nek3:WT	PABX2.1f	[RL]Nek3(b):Het | [RL]Nek3:WT	B6N MGP Select 20150527, Insulin 20151109, 3i ANA 08022016	B6N MGP Select standard baseline, sb11_green2a_PMBT_8/6/15, B6N MGP Select 20150527, MGP Select 20150916, MGP Select 20150916 Ears, MGP Select 20150916 Tails, Insulin 20151109, 3i ANA 08022016	MGP Select	Nicola Griggs		Phenotyping - MGP Select	B6N MGP Select Controls Born 24th - 30th May	Phlebotomy	Mild	IB814FA2F	Wildtype	15w 6d	15.9	C57BL/6N;C57BL/6NTac		Hannah Wardle-Jones
MDTX72.2k	1R	Black	2016-02-15	2016-03-08	16.1	16w (at death)	2016-06-06	Culled	Carmen Ballesteros Reviriego	Female	C57BL/6N;C57BL/6NTac	Dmxl2 Knockout 1 EPD0431_3_A05	MDTX	Dmxl2	Dmxl2<tm1a(EUCOMM)Wtsi>					80/2485	2a	Dead	M02363817					[NE]WT	Yes	MDTX70.1a	WT	MDTX71.1a	Dmxl2:Het	Insulin 20160713, B6N MGP Select 20160215	B6N MGP Select standard baseline, sb11_green2a_tm1b Cohort_1/3/16, B6N MGP Select 20160215, MGP Select 20160606, MGP Select 20160606 PM ears, MGP Select 20160606 PM tails, Insulin 20160713	MGP Select	Nicola Griggs		Phenotyping - MGP Select	B6N MGP Select controls born 14th - 20th Feb	Phlebotomy	Mild	I8C357257	Wildtype	16w	16.1	C57BL/6N;C57BL/6NTac	Jacqui White	Nicola Griggs
MHBV29.1j	2L 2R	Black	2015-12-24	2016-01-15	15.6	15w 4d (at death)	2016-04-11	Culled	Agnes Swiatkowska	Female	C57BL/6N;C57BL/6NTac	Chka tm2a(KOMP)Wtsi EPD0815_8_H03	MHBV	Chka	Chka<tm2a(KOMP)Wtsi>					80/2485	2a	Dead	M02321694					[NE]WT	Yes	MHBV20.3b	Chka:Het	MHBV22.2b	WT	B6N MGP Select 20151223, Insulin 20160512	B6N MGP Select standard baseline, Hg3 Cohort Green 3 05/01/16, B6N MGP Select 20151223, MGP Select 20160411, MGP Select 20160411 PM ears, MGP Select 20160411 PM tails, Insulin 20160512	MGP Select	Nicola Griggs		Phenotyping - MGP Select	B6N MGP Select Controls born 20th - 26th Dec	Phlebotomy	Mild	I8C357257	Wildtype	15w 4d	15.6	C57BL/6N;C57BL/6NTac	James Bussell	Hannah Wardle-Jones
MUFG14.1b	1L	Black	2015-08-17	2015-09-09	16.1	16w (at death)	2015-12-07	Culled	Fiona Kussy	Female	C57BL/6N;C57BL/6NTac	H13 tm1b (KOMP)Wtsi	MUFG	H13	H13<tm1b(KOMP)Wtsi>					80/2485	2a	Dead	M02215274					[NE]WT	Yes	MUFG6.1a	H13(b):Het	MUFG2.2c	H13(b):Het	B6N MGP Select 20150817, Insulin 20160211	B6N MGP Select standard baseline, CF7_G1_1/09/2015_tm1b Cohort, B6N MGP Select 20150817, MGP Select 20151207, MGP Select 20151207 PM ears, MGP Select 20151207 PM tails, Insulin 20160211	MGP Select	Nicola Griggs		Phenotyping - MGP Select	B6N MGP Select Controls born 16th - 22nd Aug	Phlebotomy	Mild	I8C357257	Wildtype	16w	16.1	C57BL/6N;C57BL/6NTac		Hannah Wardle-Jones
MGVF35.2f	1L 1R	Black	2015-08-17	2015-09-08	16.1	16w (at death)	2015-12-07	Culled	Fiona Kussy	Female	C57BL/6N;C57BL/6NTac	Adal tm1a(EUCOMM)Wtsi EPD0800_4_D10	MGVF	Adal	Adal<tm1a(EUCOMM)Wtsi>					80/2485	2a	Dead	M02217984					[NE]WT	Yes	MGVF30.2c	Adal:Het	MGVF30.2h	Adal:Het	B6N MGP Select 20150817, Insulin 20160211, 3i ANA 02022016	B6N MGP Select standard baseline, Hg3 Expansion Green 3 27/08/15, B6N MGP Select 20150817, MGP Select 20151207, MGP Select 20151207 PM ears, MGP Select 20151207 PM tails, 3i ANA 02022016, Insulin 20160211	MGP Select	Nicola Griggs		Phenotyping - MGP Select	B6N MGP Select Controls born 16th - 22nd Aug	Phlebotomy	Mild	I8C357257	Wildtype	16w	16.1	C57BL/6N;C57BL/6NTac	James Bussell	Nicola Griggs
MUHU18.2f	1L	Black	2015-06-18	2015-07-09	15.9	15w 6d (at death)	2015-10-07	Culled	Fiona Kussy	Female	C57BL/6N;C57BL/6NTac	Nipsnap3a tm1b(KOMP)Wtsi	MUHU	Nipsnap3a	Nipsnap3a<tm1b(KOMP)Wtsi>					80/2485	2a	Dead	M02161671					[NE]WT	Yes	MUHU5.2a	Nipsnap3a(b):Het	MUHU5.1f	Nipsnap3a(b):Het	B6N MGP Select 20150618, Insulin 20151109	B6N MGP Select standard baseline, sb11_green2a_tm1b Cohort_29/6/15, B6N MGP Select 20150618, MGP Select 20151007, MGP Select 20151007 PM ears, MGP Select 20151007 PM tails, Insulin 20151109	MGP Select	Nicola Griggs	Culling	Phenotyping - MGP Select	B6N MGP Select Controls Born 14th - 20th June	Phlebotomy	Mild	ID561BA25	Wildtype	15w 6d	15.9	C57BL/6N;C57BL/6NTac		Hannah Wardle-Jones
MUFG11.2b	1L	Black	2015-07-19	2015-08-07	16.5	16w 3d (at death)	2015-11-11	Culled	Fiona Kussy	Female	C57BL/6N;C57BL/6NTac	H13 tm1b (KOMP)Wtsi	MUFG	H13	H13<tm1b(KOMP)Wtsi>					80/2485	2a	Dead	M02193551					[NE]WT	Yes	MUFG3.1b	H13(b):Het	MUFG4.1b	H13(b):Het	Insulin 20160210, B6N MGP Select 20150720	B6N MGP Select standard baseline, CF7_G1_28/07/2015_tm1b Cohort, B6N MGP Select 20150720, MGP Select 20151111, MGP Select 20151111 PM ears, MGP Select 20151111 PM tails, Insulin 20160210	MGP Select	Nicola Griggs		Phenotyping - MGP Select	B6N MGP Select Controls Born 19th - 25th July	Phlebotomy	Mild	IB814FA2F	Wildtype	16w 3d	16.5	C57BL/6N;C57BL/6NTac		Hannah Wardle-Jones
DAAH10.1e	2L	Black	2015-12-07	2015-12-29	16.1	16w 1d (at death)	2016-03-29	Culled	Mark Sanderson	Female	C57BL/6NTac	Dlk1 em1(IMPC)Wtsi CRISPR F1 (D)	DAAH	Dlk1	Dlk1<em1(IMPC)Wtsi>					80/2485	2a	Dead	M02299130		was 1l			[NE]WT	Yes	DAAH4.5b	dlk1:Het	DAAH5.2f	dlk1:Het	B6N MGP Select standard baseline, Hg3 CRISPR Deletion Green 3 16/12/15, B6N MGP Select 20151207, MGP Select 20160329, MGP Select 20160329 PM Ears, MGP Select 20160329 PM Tail, Insulin 20160512, 3i ANA 20170322	B6N MGP Select standard baseline, Hg3 CRISPR Deletion Green 3 16/12/15, B6N MGP Select 20151207, MGP Select 20160329, MGP Select 20160329 PM Ears, MGP Select 20160329 PM Tail, Insulin 20160512, 3i ANA 20170322	MGP Select, MGP Select	Hannah Wardle-Jones		Phenotyping - MGP Select	Controls born 6 - 12th Dec	Phlebotomy	Mild	I8D1511F2	Wildtype	16w 1d	16.1	C57BL/6NTac		Hannah Wardle-Jones
MUFS13.1b	1L	Black	2015-10-06	2015-10-28	16.2	16w 1d (at death)	2016-01-27	Culled	Agnes Swiatkowska	Female	C57BL/6N;C57BL/6NTac	Capza2 tm1b(KOMP)Wtsi	MUFS	Capza2	Capza2<tm1b(KOMP)Wtsi>					80/2485	2a	Dead	M02253451					[NE]WT	Yes	MUFS4.1a	Capza2(b):Het	CBLT6222.4h	WT	B6N MGP Select 20151006	B6N MGP Select standard baseline, sb11_green2a_tm1b Cohort_19/10/15, B6N MGP Select 20151006, MGP Select 20160127, MGP Select 20160127 PM ears, MGP Select 20160127 PM tails	MGP Select	Nicola Griggs		Phenotyping - MGP Select	B6N MGP Select Controls Born 4th - 10th Oct	Phlebotomy	Mild	IB814FA2F	Wildtype	16w 1d	16.2	C57BL/6N;C57BL/6NTac		Hannah Wardle-Jones
MUHB12.3c	1L	Black	2015-04-19	2015-05-11	16.2	16w 1d (at death)	2015-08-10	Culled	Fiona Kussy	Female	C57BL/6N;C57BL/6NTac	Dennd4c tm1b (EUCOMM)Wtsi	MUHB	Dennd4c	Dennd4c<tm1b(EUCOMM)Wtsi>					80/2485	2a	Dead	M02117119					[NE]WT	Yes	CBLT4956.5a	WT	MUHB1.1b	Dennd4c(b):Het	B6N MGP Select 20150419, Insulin 20151015 , 3i ANA 20112015	B6N MGP Select standard baseline, AD12_G1_28/04/2015_tm1b, B6N MGP Select 20150419, MGP Select 20150810, MGP Select 20150810 PM Ears, MGP Select 20150810 PM Tail, Insulin 20151015 , 3i ANA 20112015	MGP Select	Hannah Wardle-Jones		Phenotyping - MGP Select	Controls born 19-25th April	Phlebotomy	Mild	IB814FA2F	Wildtype	16w 1d	16.2	C57BL/6N;C57BL/6NTac		Hannah Wardle-Jones
MUFS13.1d	1L 1R	Black	2015-10-06	2015-10-28	16.1	16w 1d (at death)	2016-01-27	Culled	Carl Shannon	Female	C57BL/6N;C57BL/6NTac	Capza2 tm1b(KOMP)Wtsi	MUFS	Capza2	Capza2<tm1b(KOMP)Wtsi>					80/2485	2a	Dead	M02253453					[NE]WT	Yes	MUFS4.1a	Capza2(b):Het	CBLT6222.4h	WT	B6N MGP Select 20151006, Insulin 20160322, 3i ANA 28042016	B6N MGP Select standard baseline, sb11_green2a_tm1b Cohort_19/10/15, B6N MGP Select 20151006, MGP Select 20160127, MGP Select 20160127 PM ears, MGP Select 20160127 PM tails, Insulin 20160322, 3i ANA 28042016	MGP Select	Nicola Griggs		Phenotyping - MGP Select	B6N MGP Select Controls Born 4th - 10th Oct	Phlebotomy	Mild	IB814FA2F	Wildtype	16w 1d	16.1	C57BL/6N;C57BL/6NTac		Hannah Wardle-Jones
MUDB36.3e	1R	Black	2015-07-07	2015-07-30	16.2	16w 1d (at death)	2015-10-28	Culled	Catherine Tudor	Female	C57BL/6N;C57BL/6NTac	Trappc10 tm1b(KOMP)Wtsi	MUDB	Trappc10	Trappc10<tm1b(KOMP)Wtsi>					80/2485	2a	Dead	M02188185					[NE]WT	Yes	MUDB12.3c	Trappc10(b):Het	MUDB30.1d	Trappc10(b):Het	Insulin 20160210, B6N MGP Select 20150708	B6N MGP Select standard baseline, CF7_G1_20/07/2015_tm1b Cohort, B6N MGP Select 20150708, MGP Select 20151028, MGP Select 20151028 PM Ears, MGP Select 20151028 PM Tails, Insulin 20160210	MGP Select	Nicola Griggs		Phenotyping - MGP Select	B6N MGP Select Controls Born 5th - 11th July	Phlebotomy	Mild	I4A937A0D	Wildtype	16w 1d	16.2	C57BL/6N;C57BL/6NTac		Hannah Wardle-Jones
MUGJ13.2d	1L	Black	2015-04-29	2015-05-20	16.1	16w (at death)	2015-08-19	Culled	Fiona Kussy	Female	C57BL/6N;C57BL/6NTac	Rnasek tm1b (EUCOMM)Wtsi	MUGJ	Rnasek	Rnasek<tm1b(EUCOMM)Wtsi>					80/2485	2a	Dead	M02126599					[NE]WT	Yes	CBLT5313.4e	WT	MUGJ1.2i	Rnasek(b):Het	B6N MGP Select 20150501, Insulin 20151015 , 3i ANA 04122015	B6N MGP Select standard baseline, CF7_G1_12/05/15_tm1b cohort, B6N MGP Select 20150501, MGP Select 20150819, MGP Select 20150819 PM ears, MGP Select 20150819 PM tails, Insulin 20151015 , 3i ANA 04122015	MGP Select	Nicola Griggs		Phenotyping - MGP Select	B6N MGP Select Controls Born 26th April - 2nd May	Phlebotomy	Mild	I4A937A0D	Wildtype	16w	16.1	C57BL/6N;C57BL/6NTac		Hannah Wardle-Jones
MUDB36.3h	2R	Black	2015-07-07	2015-07-30	16.2	16w 1d (at death)	2015-10-28	Culled	Emma Siragher	Female	C57BL/6N;C57BL/6NTac	Trappc10 tm1b(KOMP)Wtsi	MUDB	Trappc10	Trappc10<tm1b(KOMP)Wtsi>					80/2485	2a	Dead	M02188188					[NE]WT	Yes	MUDB12.3c	Trappc10(b):Het	MUDB30.1d	Trappc10(b):Het	Insulin 20160210, B6N MGP Select 20150708	B6N MGP Select standard baseline, CF7_G1_20/07/2015_tm1b Cohort, B6N MGP Select 20150708, MGP Select 20151028, MGP Select 20151028 PM Ears, MGP Select 20151028 PM Tails, Insulin 20160210	MGP Select	Nicola Griggs		Phenotyping - MGP Select	B6N MGP Select Controls Born 5th - 11th July	Phlebotomy	Mild	IAB6CA18C	Wildtype	16w 1d	16.2	C57BL/6N;C57BL/6NTac		Hannah Wardle-Jones
DABD14.3j	1L	Black	2016-03-04	2016-03-24	15.8	15w 5d (at death)	2016-06-22	Culled	Fiona Kussy	Female	C57BL/6NTac	Herc1 em3(IMPC)Wtsi CRISPR F1 (D)	DABD	Herc1	Herc1<em3(IMPC)Wtsi>					80/2485	2a	Dead	M02374618					[NE]WT	Yes	DABD7.1c	Herc1:Failed	DABD5.2f	Herc1:Failed	B6N MGP Select 20160303	B6N MGP Select standard baseline, Y2_14/3/16_cr6, B6N MGP Select 20160303, MGP Select 20160622, MGP Select 20160622 PM ears, MGP Select 20160622 PM tails	MGP Select	Nicola Griggs		Phenotyping - MGP Select	B6N MGP Select Controls born 28th Feb - 5th Mar	Phlebotomy	Mild	ID561BA25	Wildtype	15w 5d	15.8	C57BL/6NTac(100%)		Nicola Griggs
MGTC25.5g	2L	Agouti	2015-09-07	2015-09-29	16.1	16w 1d (at death)	2015-12-29	Culled	Catherine McCarthy	Female	C57BL/6N;C57BL/6NTac	Umodl1 tm1a(KOMP)Wtsi EPD0857_5_A06	MGTC	Umodl1	Umodl1<tm1a(KOMP)Wtsi>					80/2485	2a	Dead	M02232185		Agouti			[NE]WT	Yes	MGTC22.1a	Umodl1:Het	CBLT5805.2c	WT	3i ANA 13042016, Insulin 20160212, B6N MGP Select 20150907	B6N MGP Select standard baseline, y3_170915_jw24_cohort, B6N MGP Select 20150907, MGP Select 20151229, MGP Select 20151229 PM ears, MGP Select 20151229 PM tails, Insulin 20160212, 3i ANA 13042016	MGP Select	Nicola Griggs		Phenotyping - MGP Select	B6N MGP Select Controls Born 6th - 12th Sept	Phlebotomy	Mild	I8C357257	Wildtype	16w 1d	16.1	C57BL/6N;C57BL/6NTac	James Bussell	Hannah Wardle-Jones
MGTC30.3g	2L 1R	Agouti	2015-09-07	2015-09-29	16.1	16w 1d (at death)	2015-12-29	Culled	Catherine McCarthy	Female	C57BL/6N;C57BL/6NTac	Umodl1 tm1a(KOMP)Wtsi EPD0857_5_A06	MGTC	Umodl1	Umodl1<tm1a(KOMP)Wtsi>					80/2485	2a	Dead	M02232203		Agouti			[NE]WT	Yes	MGTC24.2b	Umodl1:Het	CBLT6187.1d	WT	Insulin 20160212, B6N MGP Select 20150907	B6N MGP Select standard baseline, y3_170915_jw24_cohort, B6N MGP Select 20150907, MGP Select 20151229, MGP Select 20151229 PM ears, MGP Select 20151229 PM tails, Insulin 20160212	MGP Select	Nicola Griggs	Phenotyping - MGP Secondary Phenotyping	Phenotyping - MGP Select	B6N MGP Select Controls Born 6th - 12th Sept	Phlebotomy	Mild	I8C357257	Wildtype	16w 1d	16.1	C57BL/6N;C57BL/6NTac	James Bussell	Hannah Wardle-Jones
MHDV10.1h	1L	Black	2016-01-13	2016-02-03	15.9	15w 6d (at death)	2016-05-03	Culled	Agnes Swiatkowska	Female	C57BL/6N;C57BL/6NTac	Id2<tm2a(EUCOMM)Wtsi> EPD0977_1_G04	MHDV	Id2	Id2<tm2a(EUCOMM)Wtsi>					80/2485	2a	Dead	M02333437					[NE]WT	Yes	CBLT6754.3e	WT	MHDV9.1e	Id2:Het	Insulin 20160712 , B6N MGP Select 20160111	B6N MGP Select standard baseline, Hg3 Cohort Green 3 27/01/16, B6N MGP Select 20160111, MGP Select 20160503, MGP Select 20160503 PM Ears, MGP Select 20160503 PM Tails, Insulin 20160712	MGP Select	Nicola Griggs		Phenotyping - MGP Select	B6N MGP Select Controls born 10th - 16th Jan	Phlebotomy	Mild	I4A937A0D	Wildtype	15w 6d	15.9	C57BL/6N;C57BL/6NTac	James Bussell	Hannah Wardle-Jones
MAYP96.3f	1L	Black	2016-03-09	2016-03-30	16.1	16w (at death)	2016-06-29	Culled	Angela Green	Female	C57BL/6N;C57BL/6NTac	Atg16l1 Knockout 1 EPD0102_2_A02	MAYP	Atg16l1	Atg16l1<tm1a(EUCOMM)Wtsi>					80/2485	2a	Dead	M02376648					[NE]WT	Yes	MAYP92.1a	Atg16l1:Het	MAYP92.1f	WT	Insulin 20160810, B6N MGP Select 20160309	B6N MGP Select standard baseline, sb11_green2a_21/3/16, B6N MGP Select 20160309, MGP Select 20160629, MGP Select 20160629 PM Ears, MGP Select 20160629 PM Tail, Insulin 20160810	MGP Select	Hannah Wardle-Jones		Phenotyping - MGP Select	Controls born 6 - 12th March	Phlebotomy	Mild	ID561BA25	Wildtype	16w	16.1	C57BL/6N;C57BL/6NTac		Nicola Griggs
DACU1.1g	1L 1R	Black	2015-10-18	2015-11-10	16.2	16w 1d (at death)	2016-02-08	Culled	Fiona Kussy	Female	C57BL/6NTac	Il18rap em1(IMPC)Wtsi CRISPR F1 (D)	DACU	Il18rap	Il18rap<em1(IMPC)Wtsi>					80/2485	2a	Dead	M02258377					[NE]WT	Yes	CMFO6.1d	[CrI]Il18rap:Het	CBLT6421.3f	WT	B6N MGP Select standard baseline, Hg3 CRISPR Deletion Green 3 28/10/15, B6N MGP Select 20151018, MGP Select 20160208, MGP Select 20160208 PM Ears, MGP Select 20160208 PM Tail, Insulin 20160322, 3i ANA 20170309	B6N MGP Select standard baseline, Hg3 CRISPR Deletion Green 3 28/10/15, B6N MGP Select 20151018, MGP Select 20160208, MGP Select 20160208 PM Ears, MGP Select 20160208 PM Tail, Insulin 20160322, 3i ANA 20170309	MGP Select, MGP Select	Nicola Griggs		Phenotyping - MGP Select	B6N MGP Select Controls Born 18th - 24th Oct	Phlebotomy	Mild	I8C357257	Wildtype	16w 1d	16.2	C57BL/6NTac(100%)		Hannah Wardle-Jones
MGXY57.2g	2L	Black	2016-02-10	2016-03-03	15.9	15w 6d (at death)	2016-05-31	Culled	Carmen Ballesteros Reviriego	Female	C57BL/6N;C57BL/6NTac	Gtpbp3 tm1a(KOMP)Wtsi EPD0135_2_B03	MGXY	Gtpbp3	Gtpbp3<tm1a(KOMP)Wtsi>					80/2485	2a	Dead	M02357775					[NE]WT	Yes	MGXY25.3a	Gtpbp3:Het	CBLT6911.3g	WT	B6N MGP Select 20160209, Insulin 20160713	B6N MGP Select standard baseline, Y2_cohort_ears_22/2/16_cr6, B6N MGP Select 20160209, MGP Select 20160531, MGP Select 20160531 PM Ears, MGP Select 20160531 PM Tail, Insulin 20160713	MGP Select	Nicola Griggs		Phenotyping - MGP Select	B6N MGP Select Controls Born 7th - 13th Feb	Phlebotomy	Mild	I8C357257	Wildtype	15w 6d	15.9	C57BL/6N;C57BL/6NTac	James Bussell	Hannah Wardle-Jones
MGLC93.1g	2L 1R	Black	2016-01-26	2016-02-17	15.9	15w 6d (at death)	2016-05-16	Culled	Carl Shannon	Female	C57BL/6N;C57BL/6NTac	Unk tm1a(KOMP)Wtsi EPD0704_5_D04	MGLC	Unk	Unk<tm1a(KOMP)Wtsi>					80/2485	2a	Dead	M02339356					[NE]WT	Yes	MGLC81.2b	Unk:Het	MGLC73.3e	Unk:Het	B6N MGP Select 20160126, Insulin 20160712	B6N MGP Select standard baseline, Y2_cohort_ears_8/2/16_cr6, B6N MGP Select 20160126, MGP Select 20160516, MGP Select 20160516 PM ears, MGP Select 20160516 PM tails, Insulin 20160712	MGP Select	Nicola Griggs		Phenotyping - MGP Select	B6N MGP Select controls born 24th - 30th Jan	Phlebotomy	Mild	I8D1511F2	Wildtype	15w 6d	15.9	C57BL/6N;C57BL/6NTac	James Bussell	Hannah Wardle-Jones
METC138.4d	1L 1R	Black	2015-08-27	2015-09-16	15.9	15w 6d (at death)	2015-12-16	Culled	Fiona Kussy	Female	C57BL/6N;C57BL/6NTac	Hbs1l tm1a(KOMP)Wtsi EPD0693_2_A02	METC	Hbs1l	Hbs1l<tm1a(KOMP)Wtsi>					80/2485	2a	Dead	M02220760					[NE]WT	Yes	METC95.3b	Hbs1l:Het	METC116.1f	Hbs1l:Het	B6N MGP Select 20150825, Insulin 20160211, 3i ANA 08022016	B6N MGP Select standard baseline, Y2 cohort 9/9/15 cr6, B6N MGP Select 20150825, MGP Select 20151216, MGP Select 20151216 PM ears, MGP Select 20151216 PM tails, 3i ANA 08022016, Insulin 20160211	MGP Select	Hannah Wardle-Jones		Phenotyping - MGP Select	controls born 23rd to 29th Aug	Phlebotomy	Mild	I8D1511F2	Wildtype	15w 6d	15.9	C57BL/6N;C57BL/6NTac		Hannah Wardle-Jones
MGXY39.4f	2L	Black	2016-02-03	2016-02-24	15.7	15w 5d (at death)	2016-05-23	Culled	David Tino Lafont	Female	C57BL/6N;C57BL/6NTac	Gtpbp3 tm1a(KOMP)Wtsi EPD0135_2_B03	MGXY	Gtpbp3	Gtpbp3<tm1a(KOMP)Wtsi>					80/2485	2a	Dead	M02344738					[NE]WT	Yes	MGXY26.1a	WT	MGXY24.2e	Gtpbp3:Het	B6N MGP Select standard baseline, Y2_cohort_ears_15/2/16_cr6, B6N MGP Select 20160203, MGP Select 20160523, MGP Select 20160523 PM Ears, MGP Select 20160523 PM Tails, Insulin 20160713, 3i ANA 20170323	B6N MGP Select standard baseline, Y2_cohort_ears_15/2/16_cr6, B6N MGP Select 20160203, MGP Select 20160523, MGP Select 20160523 PM Ears, MGP Select 20160523 PM Tails, Insulin 20160713, 3i ANA 20170323	MGP Select, MGP Select	Nicola Griggs		Phenotyping - MGP Select	B6N MGP Select Controls Born 31st - 6th Feb	Phlebotomy	Mild	IB814FA2F	Wildtype	15w 5d	15.7	C57BL/6N;C57BL/6NTac	James Bussell	Hannah Wardle-Jones
MUFG16.1d	1R	Black	2015-09-01	2015-09-21	15.9	15w 6d (at death)	2015-12-21	Culled	Carmen Ballesteros Reviriego	Female	C57BL/6N;C57BL/6NTac	H13 tm1b (KOMP)Wtsi	MUFG	H13	H13<tm1b(KOMP)Wtsi>					80/2485	2a	Dead	M02229375					[NE]WT	Yes	MUFG2.3b	H13(b):Het	MUFG6.2e	WT	B6N MGP Select 20150901, 3i ANA 13042016, Insulin 20160212	B6N MGP Select standard baseline, CF7_G1_15/09/2015_tm1b Cohort, B6N MGP Select 20150901, MGP Select 20151221, MGP Select 20151221 PM Ears, MGP Select 20151221 PM Tail, Insulin 20160212, 3i ANA 13042016	MGP Select	Hannah Wardle-Jones		Phenotyping - MGP Select	Controls born 30th Aug - 5th Sep	Phlebotomy	Mild	I4A937A0D	Wildtype	15w 6d	15.9	C57BL/6N;C57BL/6NTac		Hannah Wardle-Jones
MUHO14.2j	2L 1R	Black	2015-06-23	2015-07-13	15.9	15w 6d (at death)	2015-10-12	Culled	Carmen Ballesteros Reviriego	Female	C57BL/6N;C57BL/6NTac	Cgrrf1 tm1b(KOMP)Wtsi	MUHO	Cgrrf1	Cgrrf1<tm1b(KOMP)Wtsi>					80/2485	2a	Dead	M02168597					[NE]WT	Yes	MUHO11.1a	Cgrrf1(b):Het	MUHO10.1g	Cgrrf1(b):Het	Insulin 20160210, B6N MGP Select 20150622	B6N MGP Select standard baseline, Y2_tm1b_cohort_ears_8/7/15_cw8, B6N MGP Select 20150622, MGP Select 20151012, MGP Select 20151012 PM ears, MGP Select 20151012 PM tails, Insulin 20160210	MGP Select	Nicola Griggs		Phenotyping - MGP Select	B6N MGP Select Controls Born 21st - 27th June	Phlebotomy	Mild	IAB6CA18C	Wildtype	15w 6d	15.9	C57BL/6N;C57BL/6NTac		Hannah Wardle-Jones
MHDP9.1c	1L 1R	Agouti	2015-06-07	2015-06-29	16.2	16w 1d (at death)	2015-09-28	Culled	Susana Caetano	Female	C57BL/6N;C57BL/6NTac	Celf2<tm1a(EUCOMM)Wtsi> EPD0423_4_B02	MHDP	Celf2	Celf2<tm1a(EUCOMM)Wtsi>					80/2485	2a	Dead	M02158676		Agouti			[NE]WT	Yes	MHDP6.1k	[F1]Celf2:Het	CBLT6123.1e	WT	B6N MGP Select 20150607, Insulin 20151109, 3i ANA 08022016	B6N MGP Select standard baseline, as29 Green4 Expansion 17/06/15, B6N MGP Select 20150607, MGP Select 20150928, MGP Select 20150928 PM Ears, MGP Select 20150928 PM Tails, Insulin 20151109, 3i ANA 08022016	MGP Select	Nicola Griggs		Phenotyping - MGP Select	B6N MGP Select Controls Born 7th - 13th June	Phlebotomy	Mild	I4A937A0D	Wildtype	16w 1d	16.2	C57BL/6N(25%);C57BL/6NTac(75%)	Jacqui White	Nicola Griggs
PMAZ16.1b	1L	Black	2015-07-18	2015-08-07	15.6	15w 4d (at death)	2015-11-04	Culled	Fiona Kussy	Female	C57BL/6N;C57BL/6NTac	Otud7b tm1b(EUCOMM)Wtsi	PMAZ	Otud7b	Otud7b<tm1b(EUCOMM)Wtsi>					80/2485	2a	Dead	M02192417					[NE]WT	Yes	PMAZ7.1e	Otud7b(b):Het	PMAZ7.1h	WT	Insulin 20160210, B6N MGP Select 20150718, 3i ANA 28012016	B6N MGP Select standard baseline, CF7_G1_28/07/2015_tm1b Cohort, B6N MGP Select 20150718, MGP Select 20151104, MGP Select 20151104 PM ears, MGP Select 20151104 PM tails, 3i ANA 28012016, Insulin 20160210	MGP Select	Nicola Griggs		Phenotyping - MGP Select	B6N MGP Select Controls Born 12th - 18th July	Phlebotomy	Mild	I426A8873	Wildtype	15w 4d	15.6	C57BL/6N;C57BL/6NTac		Hannah Wardle-Jones
MUGF14.1i	1L 1R	Black	2015-12-01	2015-12-23	15.9	15w 6d (at death)	2016-03-21	Culled	Yvette Hooks	Female	C57BL/6N;C57BL/6NTac	Npat tm1b(EUCOMM)Wtsi	MUGF	Npat	Npat<tm1b(EUCOMM)Wtsi>					80/2485	2a	Dead	M02298499					[NE]WT	Yes	MUGF6.1c	Npat(b):Het	CBLT6602.3f	WT	B6N MGP Select 20151201, Insulin 20160511	B6N MGP Select standard baseline, Tm1b cohort Y2 14/12/15 BS8, B6N MGP Select 20151201, MGP Select 20160321, MGP Select 20160321 PM Ears, MGP Select 20160321 PM Tails, Insulin 20160511	MGP Select	Nicola Griggs		Phenotyping - MGP Select	B6N MGP Select Controls born 29th Nov - 5th Dec	Phlebotomy	Mild	IB814FA2F	Wildtype	15w 6d	15.9	C57BL/6N;C57BL/6NTac		Hannah Wardle-Jones
PMAY14.2j	2L 1R	Black	2015-08-09	2015-09-02	16.2	16w 1d (at death)	2015-11-30	Culled	Catherine Tudor	Female	C57BL/6N;C57BL/6NTac	Pgap2 tm1b(EUCOMM)Wtsi	PMAY	Pgap2	Pgap2<tm1b(EUCOMM)Wtsi>					80/2485	2a	Dead	M02209671					[NE]WT	Yes	PMAY1.2a	Pgap2(b):Het	CBLT6156.1e	WT	B6N MGP Select 20150809, Insulin 20160211	B6N MGP Select standard baseline, CF7_G1_24/08/2015_tm1b Cohort, B6N MGP Select 20150809, MGP Select 20151130, MGP Select 20151130 PM ears, MGP Select 20151130 PM tails, Insulin 20160211	MGP Select	Nicola Griggs		Phenotyping - MGP Select	B6N MGP Select Controls Born 9th - 15th Aug	Phlebotomy	Mild	I4A937A0D	Wildtype	16w 1d	16.2	C57BL/6N;C57BL/6NTac
MHEX18.1b	1L	Agouti	2015-10-28	2015-11-16	15.8	15w 5d (at death)	2016-02-15	Culled	Fiona Kussy	Female	C57BL/6N;C57BL/6NTac	Usp19<tm1a(EUCOMM)Hmgu> HEPD0989_2_A07	MHEX	Usp19	Usp19<tm1a(EUCOMM)Hmgu>					80/2485	2a	Dead	M02269527		Agouti			[NE]WT	Yes	MHEX11.2f	[F1]Usp19:Het	CBLT6515.4j	WT	B6N MGP Select 20151028, Insulin 20160322, 3i ANA 28042016	B6N MGP Select standard baseline, Hg3 Cohort Green 3 11/11/15, B6N MGP Select 20151028, MGP Select 20160215, MGP Select 20160215 PM Ears, MGP Select 20160215 PM Tail, Insulin 20160322, 3i ANA 28042016	MGP Select	Nicola Griggs		Phenotyping - MGP Select	B6N MGP Select Controls born 25th - 31st Oct	Phlebotomy	Mild	I8C357257	Wildtype	15w 5d	15.8	C57BL/6N(25%);C57BL/6NTac(75%)	James Bussell	Nicola Griggs
MUHH31.1f	1L 1R	Black	2015-07-03	2015-07-22	15.8	15w 5d (at death)	2015-10-21	Culled	Yvette Hooks	Female	C57BL/6N;C57BL/6NTac	Ssr2 tm1b(EUCOMM)Wtsi	MUHH	Ssr2	Ssr2<tm1b(EUCOMM)Wtsi>					80/2485	2a	Dead	M02183081					[NE]WT	Yes	MUHH5.1b	Ssr2(b):Het	CBLT6116.2f	WT	B6N MGP Select 20150703, 3i ANA 28012016, Insulin 20160210	B6N MGP Select standard baseline, CF7_G1_14/07/2015_tm1b cohort, B6N MGP Select 20150703, MGP Select 20151021, MGP Select 20151021 PM Ears, MGP Select 20151021 PM tails, 3i ANA 28012016, Insulin 20160210	MGP Select	Nicola Griggs		Phenotyping - MGP Select	B6N MGP Select Controls Born 28th June - 4th July	Phlebotomy	Mild	I426A8873	Wildtype	15w 5d	15.8	C57BL/6N;C57BL/6NTac		Hannah Wardle-Jones
MGCW80.3i	2R	Black	2015-07-27	2015-08-17	16.1	16w (at death)	2015-11-16	Culled	Yvette Hooks	Female	C57BL/6N;C57BL/6NTac	Tet1 tm1a(KOMP)Wtsi EPD0850_2_B07	MGCW	Tet1	Tet1<tm1a(KOMP)Wtsi>					80/2485	2a	Dead	M02198382					[NE]WT	Yes	CBLT5762.5a	WT	MGCW62.1c	Tet1:Het	Insulin 20160210, B6N MGP Select 20150728	B6N MGP Select standard baseline, y3_12/08/15_jw24_cohort, B6N MGP Select 20150728, MGP Select 20151116, MGP Select 20151116 PM ears, MGP Select 20151116 PM tails, Insulin 20160210	MGP Select	Nicola Griggs		Phenotyping - MGP Select	B6N MGP Select Controls Born 26th July - 1st Aug	Phlebotomy	Mild	IAB6CA18C	Wildtype	16w	16.1	C57BL/6N;C57BL/6NTac	James Bussell	Nicola Griggs
DABS3.2c	1R	Black	2015-11-23	2015-12-15	16.3	16w 2d (at death)	2016-03-16	Culled	Carmen Ballesteros Reviriego	Female	C57BL/6NTac	Pitx1 em1(IMPC)Wtsi CRISPR F1 (D)	DABS	Pitx1	Pitx1<em1(IMPC)Wtsi>					80/2485	2a	Dead	M02292924					[NE]WT	Yes	DABS2.1b	Pitx1:Het	DABS2.1c	Pitx1:Het	B6N MGP Select standard baseline, Hg3 CRISPR Deletion Green 3 02/12/15, B6N MGP Select 20151124, MGP Select 20160316, MGP Select 20160316 PM ears, MGP Select 20160316 PM tails, Insulin 20160511 , 3i ANA 20170309	B6N MGP Select standard baseline, Hg3 CRISPR Deletion Green 3 02/12/15, B6N MGP Select 20151124, MGP Select 20160316, MGP Select 20160316 PM ears, MGP Select 20160316 PM tails, Insulin 20160511 , 3i ANA 20170309	MGP Select, MGP Select	Nicola Griggs	Culling	Phenotyping - MGP Select	B6N MGP Select Controls born 22nd- 28th Nov	Phlebotomy	Mild	I8C357257	Wildtype	16w 2d	16.3	C57BL/6NTac		Hannah Wardle-Jones
MGRE50.4d	2L	Agouti	2016-01-27	2016-02-18	15.8	15w 5d (at death)	2016-05-16	Culled	Fiona Kussy	Female	C57BL/6N;C57BL/6NTac	4930590J08Rik tm1a(EUCOMM)Wtsi EPD0689_2_B08	MGRE	4930590J08Rik	4930590J08Rik<tm1a(EUCOMM)Wtsi>					80/2485	2a	Dead	M02344990		Agouti			[NE]WT	Yes	MGRE46.1b	4930590J08Rik:Het	MGRE45.1h	4930590J08Rik:Het	B6N MGP Select 20160126, Insulin 20160712 , 3i ANA 20170323	B6N MGP Select standard baseline, Y2_cohort_ears_8/2/16_cr6, B6N MGP Select 20160126, MGP Select 20160516, MGP Select 20160516 PM ears, MGP Select 20160516 PM tails, Insulin 20160712 , 3i ANA 20170323	MGP Select	Nicola Griggs		Phenotyping - MGP Select	B6N MGP Select controls born 24th - 30th Jan	Phlebotomy	Mild	I8D1511F2	Wildtype	15w 5d	15.8	C57BL/6N;C57BL/6NTac	James Bussell	Hannah Wardle-Jones
MUFS14.1e	1R	Black	2015-12-02	2015-12-21	15.8	15w 5d (at death)	2016-03-21	Culled	Fiona Kussy	Female	C57BL/6N;C57BL/6NTac	Capza2 tm1b(KOMP)Wtsi	MUFS	Capza2	Capza2<tm1b(KOMP)Wtsi>					80/2485	2a	Dead	M02297638					[NE]WT	Yes	MUFS5.2c	Capza2(b):Het	MUFS10.1e	WT	B6N MGP Select 20151201, Insulin 20160511 , 3i ANA 20170322	B6N MGP Select standard baseline, sb11_green2a_tm1b cohort_14/12/15, B6N MGP Select 20151201, MGP Select 20160321, MGP Select 20160321 PM Ears, MGP Select 20160321 PM Tails, Insulin 20160511 , 3i ANA 20170322	MGP Select	Nicola Griggs		Phenotyping - MGP Select	B6N MGP Select Controls born 29th Nov - 5th Dec	Phlebotomy	Mild	I426A8873	Wildtype	15w 5d	15.8	C57BL/6N;C57BL/6NTac		Hannah Wardle-Jones
MUFS3.4g	2L 2R	Black	2015-10-06	2015-10-28	16.1	16w 1d (at death)	2016-01-27	Culled	Carl Shannon	Female	C57BL/6N;C57BL/6NTac	Capza2 tm1b(KOMP)Wtsi	MUFS	Capza2	Capza2<tm1b(KOMP)Wtsi>					80/2485	2a	Dead	M02253449					[NE]WT	Yes	MUFS1.1b	Capza2(b):Het	MUFS1.1f	Capza2(b):Het	B6N MGP Select 20151006, Insulin 20160322, 3i ANA 09022018	B6N MGP Select standard baseline, sb11_green2a_tm1b Cohort_19/10/15, B6N MGP Select 20151006, MGP Select 20160127, MGP Select 20160127 PM ears, MGP Select 20160127 PM tails, Insulin 20160322, 3i ANA 09022018	MGP Select	Nicola Griggs		Phenotyping - MGP Select	B6N MGP Select Controls Born 4th - 10th Oct	Phlebotomy	Mild	IB814FA2F	Wildtype	16w 1d	16.1	C57BL/6N;C57BL/6NTac		Hannah Wardle-Jones
PMAZ16.1h	2R 1L	Black	2015-07-18	2015-08-07	15.6	15w 4d (at death)	2015-11-04	Culled	Carl Shannon	Female	C57BL/6N;C57BL/6NTac	Otud7b tm1b(EUCOMM)Wtsi	PMAZ	Otud7b	Otud7b<tm1b(EUCOMM)Wtsi>					80/2485	2a	Dead	M02192423					[NE]WT	Yes	PMAZ7.1e	Otud7b(b):Het	PMAZ7.1h	WT	Insulin 20160210, B6N MGP Select 20150718	B6N MGP Select standard baseline, CF7_G1_28/07/2015_tm1b Cohort, B6N MGP Select 20150718, MGP Select 20151104, MGP Select 20151104 PM ears, MGP Select 20151104 PM tails, Insulin 20160210	MGP Select	Nicola Griggs		Phenotyping - MGP Select	B6N MGP Select Controls Born 12th - 18th July	Phlebotomy	Mild	I4A937A0D	Wildtype	15w 4d	15.6	C57BL/6N;C57BL/6NTac		Hannah Wardle-Jones
MGXY39.4g	2R	Black	2016-02-03	2016-02-24	15.8	15w 5d (at death)	2016-05-23	Culled	Fiona Kussy	Female	C57BL/6N;C57BL/6NTac	Gtpbp3 tm1a(KOMP)Wtsi EPD0135_2_B03	MGXY	Gtpbp3	Gtpbp3<tm1a(KOMP)Wtsi>					80/2485	2a	Dead	M02344739					[NE]WT	Yes	MGXY26.1a	WT	MGXY24.2e	Gtpbp3:Het	B6N MGP Select standard baseline, Y2_cohort_ears_15/2/16_cr6, B6N MGP Select 20160203, MGP Select 20160523, MGP Select 20160523 PM Ears, MGP Select 20160523 PM Tails, Insulin 20160713, 3i ANA 20170323	B6N MGP Select standard baseline, Y2_cohort_ears_15/2/16_cr6, B6N MGP Select 20160203, MGP Select 20160523, MGP Select 20160523 PM Ears, MGP Select 20160523 PM Tails, Insulin 20160713, 3i ANA 20170323	MGP Select, MGP Select	Nicola Griggs		Phenotyping - MGP Select	B6N MGP Select Controls Born 31st - 6th Feb	Phlebotomy	Mild	IB814FA2F	Wildtype	15w 5d	15.8	C57BL/6N;C57BL/6NTac	James Bussell	Hannah Wardle-Jones
DABD14.3l	1L 1R	Black	2016-03-04	2016-03-24	15.8	15w 5d (at death)	2016-06-22	Culled	Fiona Kussy	Female	C57BL/6NTac	Herc1 em3(IMPC)Wtsi CRISPR F1 (D)	DABD	Herc1	Herc1<em3(IMPC)Wtsi>					80/2485	2a	Dead	M02374620					[NE]WT	Yes	DABD7.1c	Herc1:Failed	DABD5.2f	Herc1:Failed	B6N MGP Select 20160303, Insulin 20160810, 3i ANA 17052017	B6N MGP Select standard baseline, Y2_14/3/16_cr6, B6N MGP Select 20160303, MGP Select 20160622, MGP Select 20160622 PM ears, MGP Select 20160622 PM tails, Insulin 20160810, 3i ANA 17052017	MGP Select	Nicola Griggs		Phenotyping - MGP Select	B6N MGP Select Controls born 28th Feb - 5th Mar	Phlebotomy	Mild	ID561BA25	Wildtype	15w 5d	15.8	C57BL/6NTac(100%)		Nicola Griggs
DACL1.1e	1L	Black	2015-10-19	2015-11-10	16.1	16w (at death)	2016-02-08	Culled	Fiona Kussy	Female	C57BL/6NTac	Bin2 em1(IMPC)Wtsi CRISPR F1 (D)	DACL	Bin2	Bin2<em1(IMPC)Wtsi>					80/2485	2a	Dead	M02264321					[NE]WT	Yes	CMEH10.1b	[CrI]Bin2:Het	CBLT6548.2g	WT	B6N MGP Select 20151018	B6N MGP Select standard baseline, Hg3 CRISPR Deletion Green 3 28/10/15, B6N MGP Select 20151018, MGP Select 20160208, MGP Select 20160208 PM Ears, MGP Select 20160208 PM Tail	MGP Select	Nicola Griggs		Phenotyping - MGP Select	B6N MGP Select Controls Born 18th - 24th Oct	Phlebotomy	Mild	I426A8873	Wildtype	16w	16.1	C57BL/6NTac		Hannah Wardle-Jones
MGTC29.1i	2R	Black	2015-07-10	2015-07-30	15.8	15w 5d (at death)	2015-10-28	Culled	Yvette Hooks	Female	C57BL/6N;C57BL/6NTac	Umodl1 tm1a(KOMP)Wtsi EPD0857_5_A06	MGTC	Umodl1	Umodl1<tm1a(KOMP)Wtsi>					80/2485	2a	Dead	M02189739					[NE]WT	Yes	MGTC24.2b	Umodl1:Het	CBLT6187.1c	WT	Insulin 20160210, B6N MGP Select 20150708, 3i ANA 28012016	B6N MGP Select standard baseline, y3_jw24_22/7/15_cohort, B6N MGP Select 20150708, MGP Select 20151028, MGP Select 20151028 PM Ears, MGP Select 20151028 PM Tails, 3i ANA 28012016, Insulin 20160210	MGP Select	Nicola Griggs		Phenotyping - MGP Select	B6N MGP Select Controls Born 5th - 11th July	Phlebotomy	Mild	I4A937A0D	Wildtype	15w 5d	15.8	C57BL/6N;C57BL/6NTac	James Bussell	Hannah Wardle-Jones
MUEW20.3g	1L 1R	Black	2015-08-06	2015-08-27	15.9	15w 6d (at death)	2015-11-25	Culled	Amy Gates	Female	C57BL/6N;C57BL/6NTac	Pdia4 tm1b (EUCOMM)Wtsi	MUEW	Pdia4	Pdia4<tm1b (EUCOMM)Wtsi>					80/2485	2a	Dead	M02210408					[NE]WT	Yes	MUEW17.1b	Pdia4(b):Het	MUEW17.1d	Pdia4(b):Het	B6N MGP Select 20150806, Insulin 20160211, 3i ANA 02022016	B6N MGP Select standard baseline, sb11_green2a_tm1b cohort_17/8/15, B6N MGP Select 20150806, MGP Select 20151125, MGP Select 20151125 PM Ears, MGP Select 20151125 PM Tail, 3i ANA 02022016, Insulin 20160211	MGP Select	Nicola Griggs		Phenotyping - MGP Select	B6N MGP Select controls born 2nd - 8th Aug	Phlebotomy	Mild	ID561BA25	Wildtype	15w 6d	15.9	C57BL/6N;C57BL/6NTac		Hannah Wardle-Jones
DACU1.1f	1R	Black	2015-10-18	2015-11-10	16.2	16w 1d (at death)	2016-02-08	Culled	Carmen Ballesteros Reviriego	Female	C57BL/6NTac	Il18rap em1(IMPC)Wtsi CRISPR F1 (D)	DACU	Il18rap	Il18rap<em1(IMPC)Wtsi>					80/2485	2a	Dead	M02258376					[NE]WT	Yes	CMFO6.1d	[CrI]Il18rap:Het	CBLT6421.3f	WT	B6N MGP Select 20151018, Insulin 20160322, 3i ANA 28042016	B6N MGP Select standard baseline, Hg3 CRISPR Deletion Green 3 28/10/15, B6N MGP Select 20151018, MGP Select 20160208, MGP Select 20160208 PM Ears, MGP Select 20160208 PM Tail, Insulin 20160322, 3i ANA 28042016	MGP Select	Nicola Griggs		Phenotyping - MGP Select	B6N MGP Select Controls Born 18th - 24th Oct	Phlebotomy	Mild	I426A8873	Wildtype	16w 1d	16.2	C57BL/6NTac(100%)		Hannah Wardle-Jones
MUGJ13.2h	2R	Black	2015-04-29	2015-05-20	16.1	16w (at death)	2015-08-19	Culled	Carmen Ballesteros Reviriego	Female	C57BL/6N;C57BL/6NTac	Rnasek tm1b (EUCOMM)Wtsi	MUGJ	Rnasek	Rnasek<tm1b(EUCOMM)Wtsi>					80/2485	2a	Dead	M02126603					[NE]WT	Yes	CBLT5313.4e	WT	MUGJ1.2i	Rnasek(b):Het	B6N MGP Select 20150501, Insulin 20151015 , 3i ANA 04122015	B6N MGP Select standard baseline, CF7_G1_12/05/15_tm1b cohort, B6N MGP Select 20150501, MGP Select 20150819, MGP Select 20150819 PM ears, MGP Select 20150819 PM tails, Insulin 20151015 , 3i ANA 04122015	MGP Select	Nicola Griggs		Phenotyping - MGP Select	B6N MGP Select Controls Born 26th April - 2nd May	Phlebotomy	Mild	IB814FA2F	Wildtype	16w	16.1	C57BL/6N;C57BL/6NTac		Hannah Wardle-Jones
MUHO14.2e	1L	Black	2015-06-23	2015-07-13	15.9	15w 6d (at death)	2015-10-12	Culled	Fiona Kussy	Female	C57BL/6N;C57BL/6NTac	Cgrrf1 tm1b(KOMP)Wtsi	MUHO	Cgrrf1	Cgrrf1<tm1b(KOMP)Wtsi>					80/2485	2a	Dead	M02168592					[NE]WT	Yes	MUHO11.1a	Cgrrf1(b):Het	MUHO10.1g	Cgrrf1(b):Het	Insulin 20160210, B6N MGP Select 20150622, 3i ANA 08022016	B6N MGP Select standard baseline, Y2_tm1b_cohort_ears_8/7/15_cw8, B6N MGP Select 20150622, MGP Select 20151012, MGP Select 20151012 PM ears, MGP Select 20151012 PM tails, 3i ANA 08022016, Insulin 20160210	MGP Select	Nicola Griggs		Phenotyping - MGP Select	B6N MGP Select Controls Born 21st - 27th June	Phlebotomy	Mild	IAB6CA18C	Wildtype	15w 6d	15.9	C57BL/6N;C57BL/6NTac		Hannah Wardle-Jones
MUHM14.3h	2L	Black	2015-05-20	2015-06-08	16	16w (at death)	2015-09-09	Culled	Josh Dench	Female	C57BL/6N;C57BL/6NTac	Exosc9 tm1b(EUCOMM)Wtsi	MUHM	Exosc9	Exosc9<tm1b(EUCOMM)Wtsi>					80/2485	2a	Dead	M02141722					[NE]WT	Yes	MUHM2.2b	WT	MUHM2.2h	Exosc9(b):Het	B6N MGP Select 20150520, Insulin 20151109	B6N MGP Select standard baseline, ad12 Green 1 tm1b 2/6/15, B6N MGP Select 20150520, MGP Select 20150909, MGP Select 20150909 PM Ears, MGP Select 20150909 PM Tails, Insulin 20151109	MGP Select	Nicola Griggs		Phenotyping - MGP Select	B6N MGP Select Controls Born 17th - 23rd May	Phlebotomy	Mild	IAB6CA18C	Wildtype	16w	16	C57BL/6N;C57BL/6NTac		Hannah Wardle-Jones
DAAH16.1e	1R	Black	2016-03-27	2016-04-22	16.2	16w 1d (at death)	2016-07-18	Culled	Fiona Kussy	Female	C57BL/6NTac	Dlk1 em1(IMPC)Wtsi CRISPR F1 (D)	DAAH	Dlk1	Dlk1<em1(IMPC)Wtsi>					80/2485	2a	Dead	M02392164					[NE]WT	Yes	DAAH7.3a	dlk1:Het	DAAH9.2e	dlk1:Het	B6N MGP Select 20160328, Insulin 20160815, 3i ANA 09022018	B6N MGP Select standard baseline, CF7_G1_12/04/2016_Ear Samples, B6N MGP Select 20160328, MGP Select 20160718, MGP Select 20160718 PM ears, MGP Select 20160718 PM tails, Insulin 20160815, 3i ANA 09022018	MGP Select	Nicola Griggs	Phenotyping - MGP Select	Phenotyping - MGP Select	B6N MGP Select Controls born 27th March - 2nd April	Phlebotomy	Mild	I8D1511F2	Wildtype	16w 1d	16.2	C57BL/6NTac		Hannah Wardle-Jones
MUHB16.3g	2R 1L	Black	2015-04-20	2015-05-11	16.1	16w (at death)	2015-08-10	Culled	Fiona Kussy	Female	C57BL/6N;C57BL/6NTac	Dennd4c tm1b (EUCOMM)Wtsi	MUHB	Dennd4c	Dennd4c<tm1b(EUCOMM)Wtsi>					80/2485	2a	Dead	M02117133					[NE]WT	Yes	MUHB1.2b	Dennd4c(b):Het	MUHB3.1g	WT	B6N MGP Select 20150419, Insulin 20151015 , 3i ANA 08022016	B6N MGP Select standard baseline, CF7_G1_5/05/2015_tm1b COHORT, B6N MGP Select 20150419, MGP Select 20150810, MGP Select 20150810 PM Ears, MGP Select 20150810 PM Tail, Insulin 20151015 , 3i ANA 08022016	MGP Select	Hannah Wardle-Jones		Phenotyping - MGP Select	Controls born 19-25th April	Phlebotomy	Mild	IB814FA2F	Wildtype	16w	16.1	C57BL/6N;C57BL/6NTac		Hannah Wardle-Jones
PMCQ12.3g	1L 1R	Agouti	2016-04-10	2016-05-03	16.1	16w 1d (at death)	2016-08-01	Culled	Carl Shannon	Female	C57BL/6N;C57BL/6NTac	Lsm14b tm1b(KOMP)Mbp	PMCQ	Lsm14b	Lsm14b<tm1b(KOMP)Mbp>					80/2485	2a	Dead	M02403209		Agouti			[NE]WT	Yes	PMCQ7.2c	Lsm14b(b):Het	PMCQ7.2i	Lsm14b(b):Het	B6N MGP Select 20160412, Insulin 20161018, 3i ANA 20062017	B6N MGP Select standard baseline, CF7_G1_19/04/2016_Ear Samples, B6N MGP Select 20160412, MGP Select 20160801, MGP Select 20160801 PM Ears, MGP Select 20160801 PM Tail, Insulin 20161018, 3i ANA 20062017	MGP Select	Nicola Griggs		Phenotyping - MGP Select	B6N MGP Select Controls Born 10th - 16th April	Phlebotomy	Mild	IB814FA2F	Wildtype	16w 1d	16.1	C57BL/6N;C57BL/6NTac		Hannah Wardle-Jones
MUDB48.1f	2L 1R	Black	2015-09-27	2015-10-19	16.4	16w 3d (at death)	2016-01-20	Culled	David Tino Lafont	Female	C57BL/6N;C57BL/6NTac	Trappc10 tm1b(KOMP)Wtsi	MUDB	Trappc10	Trappc10<tm1b(KOMP)Wtsi>					80/2485	2a	Dead	M02249507					[NE]WT	Yes	MUDB41.1b	Trappc10(b):Het	MUDB36.3d	Trappc10(b):Het	Insulin 20160322, B6N MGP Select 20150928	B6N MGP Select standard baseline, Y2_TM1b ears 12/10/15 cr6, B6N MGP Select 20150928, MGP Select 20160120, MGP Select 20160120 PM ears, MGP Select 20160120 PM tails, Insulin 20160322	MGP Select	Hannah Wardle-Jones		Phenotyping - MGP Select	B6N WT controls born 27th Sep - 3rd Oct	Phlebotomy	Mild	I426A8873	Wildtype	16w 3d	16.4	C57BL/6N;C57BL/6NTac		Hannah Wardle-Jones
MUFW22.2c	1L	Black	2015-05-29	2015-06-19	15.8	15w 5d (at death)	2015-09-16	Culled	Yvette Hooks	Female	C57BL/6N;C57BL/6NTac	Atxn10 tm1b(KOMP)Wtsi	MUFW	Atxn10	Atxn10<tm1b(KOMP)Wtsi>					80/2485	2a	Dead	M02151728		runted			[NE]WT	Yes	MUFW4.3d	WT	MUFW3.3f	Atxn10(b):Het	B6N MGP Select 20150527, Insulin 20151109, 3i ANA 11122015	B6N MGP Select standard baseline, sb11_green2a_tm1b Cohort_8/6/15, B6N MGP Select 20150527, MGP Select 20150916, MGP Select 20150916 Ears, MGP Select 20150916 Tails, Insulin 20151109, 3i ANA 11122015	MGP Select	Nicola Griggs		Phenotyping - MGP Select	B6N MGP Select Controls Born 24th - 30th May	Phlebotomy	Mild	IAB6CA18C	Wildtype	15w 5d	15.8	C57BL/6N;C57BL/6NTac
DABD6.2g	1L 1R	Black	2016-01-01	2016-01-20	15.8	15w 5d (at death)	2016-04-20	Culled	Carmen Ballesteros Reviriego	Female	C57BL/6NTac	Herc1 em3(IMPC)Wtsi CRISPR F1 (D)	DABD	Herc1	Herc1<em3(IMPC)Wtsi>					80/2485	2a	Dead	M02319161					[NE]WT	Yes	DABD1.2a	Herc1:Het	DABD1.2d	Herc1:Het	B6N MGP Select 20160101, Insulin 20160712	B6N MGP Select standard baseline, Y2_11/1/16_crisprD_ears_cr6, B6N MGP Select 20160101, MGP Select 20160420, MGP Select 20160420 PM ears, MGP Select 20160420 PM tails, Insulin 20160712	MGP Select	Nicola Griggs		Phenotyping - MGP Select	B6N MGP Select Controls born 28th Feb - 5th Mar	Phlebotomy	Mild	IB814FA2F	Wildtype	15w 5d	15.8	C57BL/6NTac(100%)		Nicola Griggs
MUHP37.1b	1L	Black	2015-11-04	2015-11-25	15.8	15w 5d (at death)	2016-02-22	Culled	Agnes Swiatkowska	Female	C57BL/6N;C57BL/6NTac	Selenow tm1b(EUCOMM)Wtsi	MUHP	Selenow	Selenow<tm1b(EUCOMM)Wtsi>					80/2485	2a	Dead	M02280637					[NE]WT	Yes	MUHP28.2c	Sepw1(b):Het	MUHP28.2g	Sepw1(b):Het	Insulin 20160322, B6N MGP Select 20151101	B6N MGP Select standard baseline, CF7_G1_17/11/2015_tm1b Cohort, B6N MGP Select 20151101, MGP Select 20160222, MGP Select 20160222 PM ears, MGP Select 20160222 PM tails, Insulin 20160322	MGP Select	Nicola Griggs	Culling	Phenotyping - MGP Select	B6N MGP Select Controls born 1st - 7th Nov	Phlebotomy	Mild	IAB6CA18C	Wildtype	15w 5d	15.8	C57BL/6N;C57BL/6NTac		Hannah Wardle-Jones
MUFQ10.2g	2R	Black	2015-11-08	2015-12-01	16.2	16w 1d (at death)	2016-02-29	Culled	Carmen Ballesteros Reviriego	Female	C57BL/6N;C57BL/6NTac	Rbm33 tm1b(EUCOMM)Wtsi	MUFQ	Rbm33	Rbm33<tm1b(EUCOMM)Wtsi>					80/2485	2a	Dead	M02284161					[NE]WT	Yes	MUFQ9.1b	Rbm33(b):Het	MUFQ9.1f	Rbm33(b):Het	Insulin 20160322, 3i ANA 06052016, B6N MGP Select 20151109	B6N MGP Select standard baseline, Y2_tm1b_cohort_23/11/15_cr6, B6N MGP Select 20151109, MGP Select 20160229, MGP Select 20160229 PM Ears, MGP Select 20160229 PM Tail, Insulin 20160322, 3i ANA 06052016	MGP Select	Hannah Wardle-Jones		Phenotyping - MGP Select	Controls born 8 - 14th Nov	Phlebotomy	Mild	I8C357257	Wildtype	16w 1d	16.2	C57BL/6N;C57BL/6NTac		Hannah Wardle-Jones
PMAY29.3f	2L	Black	2015-11-09	2015-11-30	16.1	16w (at death)	2016-02-29	Culled	Fiona Kussy	Female	C57BL/6N;C57BL/6NTac	Pgap2 tm1b(EUCOMM)Wtsi	PMAY	Pgap2	Pgap2<tm1b(EUCOMM)Wtsi>					80/2485	2a	Dead	M02279766					[NE]WT	Yes	PMAY7.2a	Pgap2(b):Het	CBLT6322.3c	WT	Insulin 20160322, B6N MGP Select 20151109	B6N MGP Select standard baseline, CF7_G1_24/11/2015_tm1b cohort, B6N MGP Select 20151109, MGP Select 20160229, MGP Select 20160229 PM Ears, MGP Select 20160229 PM Tail, Insulin 20160322	MGP Select	Hannah Wardle-Jones		Phenotyping - MGP Select	controls born 8-14th Nov	Phlebotomy	Mild	I8D1511F2	Wildtype	16w	16.1	C57BL/6N;C57BL/6NTac
MUHM14.3f	1R	Black	2015-05-20	2015-06-08	16	16w (at death)	2015-09-09	Culled	Josh Dench	Female	C57BL/6N;C57BL/6NTac	Exosc9 tm1b(EUCOMM)Wtsi	MUHM	Exosc9	Exosc9<tm1b(EUCOMM)Wtsi>					80/2485	2a	Dead	M02141720					[NE]WT	Yes	MUHM2.2b	WT	MUHM2.2h	Exosc9(b):Het	B6N MGP Select 20150520, Insulin 20151109, 3i ANA 09022018	B6N MGP Select standard baseline, ad12 Green 1 tm1b 2/6/15, B6N MGP Select 20150520, MGP Select 20150909, MGP Select 20150909 PM Ears, MGP Select 20150909 PM Tails, Insulin 20151109, 3i ANA 09022018	MGP Select	Nicola Griggs		Phenotyping - MGP Select	B6N MGP Select Controls Born 17th - 23rd May	Phlebotomy	Mild	IAB6CA18C	Wildtype	16w	16	C57BL/6N;C57BL/6NTac		Hannah Wardle-Jones
MGCW75.3f	1R	Black	2015-07-28	2015-08-17	15.9	15w 6d (at death)	2015-11-16	Culled	Agnes Swiatkowska	Female	C57BL/6N;C57BL/6NTac	Tet1 tm1a(KOMP)Wtsi EPD0850_2_B07	MGCW	Tet1	Tet1<tm1a(KOMP)Wtsi>					80/2485	2a	Dead	M02204234					[NE]WT	Yes	MGCW48.6b	Tet1:Het	CBLT5899.2f	WT	B6N MGP Select 20150728, Insulin 20160211, 3i ANA 03022016	B6N MGP Select standard baseline, y3_12/08/15_jw24_cohort, B6N MGP Select 20150728, MGP Select 20151116, MGP Select 20151116 PM ears, MGP Select 20151116 PM tails, 3i ANA 03022016, Insulin 20160211	MGP Select	Nicola Griggs		Phenotyping - MGP Select	B6N MGP Select Controls Born 26th July - 1st Aug	Phlebotomy	Mild	I8C357257	Wildtype	15w 6d	15.9	C57BL/6N;C57BL/6NTac	James Bussell	Nicola Griggs
DACM2.3h	1R	Black	2015-12-29	2016-01-18	16.1	16w 1d (at death)	2016-04-20	Culled	Carl Shannon	Female	C57BL/6NTac	Smim1 em1(IMPC)Wtsi CRISPR F1 (D)	DACM	Smim1	Smim1<em1(IMPC)Wtsi>					80/2485	2a	Dead	M02321388					[NE]WT	Yes	CMEP3.1d	[CrI]Smim1:Het	CBLT6408.3e	WT	B6N MGP Select 20160101, Insulin 20160712	B6N MGP Select standard baseline, CF7_G1_12/01/2016_CRISPR/Cas9 cohort D , B6N MGP Select 20160101, MGP Select 20160420, MGP Select 20160420 PM ears, MGP Select 20160420 PM tails, Insulin 20160712	MGP Select	Nicola Griggs		Phenotyping - MGP Select	B6N MGP Select Controls born 27th Dec - 2nd Jan	Phlebotomy	Mild	I8D1511F2	Wildtype	16w 1d	16.1	C57BL/6NTac(100%)		Nicola Griggs
PMCE6.1d	1L 1R	Black	2015-08-08	2015-08-26	15.6	15w 4d (at death)	2015-11-25	Culled	Fiona Kussy	Female	C57BL/6N;C57BL/6NTac	Rab21 tm1b(KOMP)Wtsi EPD0586_2_H10	PMCE	Rab21	Rab21<tm1b(KOMP)Wtsi>					80/2485	2a	Dead	M02209331					[NE]WT	Yes	PMCE3.1c	WT	PMCE3.1f	Rab21(b):Het	B6N MGP Select 20150806, Insulin 20160211	B6N MGP Select standard baseline, CF7_G1_17/08/2015_tm1b Cohort (2), B6N MGP Select 20150806, MGP Select 20151125, MGP Select 20151125 PM Ears, MGP Select 20151125 PM Tail, Insulin 20160211	MGP Select	Nicola Griggs		Phenotyping - MGP Select	B6N MGP Select controls born 2nd - 8th Aug	Phlebotomy	Mild	IAB6CA18C	Wildtype	15w 4d	15.6	C57BL/6N;C57BL/6NTac		Nicola Griggs
MHEX18.1d	1L 1R	Agouti	2015-10-28	2015-11-16	15.8	15w 5d (at death)	2016-02-15	Culled	Fiona Kussy	Female	C57BL/6N;C57BL/6NTac	Usp19<tm1a(EUCOMM)Hmgu> HEPD0989_2_A07	MHEX	Usp19	Usp19<tm1a(EUCOMM)Hmgu>					80/2485	2a	Dead	M02269529		Agouti			[NE]WT	Yes	MHEX11.2f	[F1]Usp19:Het	CBLT6515.4j	WT	B6N MGP Select 20151028, Insulin 20160322, 3i ANA 28042016	B6N MGP Select standard baseline, Hg3 Cohort Green 3 11/11/15, B6N MGP Select 20151028, MGP Select 20160215, MGP Select 20160215 PM Ears, MGP Select 20160215 PM Tail, Insulin 20160322, 3i ANA 28042016	MGP Select	Nicola Griggs		Phenotyping - MGP Select	B6N MGP Select Controls born 25th - 31st Oct	Phlebotomy	Mild	I8C357257	Wildtype	15w 5d	15.8	C57BL/6N(25%);C57BL/6NTac(75%)	James Bussell	Nicola Griggs
MGTC29.1e	1L	Agouti	2015-07-10	2015-07-30	15.8	15w 5d (at death)	2015-10-28	Culled	Catherine Tudor	Female	C57BL/6N;C57BL/6NTac	Umodl1 tm1a(KOMP)Wtsi EPD0857_5_A06	MGTC	Umodl1	Umodl1<tm1a(KOMP)Wtsi>					80/2485	2a	Dead	M02189735		Agouti			[NE]WT	Yes	MGTC24.2b	Umodl1:Het	CBLT6187.1c	WT	Insulin 20160210, B6N MGP Select 20150708, 3i ANA 28012016	B6N MGP Select standard baseline, y3_jw24_22/7/15_cohort, B6N MGP Select 20150708, MGP Select 20151028, MGP Select 20151028 PM Ears, MGP Select 20151028 PM Tails, 3i ANA 28012016, Insulin 20160210	MGP Select	Nicola Griggs		Phenotyping - MGP Select	B6N MGP Select Controls Born 5th - 11th July	Phlebotomy	Mild	IAB6CA18C	Wildtype	15w 5d	15.8	C57BL/6N;C57BL/6NTac	James Bussell	Hannah Wardle-Jones
MUDB51.1c	2L	Black	2015-09-27	2015-10-19	16.4	16w 3d (at death)	2016-01-20	Culled	David Tino Lafont	Female	C57BL/6N;C57BL/6NTac	Trappc10 tm1b(KOMP)Wtsi	MUDB	Trappc10	Trappc10<tm1b(KOMP)Wtsi>					80/2485	2a	Dead	M02249524					[NE]WT	Yes	MUDB32.2c	Trappc10(b):Het	MUDB39.2c	Trappc10(b):Het	Insulin 20160322, B6N MGP Select 20150928	B6N MGP Select standard baseline, Y2_TM1b ears 12/10/15 cr6, B6N MGP Select 20150928, MGP Select 20160120, MGP Select 20160120 PM ears, MGP Select 20160120 PM tails, Insulin 20160322	MGP Select	Hannah Wardle-Jones		Phenotyping - MGP Select	B6N WT controls born 27th Sep - 3rd Oct	Phlebotomy	Mild	I72238D23	Wildtype	16w 3d	16.4	C57BL/6N;C57BL/6NTac		Hannah Wardle-Jones
MDTX72.1f	1R	Black	2016-01-06	2016-01-26	16.1	16w (at death)	2016-04-27	Culled	Fiona Kussy	Female	C57BL/6N;C57BL/6NTac	Dmxl2 Knockout 1 EPD0431_3_A05	MDTX	Dmxl2	Dmxl2<tm1a(EUCOMM)Wtsi>					80/2485	2a	Dead	M02325314					[NE]WT	Yes	MDTX70.1a	WT	MDTX71.1a	Dmxl2:Het	B6N MGP Select 20160106, Insulin 20160712 , 3i ANA 20170323	B6N MGP Select standard baseline, sb11_green2a_tm1b cohort_18/1/16, B6N MGP Select 20160106, MGP Select 20160427, MGP Select 20160427 PM ears, MGP Select 20160427 PM tails, Insulin 20160712 , 3i ANA 20170323	MGP Select	Nicola Griggs		Phenotyping - MGP Select	B6N MGP Select controls born 3rd - 10th Jan	Phlebotomy	Mild	I4A937A0D	Wildtype	16w	16.1	C57BL/6N;C57BL/6NTac	Jacqui White	Nicola Griggs
MAYP96.3h	1L 1R	Black	2016-03-09	2016-03-30	16.1	16w (at death)	2016-06-29	Culled	Yvette Hooks	Female	C57BL/6N;C57BL/6NTac	Atg16l1 Knockout 1 EPD0102_2_A02	MAYP	Atg16l1	Atg16l1<tm1a(EUCOMM)Wtsi>					80/2485	2a	Dead	M02376650					[NE]WT	Yes	MAYP92.1a	Atg16l1:Het	MAYP92.1f	WT	B6N MGP Select 20160309, Insulin 20160810, 3i ANA 17052017	B6N MGP Select standard baseline, sb11_green2a_21/3/16, B6N MGP Select 20160309, MGP Select 20160629, MGP Select 20160629 PM Ears, MGP Select 20160629 PM Tail, Insulin 20160810, 3i ANA 17052017	MGP Select	Hannah Wardle-Jones		Phenotyping - MGP Select	Controls born 6 - 12th March	Phlebotomy	Mild	IAB6CA18C	Wildtype	16w	16.1	C57BL/6N;C57BL/6NTac		Nicola Griggs
PMBQ4.4i	2L 1R	Black	2015-09-24	2015-10-15	15.9	15w 6d (at death)	2016-01-13	Culled	Emma Siragher	Female	C57BL/6N;C57BL/6NTac	Cenpl tm1b (EUCOMM)Wtsi EPD0337_2_C10	PMBQ	Cenpl	Cenpl<tm1b(EUCOMM)Wtsi>					80/2485	2a	Dead	M02246513					[NE]WT	Yes	PMBQ3.1a	Cenpl(b):Het	PMBQ1.1f	Cenpl(b):Het	B6N MGP Select 20150925, Insulin 20160212	B6N MGP Select standard baseline, ad12 Green 1 tm1b 6/10/15, B6N MGP Select 20150925, MGP Select 20160113, MGP Select 20160113 PM Ears, MGP Select 20160113 PM Tail, Insulin 20160212	MGP Select	Nicola Griggs		Phenotyping - MGP Select	B6N MGP Select Controls Born 20th - 26th Sept	Phlebotomy	Mild	I8D1511F2	Wildtype	15w 6d	15.9	C57BL/6N;C57BL/6NTac		Hannah Wardle-Jones
MUHM15.1i	2R	Black	2015-05-20	2015-06-08	16	16w (at death)	2015-09-09	Culled	Josh Dench	Female	C57BL/6N;C57BL/6NTac	Exosc9 tm1b(EUCOMM)Wtsi	MUHM	Exosc9	Exosc9<tm1b(EUCOMM)Wtsi>					80/2485	2a	Dead	M02141731					[NE]WT	Yes	MUHM1.4a	WT	MUHM2.3f	Exosc9(b):Het	B6N MGP Select 20150520, Insulin 20151109	B6N MGP Select standard baseline, ad12 Green 1 tm1b 2/6/15, B6N MGP Select 20150520, MGP Select 20150909, MGP Select 20150909 PM Ears, MGP Select 20150909 PM Tails, Insulin 20151109	MGP Select	Nicola Griggs		Phenotyping - MGP Select	B6N MGP Select Controls Born 17th - 23rd May	Phlebotomy	Mild	IB814FA2F	Wildtype	16w	16	C57BL/6N;C57BL/6NTac		Hannah Wardle-Jones
MUFS3.4f	2R	Black	2015-10-06	2015-10-28	16.1	16w 1d (at death)	2016-01-27	Culled	Carl Shannon	Female	C57BL/6N;C57BL/6NTac	Capza2 tm1b(KOMP)Wtsi	MUFS	Capza2	Capza2<tm1b(KOMP)Wtsi>					80/2485	2a	Dead	M02253448					[NE]WT	Yes	MUFS1.1b	Capza2(b):Het	MUFS1.1f	Capza2(b):Het	B6N MGP Select 20151006, Insulin 20160322, 3i ANA 28042016	B6N MGP Select standard baseline, sb11_green2a_tm1b Cohort_19/10/15, B6N MGP Select 20151006, MGP Select 20160127, MGP Select 20160127 PM ears, MGP Select 20160127 PM tails, Insulin 20160322, 3i ANA 28042016	MGP Select	Nicola Griggs		Phenotyping - MGP Select	B6N MGP Select Controls Born 4th - 10th Oct	Phlebotomy	Mild	I8D1511F2	Wildtype	16w 1d	16.1	C57BL/6N;C57BL/6NTac		Hannah Wardle-Jones
MGVF37.1b	1L	Black	2015-08-17	2015-09-08	16.1	16w (at death)	2015-12-07	Culled	Agnes Swiatkowska	Female	C57BL/6N;C57BL/6NTac	Adal tm1a(EUCOMM)Wtsi EPD0800_4_D10	MGVF	Adal	Adal<tm1a(EUCOMM)Wtsi>					80/2485	2a	Dead	M02219488					[NE]WT	Yes	MGVF31.1a	Adal:Het	MGVF32.1g	Adal:Het	B6N MGP Select 20150817, Insulin 20160211, 3i ANA 02022016	B6N MGP Select standard baseline, Hg3 Expansion Green 3 27/08/15, B6N MGP Select 20150817, MGP Select 20151207, MGP Select 20151207 PM ears, MGP Select 20151207 PM tails, 3i ANA 02022016, Insulin 20160211	MGP Select	Nicola Griggs		Phenotyping - MGP Select	B6N MGP Select Controls born 16th - 22nd Aug	Phlebotomy	Mild	IB814FA2F	Wildtype	16w	16.1	C57BL/6N;C57BL/6NTac	James Bussell	Nicola Griggs
MUCB7.2d	1L	Black	2015-05-06	2015-05-26	16	16w (at death)	2015-08-26	Culled	Josh Dench	Female	C57BL/6N;C57BL/6NTac	Adamts3 (b) (KOMP)Wtsi	MUCB	Adamts3	Adamts3<tm1b(KOMP)Wtsi>					80/2485	2a	Dead	M02134545					[NE]WT	Yes	CBLT5313.4b	WT	MUCB4.1c	Adamts3(b):Het	B6N MGP Select 20150508, Insulin 20151109, 3i ANA 09122015	B6N MGP Select standard baseline, CF7_G1_19/05/2015_tm1b, B6N MGP Select 20150508, MGP Select 20150826, MGP Select 20150826 PM ears, MGP Select 20150826 PM tails, Insulin 20151109, 3i ANA 09122015	MGP Select	Nicola Griggs		Phenotyping - MGP Select	B6N MGP Select Controls Born 3rd - 10th May	Phlebotomy	Mild	I4A937A0D	Wildtype	16w	16	C57BL/6N;C57BL/6NTac		Hannah Wardle-Jones
PMBT1.5j	2R	Black	2015-05-28	2015-06-17	15.9	15w 6d (at death)	2015-09-16	Culled	Carmen Ballesteros Reviriego	Female	C57BL/6N;C57BL/6NTac	Nek3 tm1b (EUCOMM)Wtsi	PMBT	Nek3	Nek3<tm1b(EUCOMM)Wtsi>					80/2485	2a	Dead	M02152334					[NE]WT	Yes	PABX4.1b	[RL]Nek3(b):Het | [RL]Nek3:WT	PABX2.1f	[RL]Nek3(b):Het | [RL]Nek3:WT	B6N MGP Select 20150527, Insulin 20151109, 3i ANA 08022016	B6N MGP Select standard baseline, sb11_green2a_PMBT_8/6/15, B6N MGP Select 20150527, MGP Select 20150916, MGP Select 20150916 Ears, MGP Select 20150916 Tails, Insulin 20151109, 3i ANA 08022016	MGP Select	Nicola Griggs		Phenotyping - MGP Select	B6N MGP Select Controls Born 24th - 30th May	Phlebotomy	Mild	IAB6CA18C	Wildtype	15w 6d	15.9	C57BL/6N;C57BL/6NTac		Hannah Wardle-Jones
MUGJ13.2i	2L 1R	Black	2015-04-29	2015-05-20	16.1	16w (at death)	2015-08-19	Culled	Susana Caetano	Female	C57BL/6N;C57BL/6NTac	Rnasek tm1b (EUCOMM)Wtsi	MUGJ	Rnasek	Rnasek<tm1b(EUCOMM)Wtsi>					80/2485	2a	Dead	M02126604					[NE]WT	Yes	CBLT5313.4e	WT	MUGJ1.2i	Rnasek(b):Het	B6N MGP Select 20150501, Insulin 20151015 , 3i ANA 04122015	B6N MGP Select standard baseline, CF7_G1_12/05/15_tm1b cohort, B6N MGP Select 20150501, MGP Select 20150819, MGP Select 20150819 PM ears, MGP Select 20150819 PM tails, Insulin 20151015 , 3i ANA 04122015	MGP Select	Nicola Griggs		Phenotyping - MGP Select	B6N MGP Select Controls Born 26th April - 2nd May	Phlebotomy	Mild	I4A937A0D	Wildtype	16w	16.1	C57BL/6N;C57BL/6NTac		Hannah Wardle-Jones
PMBB3.2h	2R	Black	2015-05-06	2015-05-27	16	16w (at death)	2015-08-26	Culled	Josh Dench	Female	C57BL/6N;C57BL/6NTac	Wac tm1b(EUCOMM)Wtsi	PMBB	Wac	Wac<tm1b(EUCOMM)Wtsi>					80/2485	2a	Dead	M02135245					[NE]WT	Yes	PABB4.2b	[IR]Wac(b):Het | Wac:WT	PABB4.2g	[IR]Wac(b):Het | Wac:WT	B6N MGP Select 20150508, Insulin 20151109	B6N MGP Select standard baseline, CF7_G1_19/05/2015_tm1b, B6N MGP Select 20150508, MGP Select 20150826, MGP Select 20150826 PM ears, MGP Select 20150826 PM tails, Insulin 20151109	MGP Select	Nicola Griggs		Phenotyping - MGP Select	B6N MGP Select Controls Born 3rd - 10th May	Phlebotomy	Mild	IB814FA2F	Wildtype	16w	16	C57BL/6N;C57BL/6NTac		Hannah Wardle-Jones
MGXY38.2f	2L 1R	Black	2016-02-07	2016-03-03	16.3	16w 2d (at death)	2016-05-31	Culled	Fiona Kussy	Female	C57BL/6N;C57BL/6NTac	Gtpbp3 tm1a(KOMP)Wtsi EPD0135_2_B03	MGXY	Gtpbp3	Gtpbp3<tm1a(KOMP)Wtsi>					80/2485	2a	Dead	M02350590		(Looks like 2L1R)			[NE]WT	Yes	MGXY26.1b	Gtpbp3:Het	CBLT6843.1e	WT	B6N MGP Select 20160209, Insulin 20160713	B6N MGP Select standard baseline, Y2_cohort_ears_22/2/16_cr6, B6N MGP Select 20160209, MGP Select 20160531, MGP Select 20160531 PM Ears, MGP Select 20160531 PM Tail, Insulin 20160713	MGP Select	Nicola Griggs		Phenotyping - MGP Select	B6N MGP Select Controls Born 7th - 13th Feb	Phlebotomy	Mild	I4A937A0D	Wildtype	16w 2d	16.3	C57BL/6N;C57BL/6NTac	James Bussell	Hannah Wardle-Jones
MGCK33.3d	1R	Black	2015-05-11	2015-06-01	16.1	16w 1d (at death)	2015-09-01	Culled	Amy Gates	Female	C57BL/6N;C57BL/6NTac	Gm6578 tm1a(KOMP)Wtsi EPD0574_4_A05	MGCK	Gm6578	Gm6578<tm1a(KOMP)Wtsi>					80/2485	2a	Dead	M02137611					[NE]WT	Yes	MGCK31.2d	Gm6578:Failed	MGCK29.2l	Gm6578:Het	B6N MGP Select 20150512	B6N MGP Select standard baseline, CF7_G1_26/05/2015_Cohort, B6N MGP Select 20150512, MGP Select 20150901, MGP Select 20150901 PM Ears, MGP Select 20150901 PM Tail	MGP Select	Hannah Wardle-Jones		Phenotyping - MGP Select	controls born 10-16th may	Phlebotomy	Mild	IB814FA2F	Wildtype	16w 1d	16.1	C57BL/6N;C57BL/6NTac	James Bussell	Hannah Wardle-Jones
MUGJ25.1d	1L	Black	2015-04-17	2015-05-07	15.8	15w 5d (at death)	2015-08-05	Culled	Yvette Hooks	Female	C57BL/6N;C57BL/6NTac	Rnasek tm1b (EUCOMM)Wtsi	MUGJ	Rnasek	Rnasek<tm1b(EUCOMM)Wtsi>					80/2485	2a	Dead	M02118179					[NE]WT	Yes	MUGJ6.1a	Rnasek(b):Het	CBLT5914.1e	WT	B6N MGP Select 20150417, Insulin 20151015	B6N MGP Select standard baseline, AD12_G1_28/04/2015_tm1b, B6N MGP Select 20150417, MGP Select 20150805, MGP Select 20150805 PM ears, MGP Select 20150805 PM tails, Insulin 20151015	MGP Select	Nicola Griggs		Phenotyping - MGP Select	B6N MGP Select Controls Born 12th - 18th April	Phlebotomy	Mild	IAB6CA18C	Wildtype	15w 5d	15.8	C57BL/6N;C57BL/6NTac		Hannah Wardle-Jones
MUGP3.3g	2L	Black	2015-07-29	2015-08-19	15.8	15w 5d (at death)	2015-11-16	Culled	Fiona Kussy	Female	C57BL/6N;C57BL/6NTac	Fam160a1 tm1b (EUCOMM)Wtsi	MUGP	Fam160a1	Fam160a1<tm1b(EUCOMM)Wtsi>					80/2485	2a	Dead	M02201427					[NE]WT	Yes	MZFO13.1a	Fam160a1(b):Het | Fam160a1:WT	CBLT5778.3g	WT	B6N MGP Select 20150728, Insulin 20160211	B6N MGP Select standard baseline, CF7_G1_11/08/2015_tm1b Cohort, B6N MGP Select 20150728, MGP Select 20151116, MGP Select 20151116 PM ears, MGP Select 20151116 PM tails, Insulin 20160211	MGP Select	Nicola Griggs		Phenotyping - MGP Select	B6N MGP Select Controls Born 26th July - 1st Aug	Phlebotomy	Mild	IAB6CA18C	Wildtype	15w 5d	15.8	C57BL/6N;C57BL/6NTac		Hannah Wardle-Jones
MUCB7.2e	1R	Black	2015-05-06	2015-05-26	16	16w (at death)	2015-08-26	Culled	Josh Dench	Female	C57BL/6N;C57BL/6NTac	Adamts3 (b) (KOMP)Wtsi	MUCB	Adamts3	Adamts3<tm1b(KOMP)Wtsi>					80/2485	2a	Dead	M02134546					[NE]WT	Yes	CBLT5313.4b	WT	MUCB4.1c	Adamts3(b):Het	B6N MGP Select 20150508, Insulin 20151109, 3i ANA 09122015	B6N MGP Select standard baseline, CF7_G1_19/05/2015_tm1b, B6N MGP Select 20150508, MGP Select 20150826, MGP Select 20150826 PM ears, MGP Select 20150826 PM tails, Insulin 20151109, 3i ANA 09122015	MGP Select	Nicola Griggs		Phenotyping - MGP Select	B6N MGP Select Controls Born 3rd - 10th May	Phlebotomy	Mild	IB814FA2F	Wildtype	16w	16	C57BL/6N;C57BL/6NTac		Hannah Wardle-Jones
MUFS14.1f	1L 1R	Black	2015-12-02	2015-12-21	15.8	15w 5d (at death)	2016-03-21	Culled	Yvette Hooks	Female	C57BL/6N;C57BL/6NTac	Capza2 tm1b(KOMP)Wtsi	MUFS	Capza2	Capza2<tm1b(KOMP)Wtsi>					80/2485	2a	Dead	M02297639					[NE]WT	Yes	MUFS5.2c	Capza2(b):Het	MUFS10.1e	WT	B6N MGP Select 20151201, Insulin 20160511 , 3i ANA 03112017	B6N MGP Select standard baseline, sb11_green2a_tm1b cohort_14/12/15, B6N MGP Select 20151201, MGP Select 20160321, MGP Select 20160321 PM Ears, MGP Select 20160321 PM Tails, Insulin 20160511 , 3i ANA 03112017	MGP Select	Nicola Griggs		Phenotyping - MGP Select	B6N MGP Select Controls born 29th Nov - 5th Dec	Phlebotomy	Mild	IB814FA2F	Wildtype	15w 5d	15.8	C57BL/6N;C57BL/6NTac		Hannah Wardle-Jones
DACL1.1j	2L 1R	Black	2015-10-19	2015-11-10	16.1	16w (at death)	2016-02-08	Culled	Yvette Hooks	Female	C57BL/6NTac	Bin2 em1(IMPC)Wtsi CRISPR F1 (D)	DACL	Bin2	Bin2<em1(IMPC)Wtsi>					80/2485	2a	Dead	M02267106					[NE]WT	Yes	CMEH10.1b	[CrI]Bin2:Het	CBLT6548.2g	WT	B6N MGP Select 20151018, Insulin 20160322, 3i ANA 28042016	B6N MGP Select standard baseline, B6N MGP Select 20151018, MGP Select 20160208, MGP Select 20160208 PM Ears, MGP Select 20160208 PM Tail, Insulin 20160322, 3i ANA 28042016	MGP Select	Nicola Griggs		Phenotyping - MGP Select	B6N MGP Select Controls Born 18th - 24th Oct	Phlebotomy	Mild	I8C357257	Wildtype	16w	16.1	C57BL/6NTac		Hannah Wardle-Jones
MERW142.4h	1L 1R	Black	2015-04-19	2015-05-11	16.2	16w 1d (at death)	2015-08-10	Culled	Susana Caetano	Female	C57BL/6N;C57BL/6NTac	Ccdc134 tm1a(KOMP)Wtsi EPD0293_1_D11	MERW	Ccdc134	Ccdc134<tm1a(KOMP)Wtsi>					80/2485	2a	Dead	M02119279					[NE]WT	Yes	MERW126.1a	Ccdc134:Het	MERW125.1g	WT	B6N MGP Select 20150419, Insulin 20151015 , 3i ANA 19112015	B6N MGP Select standard baseline, LS12_Yellow5_Cohort_29-04-15, B6N MGP Select 20150419, MGP Select 20150810, MGP Select 20150810 PM Ears, MGP Select 20150810 PM Tail, Insulin 20151015 , 3i ANA 19112015	MGP Select	Hannah Wardle-Jones		Phenotyping - MGP Select	controls born 19-25th April	Phlebotomy	Mild	I8C357257	Wildtype	16w 1d	16.2	C57BL/6N;C57BL/6NTac		Nicola Griggs
PMCE9.1d	1L	Black	2015-08-02	2015-08-24	16.5	16w 3d (at death)	2015-11-25	Culled	Fiona Kussy	Female	C57BL/6N;C57BL/6NTac	Rab21 tm1b(KOMP)Wtsi EPD0586_2_H10	PMCE	Rab21	Rab21<tm1b(KOMP)Wtsi>					80/2485	2a	Dead	M02203661					[NE]WT	Yes	PMCE3.1a	Rab21(b):Het	PMCE3.1h	WT	B6N MGP Select 20150806, Insulin 20160211	B6N MGP Select standard baseline, CF7_G1_17/08/2015_tm1b Cohort (2), B6N MGP Select 20150806, MGP Select 20151125, MGP Select 20151125 PM Ears, MGP Select 20151125 PM Tail, Insulin 20160211	MGP Select	Nicola Griggs		Phenotyping - MGP Select	B6N MGP Select controls born 2nd - 8th Aug	Phlebotomy	Mild	IAB6CA18C	Wildtype	16w 3d	16.5	C57BL/6N;C57BL/6NTac		Nicola Griggs
MFYG68.2d	1R	Black	2016-01-06	2016-01-26	16.1	16w (at death)	2016-04-27	Culled	Yvette Hooks	Female	C57BL/6N;C57BL/6NTac	Gm5544 tm1a(KOMP)Wtsi EPD0164_6_A12	MFYG	Gm5544	Gm5544<tm1a(KOMP)Wtsi>					80/2485	2a	Dead	M02325355					[NE]WT	Yes	MFYG64.1b	Gm5544:Het	MFYG64.1e	WT	B6N MGP Select 20160106, Insulin 20160712	B6N MGP Select standard baseline, sb11_green2a_tm1b cohort_18/1/16, B6N MGP Select 20160106, MGP Select 20160427, MGP Select 20160427 PM ears, MGP Select 20160427 PM tails, Insulin 20160712	MGP Select	Nicola Griggs		Phenotyping - MGP Select	B6N MGP Select controls born 3rd - 10th Jan	Phlebotomy	Mild	IAB6CA18C	Wildtype	16w	16.1	C57BL/6N;C57BL/6NTac	James Bussell	Nicola Griggs
MHDV10.1j	1L 1R	Black	2016-01-13	2016-02-03	15.9	15w 6d (at death)	2016-05-03	Culled	Emma Siragher	Female	C57BL/6N;C57BL/6NTac	Id2<tm2a(EUCOMM)Wtsi> EPD0977_1_G04	MHDV	Id2	Id2<tm2a(EUCOMM)Wtsi>					80/2485	2a	Dead	M02333439					[NE]WT	Yes	CBLT6754.3e	WT	MHDV9.1e	Id2:Het	B6N MGP Select 20160111, Insulin 20160712 , 3i ANA 09022018	B6N MGP Select standard baseline, Hg3 Cohort Green 3 27/01/16, B6N MGP Select 20160111, MGP Select 20160503, MGP Select 20160503 PM Ears, MGP Select 20160503 PM Tails, Insulin 20160712 , 3i ANA 09022018	MGP Select	Nicola Griggs		Phenotyping - MGP Select	B6N MGP Select Controls born 10th - 16th Jan	Phlebotomy	Mild	I4A937A0D	Wildtype	15w 6d	15.9	C57BL/6N;C57BL/6NTac	James Bussell	Hannah Wardle-Jones
METC181.1d	1R	Black	2015-11-18	2015-12-10	15.7	15w 5d (at death)	2016-03-07	Culled	Josh Dench	Female	C57BL/6N;C57BL/6NTac	Hbs1l tm1a(KOMP)Wtsi EPD0693_2_A02	METC	Hbs1l	Hbs1l<tm1a(KOMP)Wtsi>					80/2485	2a	Dead	M02286914					[NE]WT	Yes	METC149.1b	Hbs1l:Het	METC156.1e	Hbs1l:Het	Insulin 20160511 , 3i ANA 06052016, B6N MGP Select 20151118	B6N MGP Select standard baseline, Y2_cohort_30/11/15_cr6, B6N MGP Select 20151118, MGP Select 20160307, MGP Select 20160307 PM ears, MGP Select 20160307 PM tails, 3i ANA 06052016, Insulin 20160511	MGP Select	Hannah Wardle-Jones	Culling	Phenotyping - MGP Select	controls born 15th - 21st nov	Phlebotomy	Mild	I8D1511F2	Wildtype	15w 5d	15.7	C57BL/6N;C57BL/6NTac		Hannah Wardle-Jones
PMDJ1.3j	1R	Black	2016-03-13	2016-04-05	16.2	16w 1d (at death)	2016-07-04	Culled	Carmen Ballesteros Reviriego	Female	C57BL/6N;C57BL/6NTac	Pdzd8 tm1b(EUCOMM)Wtsi EPD0242_4_D07	PMDJ	Pdzd8	Pdzd8<tm1b(EUCOMM)Wtsi>					80/2485	2a	Dead	M02382500					[NE]WT	Yes	PADV4.1b	[IR]Pdzd8(b):Het | [IR]Pdzd8:WT	CBLT6912.2k	WT	B6N MGP Select 20160313, Insulin 20160810	B6N MGP Select standard baseline, ad12 Green 1 22/3/16, B6N MGP Select 20160313, MGP Select 20160704, MGP Select 20160704 PM Ears, MGP Select 20160704 PM Tails, Insulin 20160810	MGP Select	Hannah Wardle-Jones		Phenotyping - MGP Select	Controls born 13 - 19th March 2016	Phlebotomy	Mild	ID561BA25	Wildtype	16w 1d	16.2	C57BL/6N;C57BL/6NTac		Hannah Wardle-Jones
DABS3.2d	1L 1R	Black	2015-11-23	2015-12-15	16.3	16w 2d (at death)	2016-03-16	Culled	Fiona Kussy	Female	C57BL/6NTac	Pitx1 em1(IMPC)Wtsi CRISPR F1 (D)	DABS	Pitx1	Pitx1<em1(IMPC)Wtsi>					80/2485	2a	Dead	M02292925					[NE]WT	Yes	DABS2.1b	Pitx1:Het	DABS2.1c	Pitx1:Het	B6N MGP Select standard baseline, Hg3 CRISPR Deletion Green 3 02/12/15, B6N MGP Select 20151124, MGP Select 20160316, MGP Select 20160316 PM ears, MGP Select 20160316 PM tails, Insulin 20160511 , 3i ANA 20170309	B6N MGP Select standard baseline, Hg3 CRISPR Deletion Green 3 02/12/15, B6N MGP Select 20151124, MGP Select 20160316, MGP Select 20160316 PM ears, MGP Select 20160316 PM tails, Insulin 20160511 , 3i ANA 20170309	MGP Select, MGP Select	Nicola Griggs	Culling	Phenotyping - MGP Select	B6N MGP Select Controls born 22nd- 28th Nov	Phlebotomy	Mild	I4A937A0D	Wildtype	16w 2d	16.3	C57BL/6NTac		Hannah Wardle-Jones
DAAE11.3g	1R	Black	2015-12-16	2016-01-08	16	16w (at death)	2016-04-06	Culled	Emma Cambridge	Female	C57BL/6NTac	Brd2 em1(IMPC)Wtsi CRISPR F1 (D)	DAAE	Brd2	Brd2<em1(IMPC)Wtsi>					80/2485	2a	Dead	M02311275					[NE]WT	Yes	DAAE3.2c	WT	DAAE3.1b	brd2:Het	B6N MGP Select 20151216, Insulin 20160512, 3i ANA 09022018	B6N MGP Select standard baseline, Y3_31/12/15_jw24_CRISPR, B6N MGP Select 20151216, MGP Select 20160406, MGP Select 20160406 PM Ears, MGP Select 20160406 PM Tail, Insulin 20160512, 3i ANA 09022018	MGP Select	Nicola Griggs		Phenotyping - MGP Select	B6N MGP Select Controls Born 13th - 19th Dec	Phlebotomy	Mild	IAB6CA18C	Wildtype	16w	16	C57BL/6NTac		Hannah Wardle-Jones
MUBL81.1e	1R	Black	2015-10-30	2015-11-20	15.5	15w 3d (at death)	2016-02-15	Culled	Carmen Ballesteros Reviriego	Female	C57BL/6N;C57BL/6NTac	Mkrn2 (b) (KOMP)Wtsi EPD0748_1_C12	MUBL	Mkrn2	Mkrn2<tm1b(KOMP)Wtsi>					80/2485	2a	Dead	M02272226					[NE]WT	Yes	MUBL78.1a	Mkrn2(b):Het	CBLT6711.1d	WT	Insulin 20160322, B6N MGP Select 20151028	B6N MGP Select standard baseline, Y2_tm1b_cohort_9/11/15_cr6, B6N MGP Select 20151028, MGP Select 20160215, MGP Select 20160215 PM Ears, MGP Select 20160215 PM Tail, Insulin 20160322	MGP Select	Nicola Griggs		Phenotyping - MGP Select	B6N MGP Select Controls born 25th - 31st Oct	Phlebotomy	Mild	I8D1511F2	Wildtype	15w 3d	15.5	C57BL/6N;C57BL/6NTac		Hannah Wardle-Jones
MUHH31.1d	1L	Black	2015-07-03	2015-07-22	15.8	15w 5d (at death)	2015-10-21	Culled	Carmen Ballesteros Reviriego	Female	C57BL/6N;C57BL/6NTac	Ssr2 tm1b(EUCOMM)Wtsi	MUHH	Ssr2	Ssr2<tm1b(EUCOMM)Wtsi>					80/2485	2a	Dead	M02183078					[NE]WT	Yes	MUHH5.1b	Ssr2(b):Het	CBLT6116.2f	WT	B6N MGP Select 20150703, 3i ANA 28012016, Insulin 20160210	B6N MGP Select standard baseline, CF7_G1_14/07/2015_tm1b cohort, B6N MGP Select 20150703, MGP Select 20151021, MGP Select 20151021 PM Ears, MGP Select 20151021 PM tails, 3i ANA 28012016, Insulin 20160210	MGP Select	Nicola Griggs		Phenotyping - MGP Select	B6N MGP Select Controls Born 28th June - 4th July	Phlebotomy	Mild	I4A937A0D	Wildtype	15w 5d	15.8	C57BL/6N;C57BL/6NTac		Hannah Wardle-Jones
MDTX76.2h	2R 1L	Black	2016-02-14	2016-03-08	16.1	16w 1d (at death)	2016-06-06	Culled	Catherine McCarthy	Female	C57BL/6N;C57BL/6NTac	Dmxl2 Knockout 1 EPD0431_3_A05	MDTX	Dmxl2	Dmxl2<tm1a(EUCOMM)Wtsi>					80/2485	2a	Dead	M02363798					[NE]WT	Yes	MDTX70.1e	Dmxl2:Het	CBLT6701.3h	WT	B6N MGP Select 20160215, Insulin 20160713, 3i ANA 25042017	B6N MGP Select standard baseline, sb11_green2a_tm1b Cohort_1/3/16, B6N MGP Select 20160215, MGP Select 20160606, MGP Select 20160606 PM ears, MGP Select 20160606 PM tails, Insulin 20160713, 3i ANA 25042017	MGP Select	Nicola Griggs		Phenotyping - MGP Select	B6N MGP Select controls born 14th - 20th Feb	Phlebotomy	Mild	I4A937A0D	Wildtype	16w 1d	16.1	C57BL/6N;C57BL/6NTac	Jacqui White	Nicola Griggs
DAAF14.1h	2L 1R	Black	2016-03-08	2016-03-29	16.1	16w 1d (at death)	2016-06-29	Culled	David Tino Lafont	Female	C57BL/6NTac	Josd1 em1(IMPC)Wtsi CRISPR F1 (D)	DAAF	Josd1	Josd1<em1(IMPC)Wtsi>					80/2485	2a	Dead	M02372955					[NE]WT	Yes	DAAF10.1b	josd1:Het	DAAF11.1e	josd1:Het	B6N MGP Select 20160309, Insulin 20160810, 3i ANA 17052017	B6N MGP Select standard baseline, sb11_green2a_21/3/16, B6N MGP Select 20160309, MGP Select 20160629, MGP Select 20160629 PM Ears, MGP Select 20160629 PM Tail, Insulin 20160810, 3i ANA 17052017	MGP Select	Hannah Wardle-Jones		Phenotyping - MGP Select	Controls born 6 - 12th March	Phlebotomy	Mild	IAB6CA18C	Wildtype	16w 1d	16.1	C57BL/6NTac		Hannah Wardle-Jones
PMBB3.2e	1L 1R	Black	2015-05-06	2015-05-27	16	16w (at death)	2015-08-26	Culled	Josh Dench	Female	C57BL/6N;C57BL/6NTac	Wac tm1b(EUCOMM)Wtsi	PMBB	Wac	Wac<tm1b(EUCOMM)Wtsi>					80/2485	2a	Dead	M02135242					[NE]WT	Yes	PABB4.2b	[IR]Wac(b):Het | Wac:WT	PABB4.2g	[IR]Wac(b):Het | Wac:WT	B6N MGP Select 20150508, Insulin 20151109	B6N MGP Select standard baseline, CF7_G1_19/05/2015_tm1b, B6N MGP Select 20150508, MGP Select 20150826, MGP Select 20150826 PM ears, MGP Select 20150826 PM tails, Insulin 20151109	MGP Select	Nicola Griggs		Phenotyping - MGP Select	B6N MGP Select Controls Born 3rd - 10th May	Phlebotomy	Mild	I4A937A0D	Wildtype	16w	16	C57BL/6N;C57BL/6NTac		Hannah Wardle-Jones
PMDC26.1d	1L	Black	2016-02-07	2016-02-29	16.3	16w 2d (at death)	2016-05-31	Culled	Josh Dench	Female	C57BL/6N;C57BL/6NTac	Smg9 tm1b(EUCOMM)Wtsi	PMDC	Smg9	Smg9<tm1b(EUCOMM)Wtsi>					80/2485	2a	Dead	M02356895					[NE]WT	Yes	PMDC2.2a	Smg9(b):Het	CBLT6956.2g	WT	B6N MGP Select 20160209, Insulin 20160713	B6N MGP Select standard baseline, CF7_G1_23/02/2016_tm1b Cohort, B6N MGP Select 20160209, MGP Select 20160531, MGP Select 20160531 PM Ears, MGP Select 20160531 PM Tail, Insulin 20160713	MGP Select	Nicola Griggs		Phenotyping - MGP Select	B6N MGP Select Controls Born 7th - 13th Feb	Phlebotomy	Mild	I4A937A0D	Wildtype	16w 2d	16.3	C57BL/6N;C57BL/6NTac		Hannah Wardle-Jones
MUDT17.3f	1L	Black	2015-05-31	2015-06-17	16.2	16w 1d (at death)	2015-09-21	Culled	Susana Caetano	Female	C57BL/6N;C57BL/6NTac	Zfp408 tm1b (EUCOMM)Wtsi	MUDT	Zfp408	Zfp408<tm1b(EUCOMM)Wtsi>					80/2485	2a	Dead	M02152650					[NE]WT	Yes	CBLT5678.2b	WT	MUDT14.1a	[CT]Zfp408(b):Het	B6N MGP Select 20150601, Insulin 20151109, 3i ANA 11122015	B6N MGP Select standard baseline, CF7_G1_9/06/2015_tm1b cohort, B6N MGP Select 20150601, MGP Select 20150921, MGP Select 20150921 PM Ears, MGP Select 20150921 PM Tail, Insulin 20151109, 3i ANA 11122015	MGP Select	Nicola Griggs		Phenotyping - MGP Select	B6N MGP Select Controls Born 31st May - 6th June	Phlebotomy	Mild	IAB6CA18C	Wildtype	16w 1d	16.2	C57BL/6N;C57BL/6NTac		Hannah Wardle-Jones
PMAZ6.2d	1R	Black	2015-06-02	2015-06-22	15.9	15w 6d (at death)	2015-09-21	Culled	Catherine Tudor	Female	C57BL/6N;C57BL/6NTac	Otud7b tm1b(EUCOMM)Wtsi	PMAZ	Otud7b	Otud7b<tm1b(EUCOMM)Wtsi>					80/2485	2a	Dead	M02152085					[NE]WT	Yes	PMAZ1.2e	Otud7b(b):Het	PMAZ1.2i	WT	B6N MGP Select 20150601, Insulin 20151109	B6N MGP Select standard baseline, CF7_G1_16/6/2015_tm1b cohort, B6N MGP Select 20150601, MGP Select 20150921, MGP Select 20150921 PM Ears, MGP Select 20150921 PM Tail, Insulin 20151109	MGP Select	Nicola Griggs		Phenotyping - MGP Select	B6N MGP Select Controls Born 31st May - 6th June	Phlebotomy	Mild	I8C357257	Wildtype	15w 6d	15.9	C57BL/6N;C57BL/6NTac		Hannah Wardle-Jones
PMAY14.1g	2L	Black	2015-07-03	2015-07-23	15.8	15w 5d (at death)	2015-10-21	Culled	Carmen Ballesteros Reviriego	Female	C57BL/6N;C57BL/6NTac	Pgap2 tm1b(EUCOMM)Wtsi	PMAY	Pgap2	Pgap2<tm1b(EUCOMM)Wtsi>					80/2485	2a	Dead	M02181628					[NE]WT	Yes	PMAY1.2a	Pgap2(b):Het	CBLT6156.1e	WT	B6N MGP Select 20150703, Insulin 20160210	B6N MGP Select standard baseline, CF7_G1_14/07/2015_tm1b cohort, B6N MGP Select 20150703, MGP Select 20151021, MGP Select 20151021 PM Ears, MGP Select 20151021 PM tails, Insulin 20160210	MGP Select	Nicola Griggs		Phenotyping - MGP Select	B6N MGP Select Controls Born 28th June - 4th July	Phlebotomy	Mild	I4A937A0D	Wildtype	15w 5d	15.8	C57BL/6N;C57BL/6NTac
DACM2.3l	2L 1R	Black	2015-12-29	2016-01-18	16.1	16w 1d (at death)	2016-04-20	Culled	Carl Shannon	Female	C57BL/6NTac	Smim1 em1(IMPC)Wtsi CRISPR F1 (D)	DACM	Smim1	Smim1<em1(IMPC)Wtsi>					80/2485	2a	Dead	M02321392					[NE]WT	Yes	CMEP3.1d	[CrI]Smim1:Het	CBLT6408.3e	WT	B6N MGP Select 20160101, Insulin 20160712	B6N MGP Select standard baseline, CF7_G1_12/01/2016_CRISPR/Cas9 cohort D , B6N MGP Select 20160101, MGP Select 20160420, MGP Select 20160420 PM ears, MGP Select 20160420 PM tails, Insulin 20160712	MGP Select	Nicola Griggs		Phenotyping - MGP Select	B6N MGP Select Controls born 27th Dec - 2nd Jan	Phlebotomy	Mild	I8D1511F2	Wildtype	16w 1d	16.1	C57BL/6NTac(100%)		Nicola Griggs
MUFU15.2i	2L	Black	2015-06-19	2015-07-08	15.8	15w 5d (at death)	2015-10-07	Culled	Fiona Kussy	Female	C57BL/6N;C57BL/6NTac	Dhx33 tm1b(KOMP)Wtsi	MUFU	Dhx33	Dhx33<tm1b(KOMP)Wtsi>					80/2485	2a	Dead	M02168503					[NE]WT	Yes	MUFU12.1b	Dhx33(b):Het	MUFU10.1e	WT	B6N MGP Select 20150618, Insulin 20151109	B6N MGP Select standard baseline, CF7_G1_30/06/2015_tm1b Cohort, B6N MGP Select 20150618, MGP Select 20151007, MGP Select 20151007 PM ears, MGP Select 20151007 PM tails, Insulin 20151109	MGP Select	Nicola Griggs	Culling	Phenotyping - MGP Select	B6N MGP Select Controls Born 14th - 20th June	Phlebotomy	Mild	ID561BA25	Wildtype	15w 5d	15.8	C57BL/6N;C57BL/6NTac		Hannah Wardle-Jones
DABX11.2g	2L	Black	2016-03-28	2016-04-20	16.1	16w (at death)	2016-07-18	Culled	Fiona Kussy	Female	C57BL/6NTac	Hao2 em1(IMPC)Wtsi CRISPR F1 (D)	DABX	Hao2	Hao2<em1(IMPC)Wtsi>					80/2485	2a	Dead	M02396197					[NE]WT	Yes	DABX3.2e	Hao2:Het	DABX2.2f	Hao2:Het	B6N MGP Select 20160328, Insulin 20160815, 3i ANA 14062017	B6N MGP Select standard baseline, CF7_G1_12/04/2016_Ear Samples, B6N MGP Select 20160328, MGP Select 20160718, MGP Select 20160718 PM ears, MGP Select 20160718 PM tails, Insulin 20160815, 3i ANA 14062017	MGP Select	Nicola Griggs	Culling	Phenotyping - MGP Select	B6N MGP Select Controls born 27th March - 2nd April	Phlebotomy	Mild	I8C357257	Wildtype	16w	16.1	C57BL/6NTac		Nicola Griggs
PMAY29.3d	1R	Black	2015-11-09	2015-11-30	16.1	16w (at death)	2016-02-29	Culled	Carmen Ballesteros Reviriego	Female	C57BL/6N;C57BL/6NTac	Pgap2 tm1b(EUCOMM)Wtsi	PMAY	Pgap2	Pgap2<tm1b(EUCOMM)Wtsi>					80/2485	2a	Dead	M02279764					[NE]WT	Yes	PMAY7.2a	Pgap2(b):Het	CBLT6322.3c	WT	Insulin 20160322, B6N MGP Select 20151109	B6N MGP Select standard baseline, CF7_G1_24/11/2015_tm1b cohort, B6N MGP Select 20151109, MGP Select 20160229, MGP Select 20160229 PM Ears, MGP Select 20160229 PM Tail, Insulin 20160322	MGP Select	Hannah Wardle-Jones		Phenotyping - MGP Select	controls born 8-14th Nov	Phlebotomy	Mild	I8C357257	Wildtype	16w	16.1	C57BL/6N;C57BL/6NTac
DACB4.3f	2L	Black	2016-01-17	2016-02-04	16.2	16w 1d (at death)	2016-05-09	Culled	Carmen Ballesteros Reviriego	Female	C57BL/6NTac	Ccdc6 em1(IMPC)Wtsi CRISPR F1 (D)	DACB	Ccdc6	Ccdc6<em1(IMPC)Wtsi>					80/2485	2a	Dead	M02337579					[NE]WT	Yes	DACB2.1b	Ccdc6:Het	DACB2.1g	Ccdc6:Het	B6N MGP Select 20160119, Insulin 20160712	B6N MGP Select standard baseline, AD12_G1_26.01.2016_Crispr D, B6N MGP Select 20160119, MGP Select 20160509, MGP Select 20160509 PM Ears, MGP Select 20160509 PM Tail, Insulin 20160712	MGP Select	Nicola Griggs		Phenotyping - MGP Select	B6N MGP Select Controls Born 17th - 23rd Jan	Phlebotomy	Mild	I72238D23	Wildtype	16w 1d	16.2	C57BL/6NTac		Hannah Wardle-Jones
MUFG11.2c	1R	Black	2015-07-19	2015-08-07	16.5	16w 3d (at death)	2015-11-11	Culled	Fiona Kussy	Female	C57BL/6N;C57BL/6NTac	H13 tm1b (KOMP)Wtsi	MUFG	H13	H13<tm1b(KOMP)Wtsi>					80/2485	2a	Dead	M02193552					[NE]WT	Yes	MUFG3.1b	H13(b):Het	MUFG4.1b	H13(b):Het	Insulin 20160211, B6N MGP Select 20150720	B6N MGP Select standard baseline, CF7_G1_28/07/2015_tm1b Cohort, B6N MGP Select 20150720, MGP Select 20151111, MGP Select 20151111 PM ears, MGP Select 20151111 PM tails, Insulin 20160211	MGP Select	Nicola Griggs		Phenotyping - MGP Select	B6N MGP Select Controls Born 19th - 25th July	Phlebotomy	Mild	I426A8873	Wildtype	16w 3d	16.5	C57BL/6N;C57BL/6NTac		Hannah Wardle-Jones
MGXY39.4e	1L 1R	Black	2016-02-03	2016-02-24	15.7	15w 5d (at death)	2016-05-23	Culled	David Tino Lafont	Female	C57BL/6N;C57BL/6NTac	Gtpbp3 tm1a(KOMP)Wtsi EPD0135_2_B03	MGXY	Gtpbp3	Gtpbp3<tm1a(KOMP)Wtsi>					80/2485	2a	Dead	M02344737					[NE]WT	Yes	MGXY26.1a	WT	MGXY24.2e	Gtpbp3:Het	Insulin 20160713, B6N MGP Select 20160203	B6N MGP Select standard baseline, Y2_cohort_ears_15/2/16_cr6, B6N MGP Select 20160203, MGP Select 20160523, MGP Select 20160523 PM Ears, MGP Select 20160523 PM Tails, Insulin 20160713	MGP Select	Nicola Griggs		Phenotyping - MGP Select	B6N MGP Select Controls Born 31st - 6th Feb	Phlebotomy	Mild	I8D1511F2	Wildtype	15w 5d	15.7	C57BL/6N;C57BL/6NTac	James Bussell	Hannah Wardle-Jones
PMAZ7.3j	1L 1R	Black	2015-07-18	2015-08-07	15.6	15w 4d (at death)	2015-11-04	Culled	Carl Shannon	Female	C57BL/6N;C57BL/6NTac	Otud7b tm1b(EUCOMM)Wtsi	PMAZ	Otud7b	Otud7b<tm1b(EUCOMM)Wtsi>					80/2485	2a	Dead	M02192392					[NE]WT	Yes	PMAZ1.2a	Otud7b(b):Het	PMAZ1.2h	WT	Insulin 20160210, B6N MGP Select 20150718	B6N MGP Select standard baseline, CF7_G1_28/07/2015_tm1b Cohort, B6N MGP Select 20150718, MGP Select 20151104, MGP Select 20151104 PM ears, MGP Select 20151104 PM tails, Insulin 20160210	MGP Select	Nicola Griggs		Phenotyping - MGP Select	B6N MGP Select Controls Born 12th - 18th July	Phlebotomy	Mild	I426A8873	Wildtype	15w 4d	15.6	C57BL/6N;C57BL/6NTac		Hannah Wardle-Jones
MUBL81.1h	2R	Black	2015-10-30	2015-11-20	15.4	15w 3d (at death)	2016-02-15	Culled	Josh Dench	Female	C57BL/6N;C57BL/6NTac	Mkrn2 (b) (KOMP)Wtsi EPD0748_1_C12	MUBL	Mkrn2	Mkrn2<tm1b(KOMP)Wtsi>					80/2485	2a	Dead	M02272229					[NE]WT	Yes	MUBL78.1a	Mkrn2(b):Het	CBLT6711.1d	WT	Insulin 20160322, B6N MGP Select 20151028	B6N MGP Select standard baseline, Y2_tm1b_cohort_9/11/15_cr6, B6N MGP Select 20151028, MGP Select 20160215, MGP Select 20160215 PM Ears, MGP Select 20160215 PM Tail, Insulin 20160322	MGP Select	Nicola Griggs		Phenotyping - MGP Select	B6N MGP Select Controls born 25th - 31st Oct	Phlebotomy	Mild	I8D1511F2	Wildtype	15w 3d	15.4	C57BL/6N;C57BL/6NTac		Hannah Wardle-Jones
MUGF14.1k	2R	Black	2015-12-01	2015-12-23	15.9	15w 6d (at death)	2016-03-21	Culled	Fiona Kussy	Female	C57BL/6N;C57BL/6NTac	Npat tm1b(EUCOMM)Wtsi	MUGF	Npat	Npat<tm1b(EUCOMM)Wtsi>					80/2485	2a	Dead	M02298501					[NE]WT	Yes	MUGF6.1c	Npat(b):Het	CBLT6602.3f	WT	B6N MGP Select 20151201, Insulin 20160511	B6N MGP Select standard baseline, Tm1b cohort Y2 14/12/15 BS8, B6N MGP Select 20151201, MGP Select 20160321, MGP Select 20160321 PM Ears, MGP Select 20160321 PM Tails, Insulin 20160511	MGP Select	Nicola Griggs		Phenotyping - MGP Select	B6N MGP Select Controls born 29th Nov - 5th Dec	Phlebotomy	Mild	I426A8873	Wildtype	15w 6d	15.9	C57BL/6N;C57BL/6NTac		Hannah Wardle-Jones
PMCE16.3d	1L 1R	Black	2015-11-01	2015-11-23	16.2	16w 1d (at death)	2016-02-22	Culled	Yvette Hooks	Female	C57BL/6N;C57BL/6NTac	Rab21 tm1b(KOMP)Wtsi EPD0586_2_H10	PMCE	Rab21	Rab21<tm1b(KOMP)Wtsi>					80/2485	2a	Dead	M02274145					[NE]WT	Yes	PMCE2.2c	WT	PMCE3.2e	Rab21(b):Het	B6N MGP Select 20151101, Insulin 20160322, 3i ANA 09022018	B6N MGP Select standard baseline, CF7_G1_10/11/2015_tm1b Cohort, B6N MGP Select 20151101, MGP Select 20160222, MGP Select 20160222 PM ears, MGP Select 20160222 PM tails, Insulin 20160322, 3i ANA 09022018	MGP Select	Nicola Griggs		Phenotyping - MGP Select	B6N MGP Select Controls born 1st - 7th Nov	Phlebotomy	Mild	IAB6CA18C	Wildtype	16w 1d	16.2	C57BL/6N;C57BL/6NTac		Nicola Griggs
MFMQ21.2e	1L	Black	2015-06-07	2015-06-29	16.2	16w 1d (at death)	2015-09-28	Culled	Fiona Kussy	Female	C57BL/6N;C57BL/6NTac	Abhd16a tm1a(EUCOMM)Wtsi EPD0605_5_A11	MFMQ	Abhd16a	Abhd16a<tm1a(EUCOMM)Wtsi>					80/2485	2a	Dead	M02160284					[NE]WT	Yes	MFMQ19.1a	[CT]Abhd16a:Het	CBLT6026.1e	WT	B6N MGP Select 20150607, Insulin 20151109, 3i ANA 11122015	B6N MGP Select standard baseline, hg3 Expansion Green 3 18/06/15, B6N MGP Select 20150607, MGP Select 20150928, MGP Select 20150928 PM Ears, MGP Select 20150928 PM Tails, Insulin 20151109, 3i ANA 11122015	MGP Select	Nicola Griggs		Phenotyping - MGP Select	B6N MGP Select Controls Born 7th - 13th June	Phlebotomy	Mild	I4A937A0D	Wildtype	16w 1d	16.2	C57BL/6N;C57BL/6NTac	James Bussell	Hannah Wardle-Jones
MHBV29.1d	1R	Black	2015-12-24	2016-01-15	15.6	15w 4d (at death)	2016-04-11	Culled	Fiona Kussy	Female	C57BL/6N;C57BL/6NTac	Chka tm2a(KOMP)Wtsi EPD0815_8_H03	MHBV	Chka	Chka<tm2a(KOMP)Wtsi>					80/2485	2a	Dead	M02321688					[NE]WT	Yes	MHBV20.3b	Chka:Het	MHBV22.2b	WT	B6N MGP Select 20151223, Insulin 20160512	B6N MGP Select standard baseline, Hg3 Cohort Green 3 05/01/16, B6N MGP Select 20151223, MGP Select 20160411, MGP Select 20160411 PM ears, MGP Select 20160411 PM tails, Insulin 20160512	MGP Select	Nicola Griggs		Phenotyping - MGP Select	B6N MGP Select Controls born 20th - 26th Dec	Phlebotomy	Mild	I8D1511F2	Wildtype	15w 4d	15.6	C57BL/6N;C57BL/6NTac	James Bussell	Hannah Wardle-Jones
MGXY39.4c	1L	Black	2016-02-03	2016-02-24	15.7	15w 5d (at death)	2016-05-23	Culled	David Tino Lafont	Female	C57BL/6N;C57BL/6NTac	Gtpbp3 tm1a(KOMP)Wtsi EPD0135_2_B03	MGXY	Gtpbp3	Gtpbp3<tm1a(KOMP)Wtsi>					80/2485	2a	Dead	M02344735					[NE]WT	Yes	MGXY26.1a	WT	MGXY24.2e	Gtpbp3:Het	B6N MGP Select 20160203, Insulin 20160712 , 3i ANA 09022018	B6N MGP Select standard baseline, Y2_cohort_ears_15/2/16_cr6, B6N MGP Select 20160203, MGP Select 20160523, MGP Select 20160523 PM Ears, MGP Select 20160523 PM Tails, Insulin 20160712 , 3i ANA 09022018	MGP Select	Nicola Griggs		Phenotyping - MGP Select	B6N MGP Select Controls Born 31st - 6th Feb	Phlebotomy	Mild	I8D1511F2	Wildtype	15w 5d	15.7	C57BL/6N;C57BL/6NTac	James Bussell	Hannah Wardle-Jones
DACB4.3c	2L 1R	Black	2016-01-17	2016-02-04	16.2	16w 1d (at death)	2016-05-09	Culled	Carmen Ballesteros Reviriego	Female	C57BL/6NTac	Ccdc6 em1(IMPC)Wtsi CRISPR F1 (D)	DACB	Ccdc6	Ccdc6<em1(IMPC)Wtsi>					80/2485	2a	Dead	M02337576					[NE]WT	Yes	DACB2.1b	Ccdc6:Het	DACB2.1g	Ccdc6:Het	B6N MGP Select 20160119, Insulin 20160712 , 3i ANA 09022018	B6N MGP Select standard baseline, AD12_G1_26.01.2016_Crispr D, B6N MGP Select 20160119, MGP Select 20160509, MGP Select 20160509 PM Ears, MGP Select 20160509 PM Tail, Insulin 20160712 , 3i ANA 09022018	MGP Select	Nicola Griggs		Phenotyping - MGP Select	B6N MGP Select Controls Born 17th - 23rd Jan	Phlebotomy	Mild	I8C357257	Wildtype	16w 1d	16.2	C57BL/6NTac		Hannah Wardle-Jones
MGVF34.2c	2L 1R	Black	2015-08-17	2015-09-06	16.1	16w (at death)	2015-12-07	Culled	Agnes Swiatkowska	Female	C57BL/6N;C57BL/6NTac	Adal tm1a(EUCOMM)Wtsi EPD0800_4_D10	MGVF	Adal	Adal<tm1a(EUCOMM)Wtsi>					80/2485	2a	Dead	M02217908					[NE]WT	Yes	MGVF30.2b	Adal:Het	MGVF30.2f	Adal:Het	B6N MGP Select 20150817, Insulin 20160211, 3i ANA 02022016	B6N MGP Select standard baseline, Hg3 Expansion Green 3 27/08/15, B6N MGP Select 20150817, MGP Select 20151207, MGP Select 20151207 PM ears, MGP Select 20151207 PM tails, 3i ANA 02022016, Insulin 20160211	MGP Select	Nicola Griggs		Phenotyping - MGP Select	B6N MGP Select Controls born 16th - 22nd Aug	Phlebotomy	Mild	I8C357257	Wildtype	16w	16.1	C57BL/6N;C57BL/6NTac	James Bussell	Nicola Griggs
DAAF14.1d	1R	Black	2016-03-08	2016-03-29	16.1	16w 1d (at death)	2016-06-29	Culled	David Tino Lafont	Female	C57BL/6NTac	Josd1 em1(IMPC)Wtsi CRISPR F1 (D)	DAAF	Josd1	Josd1<em1(IMPC)Wtsi>					80/2485	2a	Dead	M02372951					[NE]WT	Yes	DAAF10.1b	josd1:Het	DAAF11.1e	josd1:Het	Insulin 20160810, B6N MGP Select 20160309	B6N MGP Select standard baseline, sb11_green2a_21/3/16, B6N MGP Select 20160309, MGP Select 20160629, MGP Select 20160629 PM Ears, MGP Select 20160629 PM Tail, Insulin 20160810	MGP Select	Hannah Wardle-Jones		Phenotyping - MGP Select	Controls born 6 - 12th March	Phlebotomy	Mild	ID561BA25	Wildtype	16w 1d	16.1	C57BL/6NTac		Hannah Wardle-Jones
PMDC25.1g	1L 1R	Black	2016-02-09	2016-02-29	16	16w (at death)	2016-05-31	Culled	Josh Dench	Female	C57BL/6N;C57BL/6NTac	Smg9 tm1b(EUCOMM)Wtsi	PMDC	Smg9	Smg9<tm1b(EUCOMM)Wtsi>					80/2485	2a	Dead	M02356890					[NE]WT	Yes	PMDC5.2e	Smg9(b):Het	CBLT6956.2e	WT	B6N MGP Select 20160209, Insulin 20160713, 3i ANA 25042017	B6N MGP Select standard baseline, CF7_G1_23/02/2016_tm1b Cohort, B6N MGP Select 20160209, MGP Select 20160531, MGP Select 20160531 PM Ears, MGP Select 20160531 PM Tail, Insulin 20160713, 3i ANA 25042017	MGP Select	Nicola Griggs		Phenotyping - MGP Select	B6N MGP Select Controls Born 7th - 13th Feb	Phlebotomy	Mild	I4A937A0D	Wildtype	16w	16	C57BL/6N;C57BL/6NTac		Hannah Wardle-Jones
MGLC93.1f	2R	Black	2016-01-26	2016-02-17	15.9	15w 6d (at death)	2016-05-16	Culled	Carl Shannon	Female	C57BL/6N;C57BL/6NTac	Unk tm1a(KOMP)Wtsi EPD0704_5_D04	MGLC	Unk	Unk<tm1a(KOMP)Wtsi>					80/2485	2a	Dead	M02339355					[NE]WT	Yes	MGLC81.2b	Unk:Het	MGLC73.3e	Unk:Het	B6N MGP Select 20160126, Insulin 20160712 , 3i ANA 20170323	B6N MGP Select standard baseline, Y2_cohort_ears_8/2/16_cr6, B6N MGP Select 20160126, MGP Select 20160516, MGP Select 20160516 PM ears, MGP Select 20160516 PM tails, Insulin 20160712 , 3i ANA 20170323	MGP Select	Nicola Griggs		Phenotyping - MGP Select	B6N MGP Select controls born 24th - 30th Jan	Phlebotomy	Mild	I4A937A0D	Wildtype	15w 6d	15.9	C57BL/6N;C57BL/6NTac	James Bussell	Hannah Wardle-Jones
MFAB152.1e	1R	Black	2015-12-23	2016-01-11	15.8	15w 5d (at death)	2016-04-11	Culled	Yvette Hooks	Female	C57BL/6N;C57BL/6NTac	D930028M14Rik tm1a(EUCOMM)Wtsi EPD0289_2_A05	MFAB	D930028M14Rik	D930028M14Rik<tm1a(EUCOMM)Wtsi>					80/2485	2a	Dead	M02319028					[NE]WT	Yes	MFAB80.6b	D930028M14Rik:Het	CBLT6547.3g	WT	B6N MGP Select 20151223, Insulin 20160512, 3i ANA 09022018	B6N MGP Select standard baseline, y5_ap19_cohort_6.1.16, B6N MGP Select 20151223, MGP Select 20160411, MGP Select 20160411 PM ears, MGP Select 20160411 PM tails, Insulin 20160512, 3i ANA 09022018	MGP Select	Nicola Griggs		Phenotyping - MGP Select	B6N MGP Select Controls born 20th - 26th Dec	Phlebotomy	Mild	I8D1511F2	Wildtype	15w 5d	15.8	C57BL/6N;C57BL/6NTac	James Bussell	Nicola Griggs
MGXY57.2f	1L 1R	Black	2016-02-10	2016-03-03	15.9	15w 6d (at death)	2016-05-31	Culled	Yvette Hooks	Female	C57BL/6N;C57BL/6NTac	Gtpbp3 tm1a(KOMP)Wtsi EPD0135_2_B03	MGXY	Gtpbp3	Gtpbp3<tm1a(KOMP)Wtsi>					80/2485	2a	Dead	M02357774					[NE]WT	Yes	MGXY25.3a	Gtpbp3:Het	CBLT6911.3g	WT	B6N MGP Select 20160209, Insulin 20160713, 3i ANA 25042017	B6N MGP Select standard baseline, Y2_cohort_ears_22/2/16_cr6, B6N MGP Select 20160209, MGP Select 20160531, MGP Select 20160531 PM Ears, MGP Select 20160531 PM Tail, Insulin 20160713, 3i ANA 25042017	MGP Select	Nicola Griggs		Phenotyping - MGP Select	B6N MGP Select Controls Born 7th - 13th Feb	Phlebotomy	Mild	I4A937A0D	Wildtype	15w 6d	15.9	C57BL/6N;C57BL/6NTac	James Bussell	Hannah Wardle-Jones
MUDN32.2h	1L 1R	Black	2015-04-16	2015-05-06	15.9	15w 6d (at death)	2015-08-05	Culled	Fiona Kussy	Female	C57BL/6N;C57BL/6NTac	Dnajc8 tm1b(KOMP)Wtsi	MUDN	Dnajc8	Dnajc8<tm1b(KOMP)Wtsi>					80/2485	2a	Dead	M02116156					[NE]WT	Yes	MUDN30.1a	WT	MUDN29.1a	Dnajc8(b):Het	B6N MGP Select 20150417, Insulin 20151015 , 3i ANA 20112015	B6N MGP Select standard baseline, sb11_green2a_tm1b Cohort_27/4/15, B6N MGP Select 20150417, MGP Select 20150805, MGP Select 20150805 PM ears, MGP Select 20150805 PM tails, Insulin 20151015 , 3i ANA 20112015	MGP Select	Nicola Griggs		Phenotyping - MGP Select	B6N MGP Select Controls Born 12th - 18th April	Phlebotomy	Mild	IAB6CA18C	Wildtype	15w 6d	15.9	C57BL/6N;C57BL/6NTac		Hannah Wardle-Jones
PMAZ6.2c	1L	Black	2015-06-02	2015-06-22	15.9	15w 6d (at death)	2015-09-21	Culled	Fiona Kussy	Female	C57BL/6N;C57BL/6NTac	Otud7b tm1b(EUCOMM)Wtsi	PMAZ	Otud7b	Otud7b<tm1b(EUCOMM)Wtsi>					80/2485	2a	Dead	M02152084					[NE]WT	Yes	PMAZ1.2e	Otud7b(b):Het	PMAZ1.2i	WT	B6N MGP Select 20150601, Insulin 20151109	B6N MGP Select standard baseline, CF7_G1_16/6/2015_tm1b cohort, B6N MGP Select 20150601, MGP Select 20150921, MGP Select 20150921 PM Ears, MGP Select 20150921 PM Tail, Insulin 20151109	MGP Select	Nicola Griggs		Phenotyping - MGP Select	B6N MGP Select Controls Born 31st May - 6th June	Phlebotomy	Mild	IAB6CA18C	Wildtype	15w 6d	15.9	C57BL/6N;C57BL/6NTac		Hannah Wardle-Jones
MUFE31.3f	2L 1R	Black	2015-07-19	2015-08-11	16.5	16w 3d (at death)	2015-11-11	Culled	Fiona Kussy	Female	C57BL/6N;C57BL/6NTac	Adcy9 tm1b (EUCOMM)Wtsi	MUFE	Adcy9	Adcy9<tm1b(EUCOMM)Wtsi>					80/2485	2a	Dead	M02187915					[NE]WT	Yes	MUFE20.1a	Adcy9(b):Het	CBLT5776.2g	WT	Insulin 20160210, 3i ANA 03022016, B6N MGP Select 20150720	B6N MGP Select standard baseline, cr6_y2_29/7/15_tm1bcohort, B6N MGP Select 20150720, MGP Select 20151111, MGP Select 20151111 PM ears, MGP Select 20151111 PM tails, 3i ANA 03022016, Insulin 20160210	MGP Select	Nicola Griggs		Phenotyping - MGP Select	B6N MGP Select Controls Born 19th - 25th July	Phlebotomy	Mild	IB814FA2F	Wildtype	16w 3d	16.5	C57BL/6N;C57BL/6NTac
MUFG16.1h	2L 1R	Black	2015-09-01	2015-09-21	15.9	15w 6d (at death)	2015-12-21	Culled	Fiona Kussy	Female	C57BL/6N;C57BL/6NTac	H13 tm1b (KOMP)Wtsi	MUFG	H13	H13<tm1b(KOMP)Wtsi>					80/2485	2a	Dead	M02229379					[NE]WT	Yes	MUFG2.3b	H13(b):Het	MUFG6.2e	WT	B6N MGP Select 20150901	B6N MGP Select standard baseline, CF7_G1_15/09/2015_tm1b Cohort, B6N MGP Select 20150901, MGP Select 20151221, MGP Select 20151221 PM Ears, MGP Select 20151221 PM Tail	MGP Select	Hannah Wardle-Jones		Phenotyping - MGP Select	Controls born 30th Aug - 5th Sep	Phlebotomy	Mild	I426A8873	Wildtype	15w 6d	15.9	C57BL/6N;C57BL/6NTac		Hannah Wardle-Jones
MGTC25.5d	1L	Black	2015-09-07	2015-09-29	16.1	16w 1d (at death)	2015-12-29	Culled	Catherine McCarthy	Female	C57BL/6N;C57BL/6NTac	Umodl1 tm1a(KOMP)Wtsi EPD0857_5_A06	MGTC	Umodl1	Umodl1<tm1a(KOMP)Wtsi>					80/2485	2a	Dead	M02232182					[NE]WT	Yes	MGTC22.1a	Umodl1:Het	CBLT5805.2c	WT	3i ANA 13042016, B6N MGP Select 20150907	B6N MGP Select standard baseline, y3_170915_jw24_cohort, B6N MGP Select 20150907, MGP Select 20151229, MGP Select 20151229 PM ears, MGP Select 20151229 PM tails, 3i ANA 13042016	MGP Select	Nicola Griggs	Phenotyping - MGP Secondary Phenotyping	Phenotyping - MGP Select	B6N MGP Select Controls Born 6th - 12th Sept	Phlebotomy	Mild	I8C357257	Wildtype	16w 1d	16.1	C57BL/6N;C57BL/6NTac	James Bussell	Hannah Wardle-Jones
MUGF14.1h	1R	Black	2015-12-01	2015-12-23	15.9	15w 6d (at death)	2016-03-21	Culled	Fiona Kussy	Female	C57BL/6N;C57BL/6NTac	Npat tm1b(EUCOMM)Wtsi	MUGF	Npat	Npat<tm1b(EUCOMM)Wtsi>					80/2485	2a	Dead	M02298498					[NE]WT	Yes	MUGF6.1c	Npat(b):Het	CBLT6602.3f	WT	B6N MGP Select 20151201, Insulin 20160511 , 3i ANA 03112017	B6N MGP Select standard baseline, Tm1b cohort Y2 14/12/15 BS8, B6N MGP Select 20151201, MGP Select 20160321, MGP Select 20160321 PM Ears, MGP Select 20160321 PM Tails, Insulin 20160511 , 3i ANA 03112017	MGP Select	Nicola Griggs		Phenotyping - MGP Select	B6N MGP Select Controls born 29th Nov - 5th Dec	Phlebotomy	Mild	IB814FA2F	Wildtype	15w 6d	15.9	C57BL/6N;C57BL/6NTac		Hannah Wardle-Jones
PMCQ12.3e	1L	Agouti	2016-04-10	2016-05-03	16.1	16w 1d (at death)	2016-08-01	Culled	Carl Shannon	Female	C57BL/6N;C57BL/6NTac	Lsm14b tm1b(KOMP)Mbp	PMCQ	Lsm14b	Lsm14b<tm1b(KOMP)Mbp>					80/2485	2a	Dead	M02403207		Agouti			[NE]WT	Yes	PMCQ7.2c	Lsm14b(b):Het	PMCQ7.2i	Lsm14b(b):Het	B6N MGP Select 20160412, Insulin 20161018	B6N MGP Select standard baseline, CF7_G1_19/04/2016_Ear Samples, B6N MGP Select 20160412, MGP Select 20160801, MGP Select 20160801 PM Ears, MGP Select 20160801 PM Tail, Insulin 20161018	MGP Select	Nicola Griggs		Phenotyping - MGP Select	B6N MGP Select Controls Born 10th - 16th April	Phlebotomy	Mild	IAB6CA18C	Wildtype	16w 1d	16.1	C57BL/6N;C57BL/6NTac		Hannah Wardle-Jones
MFYG67.2g	1L	Black	2016-01-06	2016-01-26	16.1	16w (at death)	2016-04-27	Culled	Fiona Kussy	Female	C57BL/6N;C57BL/6NTac	Gm5544 tm1a(KOMP)Wtsi EPD0164_6_A12	MFYG	Gm5544	Gm5544<tm1a(KOMP)Wtsi>					80/2485	2a	Dead	M02325342					[NE]WT	Yes	MFYG64.1a	Gm5544:Het	MFYG64.1d	WT	B6N MGP Select 20160106, Insulin 20160712 , 3i ANA 20170323	B6N MGP Select standard baseline, sb11_green2a_tm1b cohort_18/1/16, B6N MGP Select 20160106, MGP Select 20160427, MGP Select 20160427 PM ears, MGP Select 20160427 PM tails, Insulin 20160712 , 3i ANA 20170323	MGP Select	Nicola Griggs		Phenotyping - MGP Select	B6N MGP Select controls born 3rd - 10th Jan	Phlebotomy	Mild	I4A937A0D	Wildtype	16w	16.1	C57BL/6N;C57BL/6NTac	James Bussell	Nicola Griggs
MHBL28.3c	1L 1R	Agouti	2015-05-21	2015-06-12	15.9	15w 6d (at death)	2015-09-09	Culled	Josh Dench	Female	C57BL/6N;C57BL/6NTac	Tctex1d2 tm2a(EUCOMM)Wtsi EPD0972_1_G06	MHBL	Tctex1d2	Tctex1d2<tm2a(EUCOMM)Wtsi>					80/2485	2a	Dead	M02138181		Agouti; Runted			[NE]WT	Yes	MHBL12.1c	[F1]Tctex1d2:Het	CBLT5684.3j	WT	B6N MGP Select 20150520, Insulin 20151109, 3i ANA 09122015	B6N MGP Select standard baseline, Hg3 Expansion Green 3 02/03/15, B6N MGP Select 20150520, MGP Select 20150909, MGP Select 20150909 PM Ears, MGP Select 20150909 PM Tails, Insulin 20151109, 3i ANA 09122015	MGP Select	Nicola Griggs		Phenotyping - MGP Select	B6N MGP Select Controls Born 17th - 23rd May	Phlebotomy	Mild	IB814FA2F	Wildtype	15w 6d	15.9	C57BL/6N;C57BL/6NTac	James Bussell	Hannah Wardle-Jones
MHDV10.3e	2R	Black	2016-03-22	2016-04-11	16.2	16w 1d (at death)	2016-07-13	Culled	Angela Green	Female	C57BL/6N;C57BL/6NTac	Id2<tm2a(EUCOMM)Wtsi> EPD0977_1_G04	MHDV	Id2	Id2<tm2a(EUCOMM)Wtsi>					80/2485	2a	Dead	M02384064					[NE]WT	Yes	CBLT6754.3e	WT	MHDV9.1e	Id2:Het	B6N MGP Select 20160322, Insulin 20160815, 3i ANA 14062017	B6N MGP Select standard baseline, BF7 G3 5/4/16 , B6N MGP Select 20160322, MGP Select 20160713, MGP Select 20160713 PM ears, MGP Select 20160713 PM tails, Insulin 20160815, 3i ANA 14062017	MGP Select	Hannah Wardle-Jones		Phenotyping - MGP Select	controls born 20 - 26th March	Phlebotomy	Mild	IAB6CA18C	Wildtype	16w 1d	16.2	C57BL/6N;C57BL/6NTac	James Bussell	Hannah Wardle-Jones
MGLW53.2f	1R	Black	2015-12-19	2016-01-08	15.6	15w 4d (at death)	2016-04-06	Culled	Angela Green	Female	C57BL/6N;C57BL/6NTac	Sik3 tm1a(EUCOMM)Hmgu HEPD0744_6_B02	MGLW	Sik3	Sik3<tm1a(EUCOMM)Hmgu>					80/2485	2a	Dead	M02310265					[NE]WT	Yes	MGLW49.2a	Sik3:Het	MGLW49.2d	Sik3:Het	B6N MGP Select standard baseline, Y2_cohort_29/12/15_cr6, B6N MGP Select 20151216, MGP Select 20160406, MGP Select 20160406 PM Ears, MGP Select 20160406 PM Tail, Insulin 20160512, 3i ANA 20170322	B6N MGP Select standard baseline, Y2_cohort_29/12/15_cr6, B6N MGP Select 20151216, MGP Select 20160406, MGP Select 20160406 PM Ears, MGP Select 20160406 PM Tail, Insulin 20160512, 3i ANA 20170322	MGP Select, MGP Select	Nicola Griggs	Phenotyping - MGP Select	Phenotyping - MGP Select	B6N MGP Select Controls Born 13th - 19th Dec	Phlebotomy	Mild	IAB6CA18C	Wildtype	15w 4d	15.6	C57BL/6N;C57BL/6NTac	James Bussell	Hannah Wardle-Jones
PMCQ12.3f	1R	Black	2016-04-10	2016-05-03	16.1	16w 1d (at death)	2016-08-01	Culled	Carl Shannon	Female	C57BL/6N;C57BL/6NTac	Lsm14b tm1b(KOMP)Mbp	PMCQ	Lsm14b	Lsm14b<tm1b(KOMP)Mbp>					80/2485	2a	Dead	M02403208					[NE]WT	Yes	PMCQ7.2c	Lsm14b(b):Het	PMCQ7.2i	Lsm14b(b):Het	B6N MGP Select 20160412, Insulin 20161018	B6N MGP Select standard baseline, CF7_G1_19/04/2016_Ear Samples, B6N MGP Select 20160412, MGP Select 20160801, MGP Select 20160801 PM Ears, MGP Select 20160801 PM Tail, Insulin 20161018	MGP Select	Nicola Griggs		Phenotyping - MGP Select	B6N MGP Select Controls Born 10th - 16th April	Phlebotomy	Mild	IAB6CA18C	Wildtype	16w 1d	16.1	C57BL/6N;C57BL/6NTac		Hannah Wardle-Jones
MUHM17.1c	2L 1R	Black	2015-05-11	2015-05-27	16.1	16w 1d (at death)	2015-09-01	Culled	Amy Gates	Female	C57BL/6N;C57BL/6NTac	Exosc9 tm1b(EUCOMM)Wtsi	MUHM	Exosc9	Exosc9<tm1b(EUCOMM)Wtsi>					80/2485	2a	Dead	M02134260		Left eye opacity			[NE]WT	Yes	MUHM1.4b	Exosc9(b):Het	MUHM2.3g	WT	B6N MGP Select 20150512, Insulin 20151109, 3i ANA 03022016	B6N MGP Select standard baseline, CF7_G1_26/05/2015_tm1b Cohort, B6N MGP Select 20150512, MGP Select 20150901, MGP Select 20150901 PM Ears, MGP Select 20150901 PM Tail, Insulin 20151109, 3i ANA 03022016	MGP Select	Hannah Wardle-Jones		Phenotyping - MGP Select	Controls born 10-16th May	Phlebotomy	Mild	ID561BA25	Wildtype	16w 1d	16.1	C57BL/6N;C57BL/6NTac		Hannah Wardle-Jones
MUBL81.1g	2L	Black	2015-10-30	2015-11-20	15.5	15w 3d (at death)	2016-02-15	Culled	Fiona Kussy	Female	C57BL/6N;C57BL/6NTac	Mkrn2 (b) (KOMP)Wtsi EPD0748_1_C12	MUBL	Mkrn2	Mkrn2<tm1b(KOMP)Wtsi>					80/2485	2a	Dead	M02272228					[NE]WT	Yes	MUBL78.1a	Mkrn2(b):Het	CBLT6711.1d	WT	Insulin 20160322, B6N MGP Select 20151028	B6N MGP Select standard baseline, Y2_tm1b_cohort_9/11/15_cr6, B6N MGP Select 20151028, MGP Select 20160215, MGP Select 20160215 PM Ears, MGP Select 20160215 PM Tail, Insulin 20160322	MGP Select	Nicola Griggs		Phenotyping - MGP Select	B6N MGP Select Controls born 25th - 31st Oct	Phlebotomy	Mild	I8C357257	Wildtype	15w 3d	15.5	C57BL/6N;C57BL/6NTac		Hannah Wardle-Jones
MGXY53.2h	1L	Black	2016-02-01	2016-02-24	16	16w (at death)	2016-05-23	Culled	David Tino Lafont	Female	C57BL/6N;C57BL/6NTac	Gtpbp3 tm1a(KOMP)Wtsi EPD0135_2_B03	MGXY	Gtpbp3	Gtpbp3<tm1a(KOMP)Wtsi>					80/2485	2a	Dead	M02344821					[NE]WT	Yes	MGXY27.3c	Gtpbp3:Het	CBLT6868.3d	WT	Insulin 20160712 , B6N MGP Select 20160203	B6N MGP Select standard baseline, Y2_cohort_ears_15/2/16_cr6, B6N MGP Select 20160203, MGP Select 20160523, MGP Select 20160523 PM Ears, MGP Select 20160523 PM Tails, Insulin 20160712	MGP Select	Nicola Griggs		Phenotyping - MGP Select	B6N MGP Select Controls Born 31st - 6th Feb	Phlebotomy	Mild	I8D1511F2	Wildtype	16w	16	C57BL/6N;C57BL/6NTac	James Bussell	Hannah Wardle-Jones
METC182.1g	2L	Black	2015-11-20	2015-12-10	15.5	15w 3d (at death)	2016-03-07	Culled	Agnes Swiatkowska	Female	C57BL/6N;C57BL/6NTac	Hbs1l tm1a(KOMP)Wtsi EPD0693_2_A02	METC	Hbs1l	Hbs1l<tm1a(KOMP)Wtsi>					80/2485	2a	Dead	M02286928					[NE]WT	Yes	METC149.1c	Hbs1l:Het	METC156.1f	Hbs1l:Het	Insulin 20160511 , 3i ANA 06052016, B6N MGP Select 20151118	B6N MGP Select standard baseline, Y2_cohort_ears_30/11/15_cr6, B6N MGP Select 20151118, MGP Select 20160307, MGP Select 20160307 PM ears, MGP Select 20160307 PM tails, 3i ANA 06052016, Insulin 20160511	MGP Select	Hannah Wardle-Jones	Culling,Phenotyping - Trichuris	Phenotyping - MGP Select	controls born 15th - 21st nov	Phlebotomy	Mild	I8C357257	Wildtype	15w 3d	15.5	C57BL/6N;C57BL/6NTac		Hannah Wardle-Jones
MUCJ70.1g	2L	Black	2015-05-09	2015-05-29	15.6	15w 4d (at death)	2015-08-26	Culled	Fiona Kussy	Female	C57BL/6N;C57BL/6NTac	Prkab1 (b) Knockout EPD0033_3_C09	MUCJ	Prkab1	Prkab1<tm1b(KOMP)Wtsi>					80/2485	2a	Dead	M02135307					[NE]WT	Yes	MUCJ51.1c	Prkab1(b):Het	MUCJ50.2e	Prkab1(b):Het	B6N MGP Select 20150508, Insulin 20151109, 3i ANA 09022018	B6N MGP Select standard baseline, yellow 5 tm1b cohort 19/5/15, B6N MGP Select 20150508, MGP Select 20150826, MGP Select 20150826 PM ears, MGP Select 20150826 PM tails, Insulin 20151109, 3i ANA 09022018	MGP Select	Nicola Griggs		Phenotyping - MGP Select	B6N MGP Select Controls Born 3rd - 10th May	Phlebotomy	Mild	IB814FA2F	Wildtype	15w 4d	15.6	C57BL/6N;C57BL/6NTac		Hannah Wardle-Jones
MUHO14.2i	2R	Black	2015-06-23	2015-07-13	15.9	15w 6d (at death)	2015-10-12	Culled	Fiona Kussy	Female	C57BL/6N;C57BL/6NTac	Cgrrf1 tm1b(KOMP)Wtsi	MUHO	Cgrrf1	Cgrrf1<tm1b(KOMP)Wtsi>					80/2485	2a	Dead	M02168596					[NE]WT	Yes	MUHO11.1a	Cgrrf1(b):Het	MUHO10.1g	Cgrrf1(b):Het	Insulin 20160210, B6N MGP Select 20150622, 3i ANA 08022016	B6N MGP Select standard baseline, Y2_tm1b_cohort_ears_8/7/15_cw8, B6N MGP Select 20150622, MGP Select 20151012, MGP Select 20151012 PM ears, MGP Select 20151012 PM tails, 3i ANA 08022016, Insulin 20160210	MGP Select	Nicola Griggs		Phenotyping - MGP Select	B6N MGP Select Controls Born 21st - 27th June	Phlebotomy	Mild	I8C357257	Wildtype	15w 6d	15.9	C57BL/6N;C57BL/6NTac		Hannah Wardle-Jones
DABX11.2e	1R	Black	2016-03-28	2016-04-20	16.1	16w (at death)	2016-07-18	Culled	Agnes Swiatkowska	Female	C57BL/6NTac	Hao2 em1(IMPC)Wtsi CRISPR F1 (D)	DABX	Hao2	Hao2<em1(IMPC)Wtsi>					80/2485	2a	Dead	M02396195					[NE]WT	Yes	DABX3.2e	Hao2:Het	DABX2.2f	Hao2:Het	B6N MGP Select 20160328, Insulin 20160815, 3i ANA 14062017	B6N MGP Select standard baseline, CF7_G1_12/04/2016_Ear Samples, B6N MGP Select 20160328, MGP Select 20160718, MGP Select 20160718 PM ears, MGP Select 20160718 PM tails, Insulin 20160815, 3i ANA 14062017	MGP Select	Nicola Griggs	Culling	Phenotyping - MGP Select	B6N MGP Select Controls born 27th March - 2nd April	Phlebotomy	Mild	I8D1511F2	Wildtype	16w	16.1	C57BL/6NTac		Nicola Griggs
PMCT10.1e	1L 1R	Black	2016-01-11	2016-02-01	16.2	16w 1d (at death)	2016-05-03	Culled	Agnes Swiatkowska	Female	C57BL/6N;C57BL/6NTac	Rnf138 tm1b(EUCOMM)Hmgu	PMCT	Rnf138	Rnf138<tm1b(EUCOMM)Hmgu>					80/2485	2a	Dead	M02333546					[NE]WT	Yes	PMCT4.1d	Rnf138(b):Het	PMCT4.1h	Rnf138(b):Het	Insulin 20160712 , B6N MGP Select 20160111	B6N MGP Select standard baseline, Y3_21/01/16_jw24_tm1b, B6N MGP Select 20160111, MGP Select 20160503, MGP Select 20160503 PM Ears, MGP Select 20160503 PM Tails, Insulin 20160712	MGP Select	Nicola Griggs		Phenotyping - MGP Select	B6N MGP Select Controls born 10th - 16th Jan	Phlebotomy	Mild	IAB6CA18C	Wildtype	16w 1d	16.2	C57BL/6N;C57BL/6NTac
MUGN3.3f	1R	Black	2015-05-01	2015-05-18	15.8	15w 5d (at death)	2015-08-19	Culled	Fiona Kussy	Female	C57BL/6N;C57BL/6NTac	1700029H14Rik tm2b (KOMP)Wtsi	MUGN	1700029H14Rik	1700029H14Rik<tm2b(KOMP)Wtsi>					80/2485	2a	Dead	M02129215					[NE]WT	Yes	CBLT5441.3e	WT	MZFM8.1a	[IR]1700029H14Rik(b):Het | [IR]1700029H14Rik:WT	B6N MGP Select 20150501, Insulin 20151015 , 3i ANA 09022018	B6N MGP Select standard baseline, CF7_G1_12/05/15_tm1b cohort, B6N MGP Select 20150501, MGP Select 20150819, MGP Select 20150819 PM ears, MGP Select 20150819 PM tails, Insulin 20151015 , 3i ANA 09022018	MGP Select	Nicola Griggs		Phenotyping - MGP Select	B6N MGP Select Controls Born 26th April - 2nd May	Phlebotomy	Mild	IB814FA2F	Wildtype	15w 5d	15.8	C57BL/6N;C57BL/6NTac		Hannah Wardle-Jones
PMBB5.3c	1L 1R	Black	2015-09-25	2015-10-15	15.8	15w 5d (at death)	2016-01-13	Culled	Fiona Kussy	Female	C57BL/6N;C57BL/6NTac	Wac tm1b(EUCOMM)Wtsi	PMBB	Wac	Wac<tm1b(EUCOMM)Wtsi>					80/2485	2a	Dead	M02248629					[NE]WT	Yes	PMBB3.2b	Wac(b):Het	PMBB3.2d	Wac(b):Het	3i ANA 13042016, B6N MGP Select 20150925, Insulin 20160212	B6N MGP Select standard baseline, ad12 Green 1 tm1b 6/10/15, B6N MGP Select 20150925, MGP Select 20160113, MGP Select 20160113 PM Ears, MGP Select 20160113 PM Tail, Insulin 20160212, 3i ANA 13042016	MGP Select	Nicola Griggs		Phenotyping - MGP Select	B6N MGP Select Controls Born 20th - 26th Sept	Phlebotomy	Mild	I8D1511F2	Wildtype	15w 5d	15.8	C57BL/6N;C57BL/6NTac		Hannah Wardle-Jones
DABD7.2h	2L	Black	2015-12-08	2015-12-29	16	16w (at death)	2016-03-29	Culled	Mark Sanderson	Female	C57BL/6NTac	Herc1 em3(IMPC)Wtsi CRISPR F1 (D)	DABD	Herc1	Herc1<em3(IMPC)Wtsi>					80/2485	2a	Dead	M02301324					[NE]WT	Yes	DABD1.2a	Herc1:Het	DABD1.2e	Herc1:Het	Insulin 20160512, B6N MGP Select 20151207	B6N MGP Select standard baseline, Crispr/Cas 9 cohort D 21/12/15 Y2 BS8, B6N MGP Select 20151207, MGP Select 20160329, MGP Select 20160329 PM Ears, MGP Select 20160329 PM Tail, Insulin 20160512	MGP Select	Hannah Wardle-Jones		Phenotyping - MGP Select	Controls born 6-12th Dec	Phlebotomy	Mild	I8C357257	Wildtype	16w	16	C57BL/6NTac(100%)		Nicola Griggs
MGXY57.2d	1L	Black	2016-02-10	2016-03-03	15.9	15w 6d (at death)	2016-05-31	Culled	Carmen Ballesteros Reviriego	Female	C57BL/6N;C57BL/6NTac	Gtpbp3 tm1a(KOMP)Wtsi EPD0135_2_B03	MGXY	Gtpbp3	Gtpbp3<tm1a(KOMP)Wtsi>					80/2485	2a	Dead	M02357772					[NE]WT	Yes	MGXY25.3a	Gtpbp3:Het	CBLT6911.3g	WT	B6N MGP Select 20160209, Insulin 20160713, 3i ANA 25042017	B6N MGP Select standard baseline, Y2_cohort_ears_22/2/16_cr6, B6N MGP Select 20160209, MGP Select 20160531, MGP Select 20160531 PM Ears, MGP Select 20160531 PM Tail, Insulin 20160713, 3i ANA 25042017	MGP Select	Nicola Griggs		Phenotyping - MGP Select	B6N MGP Select Controls Born 7th - 13th Feb	Phlebotomy	Mild	I8C357257	Wildtype	15w 6d	15.9	C57BL/6N;C57BL/6NTac	James Bussell	Hannah Wardle-Jones
MFAB146.1d	1L	Black	2015-12-24	2016-01-11	15.6	15w 4d (at death)	2016-04-11	Culled	Agnes Swiatkowska	Female	C57BL/6N;C57BL/6NTac	D930028M14Rik tm1a(EUCOMM)Wtsi EPD0289_2_A05	MFAB	D930028M14Rik	D930028M14Rik<tm1a(EUCOMM)Wtsi>					80/2485	2a	Dead	M02317033					[NE]WT	Yes	MFAB97.4a	D930028M14Rik:Het	CBLT6985.1g	WT	B6N MGP Select standard baseline, Y2_cohort_ears_4/1/15_cr6, B6N MGP Select 20151223, MGP Select 20160411, MGP Select 20160411 PM ears, MGP Select 20160411 PM tails, Insulin 20160512, 3i ANA 20170322	B6N MGP Select standard baseline, Y2_cohort_ears_4/1/15_cr6, B6N MGP Select 20151223, MGP Select 20160411, MGP Select 20160411 PM ears, MGP Select 20160411 PM tails, Insulin 20160512, 3i ANA 20170322	MGP Select, MGP Select	Nicola Griggs		Phenotyping - MGP Select	B6N MGP Select Controls born 20th - 26th Dec	Phlebotomy	Mild	I8C357257	Wildtype	15w 4d	15.6	C57BL/6N;C57BL/6NTac	James Bussell	Nicola Griggs
MUDN34.1e	1L	Black	2015-04-17	2015-05-07	15.8	15w 5d (at death)	2015-08-05	Culled	Susana Caetano	Female	C57BL/6N;C57BL/6NTac	Dnajc8 tm1b(KOMP)Wtsi	MUDN	Dnajc8	Dnajc8<tm1b(KOMP)Wtsi>					80/2485	2a	Dead	M02116161					[NE]WT	Yes	MUDN30.3b	Dnajc8(b):Het	CBLT5733.3c	WT	B6N MGP Select 20150417, Insulin 20151015 , 3i ANA 19112015	B6N MGP Select standard baseline, sb11_green2a_tm1b Cohort_27/4/15, B6N MGP Select 20150417, MGP Select 20150805, MGP Select 20150805 PM ears, MGP Select 20150805 PM tails, Insulin 20151015 , 3i ANA 19112015	MGP Select	Nicola Griggs		Phenotyping - MGP Select	B6N MGP Select Controls Born 12th - 18th April	Phlebotomy	Mild	IAB6CA18C	Wildtype	15w 5d	15.8	C57BL/6N;C57BL/6NTac		Hannah Wardle-Jones
MUFQ10.2c	1L	Black	2015-11-08	2015-12-01	16.2	16w 1d (at death)	2016-02-29	Culled	Yvette Hooks	Female	C57BL/6N;C57BL/6NTac	Rbm33 tm1b(EUCOMM)Wtsi	MUFQ	Rbm33	Rbm33<tm1b(EUCOMM)Wtsi>					80/2485	2a	Dead	M02284157					[NE]WT	Yes	MUFQ9.1b	Rbm33(b):Het	MUFQ9.1f	Rbm33(b):Het	Insulin 20160322, 3i ANA 06052016, B6N MGP Select 20151109	B6N MGP Select standard baseline, Y2_tm1b_cohort_23/11/15_cr6, B6N MGP Select 20151109, MGP Select 20160229, MGP Select 20160229 PM Ears, MGP Select 20160229 PM Tail, Insulin 20160322, 3i ANA 06052016	MGP Select	Hannah Wardle-Jones		Phenotyping - MGP Select	Controls born 8 - 14th Nov	Phlebotomy	Mild	I8C357257	Wildtype	16w 1d	16.2	C57BL/6N;C57BL/6NTac		Hannah Wardle-Jones
MHCJ19.2f	2R	Black	2015-11-23	2015-12-15	16.3	16w 2d (at death)	2016-03-16	Culled	Fiona Kussy	Female	C57BL/6N;C57BL/6NTac	Cfap44 tm1a(EUCOMM)Wtsi EPD0369_2_H08	MHCJ	Cfap44	Cfap44<tm1a(EUCOMM)Wtsi>					80/2485	2a	Dead	M02289445					[NE]WT	Yes	MHCJ17.3a	WT	MHCJ17.3f	Cfap44:Het	B6N MGP Select 20151124, Insulin 20160511 , 3i ANA 03112017	B6N MGP Select standard baseline, Hg3 Green 3 cohort 02/11/15, B6N MGP Select 20151124, MGP Select 20160316, MGP Select 20160316 PM ears, MGP Select 20160316 PM tails, Insulin 20160511 , 3i ANA 03112017	MGP Select	Nicola Griggs		Phenotyping - MGP Select	B6N MGP Select Controls born 22nd- 28th Nov	Phlebotomy	Mild	I8C357257	Wildtype	16w 2d	16.3	C57BL/6N;C57BL/6NTac	James Bussell	Nicola Griggs
MUGJ13.2j	2R 1L	Black	2015-04-29	2015-05-20	16.1	16w (at death)	2015-08-19	Culled	Susana Caetano	Female	C57BL/6N;C57BL/6NTac	Rnasek tm1b (EUCOMM)Wtsi	MUGJ	Rnasek	Rnasek<tm1b(EUCOMM)Wtsi>					80/2485	2a	Dead	M02126605					[NE]WT	Yes	CBLT5313.4e	WT	MUGJ1.2i	Rnasek(b):Het	B6N MGP Select 20150501, 3i ANA 08022016	B6N MGP Select standard baseline, CF7_G1_12/05/15_tm1b cohort, B6N MGP Select 20150501, MGP Select 20150819, MGP Select 20150819 PM ears, MGP Select 20150819 PM tails, 3i ANA 08022016	MGP Select	Nicola Griggs		Phenotyping - MGP Select	B6N MGP Select Controls Born 26th April - 2nd May	Phlebotomy	Mild	IB814FA2F	Wildtype	16w	16.1	C57BL/6N;C57BL/6NTac		Hannah Wardle-Jones
MHBB26.1b	1L	Black	2016-03-14	2016-04-05	16	16w (at death)	2016-07-04	Culled	Carmen Ballesteros Reviriego	Female	C57BL/6N;C57BL/6NTac	Med19 tm1a(EUCOMM)Wtsi EPD0175_4_E11	MHBB	Med19	Med19<tm1a(EUCOMM)Wtsi>					80/2485	2a	Dead	M02380328					[NE]WT	Yes	CBLT7012.3b	WT	MHBB21.1b	Med19:Het	B6N MGP Select 20160313, Insulin 20160810, 3i ANA 03112017	B6N MGP Select standard baseline, Hg3 Cohort Green 3 23/03/16, B6N MGP Select 20160313, MGP Select 20160704, MGP Select 20160704 PM Ears, MGP Select 20160704 PM Tails, Insulin 20160810, 3i ANA 03112017	MGP Select	Hannah Wardle-Jones		Phenotyping - MGP Select	Controls born 13- 19th March 2016	Phlebotomy	Mild	I8D1511F2	Wildtype	16w	16	C57BL/6N;C57BL/6NTac	James Bussell	Nicola Griggs
PMCT10.1d	2L 1R	Black	2016-01-11	2016-02-01	16.2	16w 1d (at death)	2016-05-03	Culled	Emma Siragher	Female	C57BL/6N;C57BL/6NTac	Rnf138 tm1b(EUCOMM)Hmgu	PMCT	Rnf138	Rnf138<tm1b(EUCOMM)Hmgu>					80/2485	2a	Dead	M02333545					[NE]WT	Yes	PMCT4.1d	Rnf138(b):Het	PMCT4.1h	Rnf138(b):Het	Insulin 20160712 , B6N MGP Select 20160111	B6N MGP Select standard baseline, Y3_21/01/16_jw24_tm1b, B6N MGP Select 20160111, MGP Select 20160503, MGP Select 20160503 PM Ears, MGP Select 20160503 PM Tails, Insulin 20160712	MGP Select	Nicola Griggs		Phenotyping - MGP Select	B6N MGP Select Controls born 10th - 16th Jan	Phlebotomy	Mild	I4A937A0D	Wildtype	16w 1d	16.2	C57BL/6N;C57BL/6NTac
PMAY14.2e	1L	Black	2015-08-09	2015-09-02	16.2	16w 1d (at death)	2015-11-30	Culled	Catherine Tudor	Female	C57BL/6N;C57BL/6NTac	Pgap2 tm1b(EUCOMM)Wtsi	PMAY	Pgap2	Pgap2<tm1b(EUCOMM)Wtsi>					80/2485	2a	Dead	M02209666					[NE]WT	Yes	PMAY1.2a	Pgap2(b):Het	CBLT6156.1e	WT	B6N MGP Select 20150809, Insulin 20160211, 3i ANA 08022016	B6N MGP Select standard baseline, CF7_G1_24/08/2015_tm1b Cohort, B6N MGP Select 20150809, MGP Select 20151130, MGP Select 20151130 PM ears, MGP Select 20151130 PM tails, 3i ANA 08022016, Insulin 20160211	MGP Select	Nicola Griggs		Phenotyping - MGP Select	B6N MGP Select Controls Born 9th - 15th Aug	Phlebotomy	Mild	I426A8873	Wildtype	16w 1d	16.2	C57BL/6N;C57BL/6NTac
MUGF7.3e	1L 1R	Black	2015-11-20	2015-12-11	15.5	15w 3d (at death)	2016-03-07	Culled	Agnes Swiatkowska	Female	C57BL/6N;C57BL/6NTac	Npat tm1b(EUCOMM)Wtsi	MUGF	Npat	Npat<tm1b(EUCOMM)Wtsi>					80/2485	2a	Dead	M02289533					[NE]WT	Yes	MUGF3.1a	Npat(b):Het	MUGF3.1f	Npat(b):Het	Insulin 20160511 , B6N MGP Select 20151118	B6N MGP Select standard baseline, Y2_tm1b_cohort_7/12/15_cr6, B6N MGP Select 20151118, MGP Select 20160307, MGP Select 20160307 PM ears, MGP Select 20160307 PM tails, Insulin 20160511	MGP Select	Nicola Griggs		Phenotyping - MGP Select	B6N MGP Select control born 15th - 21st Nov	Phlebotomy	Mild	I8C357257	Wildtype	15w 3d	15.5	C57BL/6N;C57BL/6NTac		Hannah Wardle-Jones
PMCT9.1e	1R	Black	2016-01-11	2016-02-01	16.1	16w 1d (at death)	2016-05-03	Culled	Carl Shannon	Female	C57BL/6N;C57BL/6NTac	Rnf138 tm1b(EUCOMM)Hmgu	PMCT	Rnf138	Rnf138<tm1b(EUCOMM)Hmgu>					80/2485	2a	Dead	M02333532					[NE]WT	Yes	PMCT4.1c	Rnf138(b):Het	PMCT4.1g	Rnf138(b):Het	Insulin 20160712 , B6N MGP Select 20160111	B6N MGP Select standard baseline, Y3_21/01/16_jw24_tm1b, B6N MGP Select 20160111, MGP Select 20160503, MGP Select 20160503 PM Ears, MGP Select 20160503 PM Tails, Insulin 20160712	MGP Select	Nicola Griggs		Phenotyping - MGP Select	B6N MGP Select Controls born 10th - 16th Jan	Phlebotomy	Mild	IAB6CA18C	Wildtype	16w 1d	16.1	C57BL/6N;C57BL/6NTac
MUFE31.3g	2L	Black	2015-07-19	2015-08-11	16.5	16w 3d (at death)	2015-11-11	Culled	Yvette Hooks	Female	C57BL/6N;C57BL/6NTac	Adcy9 tm1b (EUCOMM)Wtsi	MUFE	Adcy9	Adcy9<tm1b(EUCOMM)Wtsi>					80/2485	2a	Dead	M02187916					[NE]WT	Yes	MUFE20.1a	Adcy9(b):Het	CBLT5776.2g	WT	Insulin 20160211, 3i ANA 03022016, B6N MGP Select 20150720	B6N MGP Select standard baseline, cr6_y2_29/7/15_tm1bcohort, B6N MGP Select 20150720, MGP Select 20151111, MGP Select 20151111 PM ears, MGP Select 20151111 PM tails, 3i ANA 03022016, Insulin 20160211	MGP Select	Nicola Griggs		Phenotyping - MGP Select	B6N MGP Select Controls Born 19th - 25th July	Phlebotomy	Mild	I426A8873	Wildtype	16w 3d	16.5	C57BL/6N;C57BL/6NTac
DAAH16.1g	2L	Black	2016-03-27	2016-04-22	16.2	16w 1d (at death)	2016-07-18	Culled	Emma Siragher	Female	C57BL/6NTac	Dlk1 em1(IMPC)Wtsi CRISPR F1 (D)	DAAH	Dlk1	Dlk1<em1(IMPC)Wtsi>					80/2485	2a	Dead	M02392166					[NE]WT	Yes	DAAH7.3a	dlk1:Het	DAAH9.2e	dlk1:Het	B6N MGP Select 20160328	B6N MGP Select standard baseline, CF7_G1_12/04/2016_Ear Samples, B6N MGP Select 20160328, MGP Select 20160718, MGP Select 20160718 PM ears, MGP Select 20160718 PM tails	MGP Select	Nicola Griggs	Phenotyping - MGP Select	Phenotyping - MGP Select	B6N MGP Select Controls born 27th March - 2nd April	Phlebotomy	Mild	I8C357257	Wildtype	16w 1d	16.2	C57BL/6NTac		Hannah Wardle-Jones
MGCM31.2e	1R	Black	2016-02-27	2016-03-18	15.6	15w 4d (at death)	2016-06-15	Culled	Catherine McCarthy	Female	C57BL/6N;C57BL/6NTac	Oaz1 tm2e(EUCOMM)Wtsi EPD0530_6_A08	MGCM	Oaz1	Oaz1<tm2e(EUCOMM)Wtsi>					80/2485	2a	Dead	M02365351					[NE]WT	Yes	MGCM28.1b	Oaz1:Het	CBLT6754.3h	WT	B6N MGP Select 20160227, Insulin 20160810, 3i ANA 17052017	B6N MGP Select standard baseline, Hg3 Cohort Green 3 09/03/16, B6N MGP Select 20160227, MGP Select 20160615, MGP Select 20160615 PM ears, MGP Select 20160615 PM tails, Insulin 20160810, 3i ANA 17052017	MGP Select	Nicola Griggs		Phenotyping - MGP Select	B6N MGP Select Controls born 21st - 27th Feb	Phlebotomy	Mild	ID561BA25	Wildtype	15w 4d	15.6	C57BL/6N;C57BL/6NTac	James Bussell	Hannah Wardle-Jones
PMCE64.2g	1L	Black	2016-04-08	2016-05-03	15.8	15w 5d (at death)	2016-07-27	Culled	Yvette Hooks	Female	C57BL/6N;C57BL/6NTac	Rab21 tm1b(KOMP)Wtsi EPD0586_2_H10	PMCE	Rab21	Rab21<tm1b(KOMP)Wtsi>					80/2485	2a	Dead	M02404023					[NE]WT	Yes	PMCE10.3a	Rab21(b):Het	CBLT7208.1e	WT	B6N MGP Select 20160407, Insulin 20160815, 3i ANA 03112017	B6N MGP Select standard baseline, Y5_20/04/16_vr3_MGP, B6N MGP Select 20160407, MGP Select 20160727, MGP select 20160727 PM ears, MGP select 20160727 PM tails, Insulin 20160815, 3i ANA 03112017	MGP Select	Nicola Griggs		Phenotyping - MGP Select	B6N MGP Select Controls Born 3rd - 9th April	Phlebotomy	Mild	ID561BA25	Wildtype	15w 5d	15.8	C57BL/6N;C57BL/6NTac		Nicola Griggs
PMAY14.2h	2L	Black	2015-08-09	2015-09-02	16.2	16w 1d (at death)	2015-11-30	Culled	Yvette Hooks	Female	C57BL/6N;C57BL/6NTac	Pgap2 tm1b(EUCOMM)Wtsi	PMAY	Pgap2	Pgap2<tm1b(EUCOMM)Wtsi>					80/2485	2a	Dead	M02209669					[NE]WT	Yes	PMAY1.2a	Pgap2(b):Het	CBLT6156.1e	WT	B6N MGP Select 20150809	B6N MGP Select standard baseline, CF7_G1_24/08/2015_tm1b Cohort, B6N MGP Select 20150809, MGP Select 20151130, MGP Select 20151130 PM ears, MGP Select 20151130 PM tails	MGP Select	Nicola Griggs		Phenotyping - MGP Select	B6N MGP Select Controls Born 9th - 15th Aug	Phlebotomy	Mild	I426A8873	Wildtype	16w 1d	16.2	C57BL/6N;C57BL/6NTac
MERW142.4f	1L	Black	2015-04-19	2015-05-11	16.2	16w 1d (at death)	2015-08-10	Culled	Fiona Kussy	Female	C57BL/6N;C57BL/6NTac	Ccdc134 tm1a(KOMP)Wtsi EPD0293_1_D11	MERW	Ccdc134	Ccdc134<tm1a(KOMP)Wtsi>					80/2485	2a	Dead	M02119277					[NE]WT	Yes	MERW126.1a	Ccdc134:Het	MERW125.1g	WT	B6N MGP Select 20150419	B6N MGP Select standard baseline, LS12_Yellow5_Cohort_29-04-15, B6N MGP Select 20150419, MGP Select 20150810, MGP Select 20150810 PM Ears, MGP Select 20150810 PM Tail	MGP Select	Hannah Wardle-Jones		Phenotyping - MGP Select	controls born 19-25th April	Phlebotomy	Mild	IB814FA2F	Wildtype	16w 1d	16.2	C57BL/6N;C57BL/6NTac		Nicola Griggs
MHDC22.1c	1R	Black	2016-04-09	2016-04-29	15.6	15w 4d (at death)	2016-07-27	Culled	Mark Sanderson	Female	C57BL/6N;C57BL/6NTac	Sfpq tm1a(EUCOMM)Wtsi EPD0688_2_B06	MHDC	Sfpq	Sfpq<tm1a(EUCOMM)Wtsi>					80/2485	2a	Dead	M02404141					[NE]WT	Yes	MHDC19.1a	Sfpq:Het	CBLT7191.2f	WT	B6N MGP Select 20160407, Insulin 20160815, 3i ANA 14062017	B6N MGP Select standard baseline, Hg3 Green 3 Ears Cohort 20/04/16, B6N MGP Select 20160407, MGP Select 20160727, MGP select 20160727 PM ears, MGP select 20160727 PM tails, Insulin 20160815, 3i ANA 14062017	MGP Select	Nicola Griggs		Phenotyping - MGP Select	B6N MGP Select Controls born 3rd - 9th April	Phlebotomy	Mild	IB814FA2F	Wildtype	15w 4d	15.6	C57BL/6N(12.5%);C57BL/6NTac(87.5%)	James Bussell	Nicola Griggs
DAAN3.3b	1L	Black	2015-10-13	2015-11-02	15.9	15w 6d (at death)	2016-02-01	Culled	Fiona Kussy	Female	C57BL/6NTac	Hpf1 em1(IMPC)Wtsi CRISPR F1 (D)	DAAN	Hpf1	Hpf1<em1(IMPC)Wtsi>					80/2485	2a	Dead	M02258343					[NE]WT	Yes	DAAN1.1c	2700029M09Rik:Het	DAAN1.1h	2700029M09Rik:Het	B6N MGP Select 20151012, Insulin 20160322, 3i ANA 09022018	B6N MGP Select standard baseline, Hg3 CRISPR Deletion Green 3 28/10/15, B6N MGP Select 20151012, MGP Select 20160201, MGP Select CRISPR 20160201 PM Ears , MGP Select CRISPR 20160201 PM Tails, Insulin 20160322, 3i ANA 09022018	MGP Select	Nicola Griggs		Phenotyping - MGP Select	B6N MGP Select Controls born 11th - 17th Oct	Phlebotomy	Mild	ID561BA25	Wildtype	15w 6d	15.9	C57BL/6NTac		Hannah Wardle-Jones
MGRE51.1c	1R	Black	2015-09-16	2015-10-07	16.1	16w (at death)	2016-01-06	Culled	Fiona Kussy	Female	C57BL/6N;C57BL/6NTac	4930590J08Rik tm1a(EUCOMM)Wtsi EPD0689_2_B08	MGRE	4930590J08Rik	4930590J08Rik<tm1a(EUCOMM)Wtsi>					80/2485	2a	Dead	M02240106					[NE]WT	Yes	MGRE46.1b	4930590J08Rik:Het	MGRE43.3c	4930590J08Rik:Het	B6N MGP Select 20150917, Insulin 20160212, 3i ANA 13042016	B6N MGP Select standard baseline, Y2 cohort 28/9/15 BS8, B6N MGP Select 20150917, MGP Select 20160106, MGP Select 20160106 PM Ears, MGP Select 20160106 PM Tails, Insulin 20160212, 3i ANA 13042016	MGP Select	Nicola Griggs		Phenotyping - MGP Select	B6N MGP Select Controls Born 13th - 19th Sept	Phlebotomy	Mild	I4A937A0D	Wildtype	16w	16.1	C57BL/6N;C57BL/6NTac	James Bussell	Hannah Wardle-Jones
MGRE57.1d	2L	Agouti	2015-09-16	2015-10-07	16.1	16w (at death)	2016-01-06	Culled	Yvette Hooks	Female	C57BL/6N;C57BL/6NTac	4930590J08Rik tm1a(EUCOMM)Wtsi EPD0689_2_B08	MGRE	4930590J08Rik	4930590J08Rik<tm1a(EUCOMM)Wtsi>					80/2485	2a	Dead	M02240161		Agouti			[NE]WT	Yes	MGRE45.2a	4930590J08Rik:Het	MGRE45.2d	4930590J08Rik:Het	B6N MGP Select 20150917, Insulin 20160212	B6N MGP Select standard baseline, Y2 cohort 28/9/15 BS8, B6N MGP Select 20150917, MGP Select 20160106, MGP Select 20160106 PM Ears, MGP Select 20160106 PM Tails, Insulin 20160212	MGP Select	Nicola Griggs		Phenotyping - MGP Select	B6N MGP Select Controls Born 13th - 19th Sept	Phlebotomy	Mild	I4A937A0D	Wildtype	16w	16.1	C57BL/6N;C57BL/6NTac	James Bussell	Hannah Wardle-Jones
METC138.4e	2L	Black	2015-08-27	2015-09-16	15.9	15w 6d (at death)	2015-12-16	Culled	Carmen Ballesteros Reviriego	Female	C57BL/6N;C57BL/6NTac	Hbs1l tm1a(KOMP)Wtsi EPD0693_2_A02	METC	Hbs1l	Hbs1l<tm1a(KOMP)Wtsi>					80/2485	2a	Dead	M02220761					[NE]WT	Yes	METC95.3b	Hbs1l:Het	METC116.1f	Hbs1l:Het	B6N MGP Select 20150825, Insulin 20160211, 3i ANA 08022016	B6N MGP Select standard baseline, Y2 cohort 9/9/15 cr6, B6N MGP Select 20150825, MGP Select 20151216, MGP Select 20151216 PM ears, MGP Select 20151216 PM tails, 3i ANA 08022016, Insulin 20160211	MGP Select	Hannah Wardle-Jones		Phenotyping - MGP Select	controls born 23rd to 29th Aug	Phlebotomy	Mild	IB814FA2F	Wildtype	15w 6d	15.9	C57BL/6N;C57BL/6NTac		Hannah Wardle-Jones
MDWE60.1e	1L 1R	Agouti	2016-03-22	2016-04-12	16.2	16w 1d (at death)	2016-07-13	Culled	Fiona Kussy	Female	C57BL/6N;C57BL/6NTac	Dctn1 Knockout 1 EPD0359_3_B11 #3	MDWE	Dctn1	Dctn1<tm1a(EUCOMM)Wtsi>					80/2485	2a	Dead	M02387967		Agouti			[NE]WT	Yes	MDWE54.1i	[CT]Dctn1:Het	CBLT7210.3h	WT	B6N MGP Select 20160322, Insulin 20160815, 3i ANA 14062017	B6N MGP Select standard baseline, sb11_green2a_4/4/16, B6N MGP Select 20160322, MGP Select 20160713, MGP Select 20160713 PM ears, MGP Select 20160713 PM tails, Insulin 20160815, 3i ANA 14062017	MGP Select	Hannah Wardle-Jones		Phenotyping - MGP Select	Controls born 20 - 26th March	Phlebotomy	Mild	I8D1511F2	Wildtype	16w 1d	16.2	C57BL/6N;C57BL/6NTac	Jacqui White	Nicola Griggs
PMAZ7.3k	2L	Black	2015-07-18	2015-08-07	15.6	15w 4d (at death)	2015-11-04	Culled	Carl Shannon	Female	C57BL/6N;C57BL/6NTac	Otud7b tm1b(EUCOMM)Wtsi	PMAZ	Otud7b	Otud7b<tm1b(EUCOMM)Wtsi>					80/2485	2a	Dead	M02192393					[NE]WT	Yes	PMAZ1.2a	Otud7b(b):Het	PMAZ1.2h	WT	Insulin 20160210, B6N MGP Select 20150718	B6N MGP Select standard baseline, CF7_G1_28/07/2015_tm1b Cohort, B6N MGP Select 20150718, MGP Select 20151104, MGP Select 20151104 PM ears, MGP Select 20151104 PM tails, Insulin 20160210	MGP Select	Nicola Griggs		Phenotyping - MGP Select	B6N MGP Select Controls Born 12th - 18th July	Phlebotomy	Mild	I4A937A0D	Wildtype	15w 4d	15.6	C57BL/6N;C57BL/6NTac		Hannah Wardle-Jones
MFMQ21.2f	1R	Black	2015-06-07	2015-06-29	16.2	16w 1d (at death)	2015-09-28	Culled	Susana Caetano	Female	C57BL/6N;C57BL/6NTac	Abhd16a tm1a(EUCOMM)Wtsi EPD0605_5_A11	MFMQ	Abhd16a	Abhd16a<tm1a(EUCOMM)Wtsi>					80/2485	2a	Dead	M02160285					[NE]WT	Yes	MFMQ19.1a	[CT]Abhd16a:Het	CBLT6026.1e	WT	B6N MGP Select 20150607, Insulin 20151109, 3i ANA 11122015	B6N MGP Select standard baseline, hg3 Expansion Green 3 18/06/15, B6N MGP Select 20150607, MGP Select 20150928, MGP Select 20150928 PM Ears, MGP Select 20150928 PM Tails, Insulin 20151109, 3i ANA 11122015	MGP Select	Nicola Griggs		Phenotyping - MGP Select	B6N MGP Select Controls Born 7th - 13th June	Phlebotomy	Mild	I426A8873	Wildtype	16w 1d	16.2	C57BL/6N;C57BL/6NTac	James Bussell	Hannah Wardle-Jones
PMCE64.2j	2L	Black	2016-04-08	2016-05-03	15.8	15w 5d (at death)	2016-07-27	Culled	Angela Green	Female	C57BL/6N;C57BL/6NTac	Rab21 tm1b(KOMP)Wtsi EPD0586_2_H10	PMCE	Rab21	Rab21<tm1b(KOMP)Wtsi>					80/2485	2a	Dead	M02404026					[NE]WT	Yes	PMCE10.3a	Rab21(b):Het	CBLT7208.1e	WT	B6N MGP Select 20160407, Insulin 20160815, 3i ANA 14062017	B6N MGP Select standard baseline, Y5_20/04/16_vr3_MGP, B6N MGP Select 20160407, MGP Select 20160727, MGP select 20160727 PM ears, MGP select 20160727 PM tails, Insulin 20160815, 3i ANA 14062017	MGP Select	Nicola Griggs		Phenotyping - MGP Select	B6N MGP Select Controls Born 3rd - 9th April	Phlebotomy	Mild	IB814FA2F	Wildtype	15w 5d	15.8	C57BL/6N;C57BL/6NTac		Nicola Griggs
MHBB26.1d	1L 1R	Black	2016-03-14	2016-04-05	16.1	16w (at death)	2016-07-04	Culled	Agnes Swiatkowska	Female	C57BL/6N;C57BL/6NTac	Med19 tm1a(EUCOMM)Wtsi EPD0175_4_E11	MHBB	Med19	Med19<tm1a(EUCOMM)Wtsi>					80/2485	2a	Dead	M02380330					[NE]WT	Yes	CBLT7012.3b	WT	MHBB21.1b	Med19:Het	B6N MGP Select 20160313, Insulin 20160815	B6N MGP Select standard baseline, Hg3 Cohort Green 3 23/03/16, B6N MGP Select 20160313, MGP Select 20160704, MGP Select 20160704 PM Ears, MGP Select 20160704 PM Tails, Insulin 20160815	MGP Select	Hannah Wardle-Jones		Phenotyping - MGP Select	Controls born 13- 19th March 2016	Phlebotomy	Mild	ID561BA25	Wildtype	16w	16.1	C57BL/6N;C57BL/6NTac	James Bussell	Nicola Griggs
DAAE11.3f	1L	Black	2015-12-16	2016-01-08	16	16w (at death)	2016-04-06	Culled	Emma Cambridge	Female	C57BL/6NTac	Brd2 em1(IMPC)Wtsi CRISPR F1 (D)	DAAE	Brd2	Brd2<em1(IMPC)Wtsi>					80/2485	2a	Dead	M02311274					[NE]WT	Yes	DAAE3.2c	WT	DAAE3.1b	brd2:Het	B6N MGP Select standard baseline, Y3_31/12/15_jw24_CRISPR, B6N MGP Select 20151216, MGP Select 20160406, MGP Select 20160406 PM Ears, MGP Select 20160406 PM Tail, Insulin 20160512, 3i ANA 20170323	B6N MGP Select standard baseline, Y3_31/12/15_jw24_CRISPR, B6N MGP Select 20151216, MGP Select 20160406, MGP Select 20160406 PM Ears, MGP Select 20160406 PM Tail, Insulin 20160512, 3i ANA 20170323	MGP Select, MGP Select	Nicola Griggs		Phenotyping - MGP Select	B6N MGP Select Controls Born 13th - 19th Dec	Phlebotomy	Mild	IB814FA2F	Wildtype	16w	16	C57BL/6NTac		Hannah Wardle-Jones
DABX10.4g	2R	Black	2016-03-28	2016-04-20	16.1	16w (at death)	2016-07-18	Culled	Emma Siragher	Female	C57BL/6NTac	Hao2 em1(IMPC)Wtsi CRISPR F1 (D)	DABX	Hao2	Hao2<em1(IMPC)Wtsi>					80/2485	2a	Dead	M02396190					[NE]WT	Yes	DABX3.2b	Hao2:Het	DABX2.2c	Hao2:Het	B6N MGP Select 20160328, Insulin 20160815, 3i ANA 14062017	B6N MGP Select standard baseline, CF7_G1_12/04/2016_Ear Samples, B6N MGP Select 20160328, MGP Select 20160718, MGP Select 20160718 PM ears, MGP Select 20160718 PM tails, Insulin 20160815, 3i ANA 14062017	MGP Select	Nicola Griggs	Culling	Phenotyping - MGP Select	B6N MGP Select Controls born 27th March - 2nd April	Phlebotomy	Mild	I8D1511F2	Wildtype	16w	16.1	C57BL/6NTac		Nicola Griggs
MUFF23.3b	1L	Black	2015-07-28	2015-08-19	15.9	15w 6d (at death)	2015-11-16	Culled	Agnes Swiatkowska	Female	C57BL/6N;C57BL/6NTac	Pigl tm1b (KOMP)Wtsi	MUFF	Pigl	Pigl<tm1b(KOMP)Wtsi>					80/2485	2a	Dead	M02202015					[NE]WT	Yes	MUFF19.3g	Pigl(b):Het	MUFF19.3j	WT	B6N MGP Select 20150728, Insulin 20160211	B6N MGP Select standard baseline, CF7_G1_11/08/2015_tm1b Cohort, B6N MGP Select 20150728, MGP Select 20151116, MGP Select 20151116 PM ears, MGP Select 20151116 PM tails, Insulin 20160211	MGP Select	Nicola Griggs		Phenotyping - MGP Select	B6N MGP Select Controls Born 26th July - 1st Aug	Phlebotomy	Mild	I8C357257	Wildtype	15w 6d	15.9	C57BL/6N;C57BL/6NTac		Hannah Wardle-Jones
MHBV29.1e	1L 1R	Black	2015-12-24	2016-01-15	15.6	15w 4d (at death)	2016-04-11	Culled	Yvette Hooks	Female	C57BL/6N;C57BL/6NTac	Chka tm2a(KOMP)Wtsi EPD0815_8_H03	MHBV	Chka	Chka<tm2a(KOMP)Wtsi>					80/2485	2a	Dead	M02321689					[NE]WT	Yes	MHBV20.3b	Chka:Het	MHBV22.2b	WT	B6N MGP Select standard baseline, Hg3 Cohort Green 3 05/01/16, B6N MGP Select 20151223, MGP Select 20160411, MGP Select 20160411 PM ears, MGP Select 20160411 PM tails, Insulin 20160512, 3i ANA 20170322	B6N MGP Select standard baseline, Hg3 Cohort Green 3 05/01/16, B6N MGP Select 20151223, MGP Select 20160411, MGP Select 20160411 PM ears, MGP Select 20160411 PM tails, Insulin 20160512, 3i ANA 20170322	MGP Select, MGP Select	Nicola Griggs		Phenotyping - MGP Select	B6N MGP Select Controls born 20th - 26th Dec	Phlebotomy	Mild	I8C357257	Wildtype	15w 4d	15.6	C57BL/6N;C57BL/6NTac	James Bussell	Hannah Wardle-Jones
MHDC22.1d	1L 1R	Black	2016-04-09	2016-04-29	15.6	15w 4d (at death)	2016-07-27	Culled	Mark Sanderson	Female	C57BL/6N;C57BL/6NTac	Sfpq tm1a(EUCOMM)Wtsi EPD0688_2_B06	MHDC	Sfpq	Sfpq<tm1a(EUCOMM)Wtsi>					80/2485	2a	Dead	M02404142					[NE]WT	Yes	MHDC19.1a	Sfpq:Het	CBLT7191.2f	WT	B6N MGP Select 20160407, Insulin 20160815, 3i ANA 14062017	B6N MGP Select standard baseline, Hg3 Green 3 Ears Cohort 20/04/16, B6N MGP Select 20160407, MGP Select 20160727, MGP select 20160727 PM ears, MGP select 20160727 PM tails, Insulin 20160815, 3i ANA 14062017	MGP Select	Nicola Griggs		Phenotyping - MGP Select	B6N MGP Select Controls born 3rd - 9th April	Phlebotomy	Mild	ID561BA25	Wildtype	15w 4d	15.6	C57BL/6N(12.5%);C57BL/6NTac(87.5%)	James Bussell	Nicola Griggs
PMBB5.3d	2L	Black	2015-09-25	2015-10-15	15.8	15w 5d (at death)	2016-01-13	Culled	Emma Siragher	Female	C57BL/6N;C57BL/6NTac	Wac tm1b(EUCOMM)Wtsi	PMBB	Wac	Wac<tm1b(EUCOMM)Wtsi>					80/2485	2a	Dead	M02248630					[NE]WT	Yes	PMBB3.2b	Wac(b):Het	PMBB3.2d	Wac(b):Het	3i ANA 13042016, B6N MGP Select 20150925, Insulin 20160212	B6N MGP Select standard baseline, ad12 Green 1 tm1b 6/10/15, B6N MGP Select 20150925, MGP Select 20160113, MGP Select 20160113 PM Ears, MGP Select 20160113 PM Tail, Insulin 20160212, 3i ANA 13042016	MGP Select	Nicola Griggs		Phenotyping - MGP Select	B6N MGP Select Controls Born 20th - 26th Sept	Phlebotomy	Mild	IAB6CA18C	Wildtype	15w 5d	15.8	C57BL/6N;C57BL/6NTac		Hannah Wardle-Jones
MGRE57.5c	1R	Black	2016-01-27	2016-02-18	15.8	15w 5d (at death)	2016-05-16	Culled	Agnes Swiatkowska	Female	C57BL/6N;C57BL/6NTac	4930590J08Rik tm1a(EUCOMM)Wtsi EPD0689_2_B08	MGRE	4930590J08Rik	4930590J08Rik<tm1a(EUCOMM)Wtsi>					80/2485	2a	Dead	M02345085					[NE]WT	Yes	MGRE45.2a	4930590J08Rik:Het	MGRE45.2d	4930590J08Rik:Het	B6N MGP Select 20160126, Insulin 20160713, 3i ANA 20170323	B6N MGP Select standard baseline, Y2_cohort_ears_8/2/16_cr6, B6N MGP Select 20160126, MGP Select 20160516, MGP Select 20160516 PM ears, MGP Select 20160516 PM tails, Insulin 20160713, 3i ANA 20170323	MGP Select	Nicola Griggs		Phenotyping - MGP Select	B6N MGP Select controls born 24th - 30th Jan	Phlebotomy	Mild	I4A937A0D	Wildtype	15w 5d	15.8	C57BL/6N;C57BL/6NTac	James Bussell	Hannah Wardle-Jones
MUBL81.1d	1L	Black	2015-10-30	2015-11-20	15.5	15w 3d (at death)	2016-02-15	Culled	Fiona Kussy	Female	C57BL/6N;C57BL/6NTac	Mkrn2 (b) (KOMP)Wtsi EPD0748_1_C12	MUBL	Mkrn2	Mkrn2<tm1b(KOMP)Wtsi>					80/2485	2a	Dead	M02272225					[NE]WT	Yes	MUBL78.1a	Mkrn2(b):Het	CBLT6711.1d	WT	B6N MGP Select 20151028, Insulin 20160322, 3i ANA 09022018	B6N MGP Select standard baseline, Y2_tm1b_cohort_9/11/15_cr6, B6N MGP Select 20151028, MGP Select 20160215, MGP Select 20160215 PM Ears, MGP Select 20160215 PM Tail, Insulin 20160322, 3i ANA 09022018	MGP Select	Nicola Griggs		Phenotyping - MGP Select	B6N MGP Select Controls born 25th - 31st Oct	Phlebotomy	Mild	I8C357257	Wildtype	15w 3d	15.5	C57BL/6N;C57BL/6NTac		Hannah Wardle-Jones
MUEG25.3h	1R	Black	2015-08-09	2015-09-02	16.2	16w 1d (at death)	2015-11-30	Culled	Catherine Tudor	Female	C57BL/6N;C57BL/6NTac	Mau2 tm1b(KOMP)Wtsi EPD0365_1_D12	MUEG	Mau2	Mau2<tm1b(KOMP)Wtsi>					80/2485	2a	Dead	M02212919					[NE]WT	Yes	CBLT5791.2d	WT	MUEG21.1d	Mau2(b):Het	B6N MGP Select 20150809, Insulin 20160211, 3i ANA 02022016	B6N MGP Select standard baseline, CF7_G1_24/08/2015_tm1b Cohort, B6N MGP Select 20150809, MGP Select 20151130, MGP Select 20151130 PM ears, MGP Select 20151130 PM tails, 3i ANA 02022016, Insulin 20160211	MGP Select	Hannah Wardle-Jones		Phenotyping - MGP Select	MGP select controls born 9 - 15th Aug	Phlebotomy	Mild	I426A8873	Wildtype	16w 1d	16.2	C57BL/6N;C57BL/6NTac		Hannah Wardle-Jones
MGCK33.3e	1L 1R	Black	2015-05-11	2015-06-01	16.2	16w 1d (at death)	2015-09-01	Culled	Yvette Hooks	Female	C57BL/6N;C57BL/6NTac	Gm6578 tm1a(KOMP)Wtsi EPD0574_4_A05	MGCK	Gm6578	Gm6578<tm1a(KOMP)Wtsi>					80/2485	2a	Dead	M02137612					[NE]WT	Yes	MGCK31.2d	Gm6578:Failed	MGCK29.2l	Gm6578:Het	B6N MGP Select 20150512, Insulin 20151109, 3i ANA 03022016	B6N MGP Select standard baseline, CF7_G1_26/05/2015_Cohort, B6N MGP Select 20150512, MGP Select 20150901, MGP Select 20150901 PM Ears, MGP Select 20150901 PM Tail, Insulin 20151109, 3i ANA 03022016	MGP Select	Hannah Wardle-Jones		Phenotyping - MGP Select	controls born 10-16th may	Phlebotomy	Mild	ID561BA25	Wildtype	16w 1d	16.2	C57BL/6N;C57BL/6NTac	James Bussell	Hannah Wardle-Jones
MHDC22.1e	2L	Black	2016-04-09	2016-04-29	15.6	15w 4d (at death)	2016-07-27	Culled	Mark Sanderson	Female	C57BL/6N;C57BL/6NTac	Sfpq tm1a(EUCOMM)Wtsi EPD0688_2_B06	MHDC	Sfpq	Sfpq<tm1a(EUCOMM)Wtsi>					80/2485	2a	Dead	M02404143					[NE]WT	Yes	MHDC19.1a	Sfpq:Het	CBLT7191.2f	WT	Insulin 20160815, B6N MGP Select 20160407	B6N MGP Select standard baseline, Hg3 Green 3 Ears Cohort 20/04/16, B6N MGP Select 20160407, MGP Select 20160727, MGP select 20160727 PM ears, MGP select 20160727 PM tails, Insulin 20160815	MGP Select	Nicola Griggs		Phenotyping - MGP Select	B6N MGP Select Controls born 3rd - 9th April	Phlebotomy	Mild	IB814FA2F	Wildtype	15w 4d	15.6	C57BL/6N(12.5%);C57BL/6NTac(87.5%)	James Bussell	Nicola Griggs
MHAV37.3h	1L 1R	Black	2016-02-04	2016-02-24	15.6	15w 4d (at death)	2016-05-23	Culled	Fiona Kussy	Female	C57BL/6N;C57BL/6NTac	Ankhd1 tm1a(KOMP)Wtsi EPD0694_2_C03	MHAV	Ankhd1	Ankhd1<tm1a(KOMP)Wtsi>					80/2485	2a	Dead	M02351537					[NE]WT	Yes	MHAV24.1a	Ankhd1:Het	MHAV24.1i	Ankhd1:Het	Insulin 20160712 , B6N MGP Select 20160203	B6N MGP Select standard baseline, Y2_cohort_ears_15/2/16_cr6, B6N MGP Select 20160203, MGP Select 20160523, MGP Select 20160523 PM Ears, MGP Select 20160523 PM Tails, Insulin 20160712	MGP Select	Nicola Griggs		Phenotyping - MGP Select	B6N MGP Select Controls Born 31st - 6th Feb.	Phlebotomy	Mild	IB814FA2F	Wildtype	15w 4d	15.6	C57BL/6N;C57BL/6NTac	James Bussell	Nicola Griggs
MUHP37.1d	1L 1R	Black	2015-11-04	2015-11-25	15.8	15w 5d (at death)	2016-02-22	Culled	Fiona Kussy	Female	C57BL/6N;C57BL/6NTac	Selenow tm1b(EUCOMM)Wtsi	MUHP	Selenow	Selenow<tm1b(EUCOMM)Wtsi>					80/2485	2a	Dead	M02280639					[NE]WT	Yes	MUHP28.2c	Sepw1(b):Het	MUHP28.2g	Sepw1(b):Het	Insulin 20160322, B6N MGP Select 20151101	B6N MGP Select standard baseline, CF7_G1_17/11/2015_tm1b Cohort, B6N MGP Select 20151101, MGP Select 20160222, MGP Select 20160222 PM ears, MGP Select 20160222 PM tails, Insulin 20160322	MGP Select	Nicola Griggs	Culling	Phenotyping - MGP Select	B6N MGP Select Controls born 1st - 7th Nov	Phlebotomy	Mild	IAB6CA18C	Wildtype	15w 5d	15.8	C57BL/6N;C57BL/6NTac		Hannah Wardle-Jones
MGRE48.1d	1L	Black	2015-09-16	2015-10-07	16.1	16w (at death)	2016-01-06	Culled	Carmen Ballesteros Reviriego	Female	C57BL/6N;C57BL/6NTac	4930590J08Rik tm1a(EUCOMM)Wtsi EPD0689_2_B08	MGRE	4930590J08Rik	4930590J08Rik<tm1a(EUCOMM)Wtsi>					80/2485	2a	Dead	M02240085					[NE]WT	Yes	MGRE44.1b	4930590J08Rik:Het	MGRE45.1f	4930590J08Rik:Het	B6N MGP Select 20150917, Insulin 20160212, 3i ANA 13042016	B6N MGP Select standard baseline, Y2 cohort 28/9/15 BS8, B6N MGP Select 20150917, MGP Select 20160106, MGP Select 20160106 PM Ears, MGP Select 20160106 PM Tails, Insulin 20160212, 3i ANA 13042016	MGP Select	Nicola Griggs		Phenotyping - MGP Select	B6N MGP Select Controls Born 13th - 19th Sept	Phlebotomy	Mild	I4A937A0D	Wildtype	16w	16.1	C57BL/6N;C57BL/6NTac	James Bussell	Hannah Wardle-Jones
MUFG11.2e	2L	Black	2015-07-19	2015-08-07	16.5	16w 3d (at death)	2015-11-11	Culled	Yvette Hooks	Female	C57BL/6N;C57BL/6NTac	H13 tm1b (KOMP)Wtsi	MUFG	H13	H13<tm1b(KOMP)Wtsi>					80/2485	2a	Dead	M02193554					[NE]WT	Yes	MUFG3.1b	H13(b):Het	MUFG4.1b	H13(b):Het	Insulin 20160211, B6N MGP Select 20150720	B6N MGP Select standard baseline, CF7_G1_28/07/2015_tm1b Cohort, B6N MGP Select 20150720, MGP Select 20151111, MGP Select 20151111 PM ears, MGP Select 20151111 PM tails, Insulin 20160211	MGP Select	Nicola Griggs		Phenotyping - MGP Select	B6N MGP Select Controls Born 19th - 25th July	Phlebotomy	Mild	IB814FA2F	Wildtype	16w 3d	16.5	C57BL/6N;C57BL/6NTac		Hannah Wardle-Jones
MERW142.4j	2R	Black	2015-04-19	2015-05-11	16.2	16w 1d (at death)	2015-08-10	Culled	Yvette Hooks	Female	C57BL/6N;C57BL/6NTac	Ccdc134 tm1a(KOMP)Wtsi EPD0293_1_D11	MERW	Ccdc134	Ccdc134<tm1a(KOMP)Wtsi>					80/2485	2a	Dead	M02119281					[NE]WT	Yes	MERW126.1a	Ccdc134:Het	MERW125.1g	WT	B6N MGP Select 20150419, Insulin 20151015 , 3i ANA 19112015	B6N MGP Select standard baseline, LS12_Yellow5_Cohort_29-04-15, B6N MGP Select 20150419, MGP Select 20150810, MGP Select 20150810 PM Ears, MGP Select 20150810 PM Tail, Insulin 20151015 , 3i ANA 19112015	MGP Select	Hannah Wardle-Jones		Phenotyping - MGP Select	controls born 19-25th April	Phlebotomy	Mild	IB814FA2F	Wildtype	16w 1d	16.2	C57BL/6N;C57BL/6NTac		Nicola Griggs
DAAN5.1h	2L 1R	Black	2015-10-14	2015-11-03	15.8	15w 5d (at death)	2016-02-01	Culled	Agnes Swiatkowska	Female	C57BL/6NTac	Hpf1 em1(IMPC)Wtsi CRISPR F1 (D)	DAAN	Hpf1	Hpf1<em1(IMPC)Wtsi>					80/2485	2a	Dead	M02258354					[NE]WT	Yes	DAAN2.2b	2700029M09Rik:Het	DAAN2.1f	2700029M09Rik:Het	Insulin 20160322, B6N MGP Select 20151012	B6N MGP Select standard baseline, Hg3 CRISPR Deletion Green 3 28/10/15, B6N MGP Select 20151012, MGP Select 20160201, MGP Select CRISPR 20160201 PM Ears , MGP Select CRISPR 20160201 PM Tails, Insulin 20160322	MGP Select	Nicola Griggs		Phenotyping - MGP Select	B6N MGP Select Controls born 11th - 17th Oct	Phlebotomy	Mild	ID561BA25	Wildtype	15w 5d	15.8	C57BL/6NTac		Hannah Wardle-Jones
DAEH2.2h	1R	Black	2016-02-27	2016-03-18	15.6	15w 4d (at death)	2016-06-15	Culled	Catherine McCarthy	Female	C57BL/6NTac	Cd96 em1(IMPC)Wtsi CRISPR F1 (D)	DAEH	Cd96	Cd96<em1(IMPC)Wtsi>					80/2485	2a	Dead	M02368295					[NE]WT	Yes	CMBE4.1d	[CrI]Cd96:Het	CBLT6965.1g	WT	B6N MGP Select 20160227	B6N MGP Select standard baseline, Hg3 CRISPR deletion Green 3 09/03/16, B6N MGP Select 20160227, MGP Select 20160615, MGP Select 20160615 PM ears, MGP Select 20160615 PM tails	MGP Select	Nicola Griggs		Phenotyping - MGP Select	B6N MGP Select Controls born 21st - 27th Feb	Phlebotomy	Mild	I8C357257	Wildtype	15w 4d	15.6	C57BL/6NTac(100%)	Graham Duddy	Nicola Griggs
PMBL7.2h	2L	Black	2015-10-11	2015-11-04	16.2	16w 1d (at death)	2016-02-01	Culled	Emma Siragher	Female	C57BL/6N;C57BL/6NTac	Bhlhe40 tm1b(KOMP)Wtsi EPD0208_6_A02	PMBL	Bhlhe40	Bhlhe40<tm1b(KOMP)Wtsi>					80/2485	2a	Dead	M02257971					[NE]WT	Yes	PABK6.1f	[IR]Bhlhe40(b):Het | [IR]Bhlhe40:WT	PABK5.1h	[IR]Bhlhe40(b):Het | [IR]Bhlhe40:WT	B6N MGP Select 20151012, Insulin 20160322, 3i ANA 28042016	B6N MGP Select standard baseline, CF7_G1_20/10/15_tm1b cohort, B6N MGP Select 20151012, MGP Select 20160201, MGP Select 20160201 PM Ears, MGP Select 20160201 PM Tails, Insulin 20160322, 3i ANA 28042016	MGP Select	Nicola Griggs		Phenotyping - MGP Select	B6N MGP Select Controls born 11th - 17th Oct	Phlebotomy	Mild	IB814FA2F	Wildtype	16w 1d	16.2	C57BL/6N;C57BL/6NTac		Hannah Wardle-Jones
MUHM17.1g	2R	Black	2015-05-11	2015-05-27	16.1	16w 1d (at death)	2015-09-01	Culled	Amy Gates	Female	C57BL/6N;C57BL/6NTac	Exosc9 tm1b(EUCOMM)Wtsi	MUHM	Exosc9	Exosc9<tm1b(EUCOMM)Wtsi>					80/2485	2a	Dead	M02134264					[NE]WT	Yes	MUHM1.4b	Exosc9(b):Het	MUHM2.3g	WT	B6N MGP Select 20150512	B6N MGP Select standard baseline, CF7_G1_26/05/2015_tm1b Cohort, B6N MGP Select 20150512, MGP Select 20150901, MGP Select 20150901 PM Ears, MGP Select 20150901 PM Tail	MGP Select	Hannah Wardle-Jones		Phenotyping - MGP Select	Controls born 10-16th May	Phlebotomy	Mild	IB814FA2F	Wildtype	16w 1d	16.1	C57BL/6N;C57BL/6NTac		Hannah Wardle-Jones
DAAH10.1g	1L 1R	Black	2015-12-07	2015-12-29	16.1	16w 1d (at death)	2016-03-29	Culled	Mark Sanderson	Female	C57BL/6NTac	Dlk1 em1(IMPC)Wtsi CRISPR F1 (D)	DAAH	Dlk1	Dlk1<em1(IMPC)Wtsi>					80/2485	2a	Dead	M02303435					[NE]WT	Yes	DAAH4.5b	dlk1:Het	DAAH5.2f	dlk1:Het	B6N MGP Select standard baseline, Hg3 CRISPR Deletion Green 3 16/12/15, B6N MGP Select 20151207, MGP Select 20160329, MGP Select 20160329 PM Ears, MGP Select 20160329 PM Tail, Insulin 20160512, 3i ANA 20170309	B6N MGP Select standard baseline, Hg3 CRISPR Deletion Green 3 16/12/15, B6N MGP Select 20151207, MGP Select 20160329, MGP Select 20160329 PM Ears, MGP Select 20160329 PM Tail, Insulin 20160512, 3i ANA 20170309	MGP Select, MGP Select	Hannah Wardle-Jones		Phenotyping - MGP Select	Controls born 6 - 12th Dec	Phlebotomy	Mild	I8C357257	Wildtype	16w 1d	16.1	C57BL/6NTac		Hannah Wardle-Jones
MHBV29.1h	2L 1R	Black	2015-12-24	2016-01-15	15.6	15w 4d (at death)	2016-04-11	Culled	Fiona Kussy	Female	C57BL/6N;C57BL/6NTac	Chka tm2a(KOMP)Wtsi EPD0815_8_H03	MHBV	Chka	Chka<tm2a(KOMP)Wtsi>					80/2485	2a	Dead	M02321692					[NE]WT	Yes	MHBV20.3b	Chka:Het	MHBV22.2b	WT	B6N MGP Select standard baseline, Hg3 Cohort Green 3 05/01/16, B6N MGP Select 20151223, MGP Select 20160411, MGP Select 20160411 PM ears, MGP Select 20160411 PM tails, Insulin 20160512, 3i ANA 20170322	B6N MGP Select standard baseline, Hg3 Cohort Green 3 05/01/16, B6N MGP Select 20151223, MGP Select 20160411, MGP Select 20160411 PM ears, MGP Select 20160411 PM tails, Insulin 20160512, 3i ANA 20170322	MGP Select, MGP Select	Nicola Griggs		Phenotyping - MGP Select	B6N MGP Select Controls born 20th - 26th Dec	Phlebotomy	Mild	I8D1511F2	Wildtype	15w 4d	15.6	C57BL/6N;C57BL/6NTac	James Bussell	Hannah Wardle-Jones
DABD14.3k	1R	Black	2016-03-04	2016-03-24	15.8	15w 5d (at death)	2016-06-22	Culled	Agnes Swiatkowska	Female	C57BL/6NTac	Herc1 em3(IMPC)Wtsi CRISPR F1 (D)	DABD	Herc1	Herc1<em3(IMPC)Wtsi>					80/2485	2a	Dead	M02374619					[NE]WT	Yes	DABD7.1c	Herc1:Failed	DABD5.2f	Herc1:Failed	B6N MGP Select 20160303, Insulin 20160810, 3i ANA 17052017	B6N MGP Select standard baseline, Y2_14/3/16_cr6, B6N MGP Select 20160303, MGP Select 20160622, MGP Select 20160622 PM ears, MGP Select 20160622 PM tails, Insulin 20160810, 3i ANA 17052017	MGP Select	Nicola Griggs		Phenotyping - MGP Select	B6N MGP Select Controls born 28th Feb - 5th Mar	Phlebotomy	Mild	I4A937A0D	Wildtype	15w 5d	15.8	C57BL/6NTac(100%)		Nicola Griggs
MUDT17.3g	1R	Black	2015-05-31	2015-06-17	16.2	16w 1d (at death)	2015-09-21	Culled	Catherine Tudor	Female	C57BL/6N;C57BL/6NTac	Zfp408 tm1b (EUCOMM)Wtsi	MUDT	Zfp408	Zfp408<tm1b(EUCOMM)Wtsi>					80/2485	2a	Dead	M02152651					[NE]WT	Yes	CBLT5678.2b	WT	MUDT14.1a	[CT]Zfp408(b):Het	B6N MGP Select 20150601, Insulin 20151109, 3i ANA 11122015	B6N MGP Select standard baseline, CF7_G1_9/06/2015_tm1b cohort, B6N MGP Select 20150601, MGP Select 20150921, MGP Select 20150921 PM Ears, MGP Select 20150921 PM Tail, Insulin 20151109, 3i ANA 11122015	MGP Select	Nicola Griggs		Phenotyping - MGP Select	B6N MGP Select Controls Born 31st May - 6th June	Phlebotomy	Mild	I8C357257	Wildtype	16w 1d	16.2	C57BL/6N;C57BL/6NTac		Hannah Wardle-Jones
MUDN32.2f	2L	Black	2015-04-16	2015-05-06	15.9	15w 6d (at death)	2015-08-05	Culled	Yvette Hooks	Female	C57BL/6N;C57BL/6NTac	Dnajc8 tm1b(KOMP)Wtsi	MUDN	Dnajc8	Dnajc8<tm1b(KOMP)Wtsi>					80/2485	2a	Dead	M02116154					[NE]WT	Yes	MUDN30.1a	WT	MUDN29.1a	Dnajc8(b):Het	B6N MGP Select 20150417, Insulin 20151015 , 3i ANA 19112015	B6N MGP Select standard baseline, sb11_green2a_tm1b Cohort_27/4/15, B6N MGP Select 20150417, MGP Select 20150805, MGP Select 20150805 PM ears, MGP Select 20150805 PM tails, Insulin 20151015 , 3i ANA 19112015	MGP Select	Nicola Griggs		Phenotyping - MGP Select	B6N MGP Select Controls Born 12th - 18th April	Phlebotomy	Mild	ID561BA25	Wildtype	15w 6d	15.9	C57BL/6N;C57BL/6NTac		Hannah Wardle-Jones
MHBL28.3b	1R	Black	2015-05-21	2015-06-12	15.9	15w 6d (at death)	2015-09-09	Culled	Emma Siragher	Female	C57BL/6N;C57BL/6NTac	Tctex1d2 tm2a(EUCOMM)Wtsi EPD0972_1_G06	MHBL	Tctex1d2	Tctex1d2<tm2a(EUCOMM)Wtsi>					80/2485	2a	Dead	M02138180					[NE]WT	Yes	MHBL12.1c	[F1]Tctex1d2:Het	CBLT5684.3j	WT	B6N MGP Select 20150520, Insulin 20151109, 3i ANA 09122015	B6N MGP Select standard baseline, Hg3 Expansion Green 3 02/03/15, B6N MGP Select 20150520, MGP Select 20150909, MGP Select 20150909 PM Ears, MGP Select 20150909 PM Tails, Insulin 20151109, 3i ANA 09122015	MGP Select	Nicola Griggs		Phenotyping - MGP Select	B6N MGP Select Controls Born 17th - 23rd May	Phlebotomy	Mild	IAB6CA18C	Wildtype	15w 6d	15.9	C57BL/6N;C57BL/6NTac	James Bussell	Hannah Wardle-Jones
MDTX76.2f	2R	Black	2016-02-14	2016-03-08	16.1	16w 1d (at death)	2016-06-06	Culled	Catherine McCarthy	Female	C57BL/6N;C57BL/6NTac	Dmxl2 Knockout 1 EPD0431_3_A05	MDTX	Dmxl2	Dmxl2<tm1a(EUCOMM)Wtsi>					80/2485	2a	Dead	M02363796					[NE]WT	Yes	MDTX70.1e	Dmxl2:Het	CBLT6701.3h	WT	B6N MGP Select 20160215, Insulin 20160713, 3i ANA 25042017	B6N MGP Select standard baseline, sb11_green2a_tm1b Cohort_1/3/16, B6N MGP Select 20160215, MGP Select 20160606, MGP Select 20160606 PM ears, MGP Select 20160606 PM tails, Insulin 20160713, 3i ANA 25042017	MGP Select	Nicola Griggs		Phenotyping - MGP Select	B6N MGP Select controls born 14th - 20th Feb	Phlebotomy	Mild	I4A937A0D	Wildtype	16w 1d	16.1	C57BL/6N;C57BL/6NTac	Jacqui White	Nicola Griggs
MFEK30.4g	1L	Black	2016-03-02	2016-03-24	16.1	16w (at death)	2016-06-22	Culled	Elizabeth Tuck	Female	C57BL/6N;C57BL/6NTac	A930004D18Rik tm1a(EUCOMM)Wtsi EPD0496_3_B02	MFEK	A930004D18Rik	A930004D18Rik<tm1a(EUCOMM)Wtsi>					80/2485	2a	Dead	M02376927					[NE]WT	Yes	MFEK25.1c	[CT]A930004D18Rik:Het	CBLT6883.1h	WT	B6N MGP Select 20160303, Insulin 20160810	B6N MGP Select standard baseline, CF7_G1_15/03/16, B6N MGP Select 20160303, MGP Select 20160622, MGP Select 20160622 PM ears, MGP Select 20160622 PM tails, Insulin 20160810	MGP Select	Hannah Wardle-Jones		Phenotyping - MGP Select	controls born 28th Feb - 5th March	Phlebotomy	Mild	I4A937A0D	Wildtype	16w	16.1	C57BL/6N;C57BL/6NTac	James Bussell	Nicola Griggs
MUHH29.1e	1R	Black	2015-07-03	2015-07-22	15.8	15w 5d (at death)	2015-10-21	Culled	Fiona Kussy	Female	C57BL/6N;C57BL/6NTac	Ssr2 tm1b(EUCOMM)Wtsi	MUHH	Ssr2	Ssr2<tm1b(EUCOMM)Wtsi>					80/2485	2a	Dead	M02183117					[NE]WT	Yes	MUHH4.2a	Ssr2(b):Het	CBLT6193.1g	WT	B6N MGP Select 20150703, 3i ANA 28012016, Insulin 20160210	B6N MGP Select standard baseline, CF7_G1_14/07/2015_tm1b cohort, B6N MGP Select 20150703, MGP Select 20151021, MGP Select 20151021 PM Ears, MGP Select 20151021 PM tails, 3i ANA 28012016, Insulin 20160210	MGP Select	Nicola Griggs		Phenotyping - MGP Select	B6N MGP Select Controls Born 28th June - 4th July	Phlebotomy	Mild	I426A8873	Wildtype	15w 5d	15.8	C57BL/6N;C57BL/6NTac		Hannah Wardle-Jones
DAAE11.3h	1L 1R	Black	2015-12-16	2016-01-08	16	16w (at death)	2016-04-06	Culled	Emma Cambridge	Female	C57BL/6NTac	Brd2 em1(IMPC)Wtsi CRISPR F1 (D)	DAAE	Brd2	Brd2<em1(IMPC)Wtsi>					80/2485	2a	Dead	M02311276					[NE]WT	Yes	DAAE3.2c	WT	DAAE3.1b	brd2:Het	B6N MGP Select standard baseline, Y3_31/12/15_jw24_CRISPR, B6N MGP Select 20151216, MGP Select 20160406, MGP Select 20160406 PM Ears, MGP Select 20160406 PM Tail, Insulin 20160512, 3i ANA 20170322	B6N MGP Select standard baseline, Y3_31/12/15_jw24_CRISPR, B6N MGP Select 20151216, MGP Select 20160406, MGP Select 20160406 PM Ears, MGP Select 20160406 PM Tail, Insulin 20160512, 3i ANA 20170322	MGP Select, MGP Select	Nicola Griggs		Phenotyping - MGP Select	B6N MGP Select Controls Born 13th - 19th Dec	Phlebotomy	Mild	IB814FA2F	Wildtype	16w	16	C57BL/6NTac		Hannah Wardle-Jones
MUHH31.1h	2R	Black	2015-07-03	2015-07-22	15.8	15w 5d (at death)	2015-10-21	Culled	Fiona Kussy	Female	C57BL/6N;C57BL/6NTac	Ssr2 tm1b(EUCOMM)Wtsi	MUHH	Ssr2	Ssr2<tm1b(EUCOMM)Wtsi>					80/2485	2a	Dead	M02183085					[NE]WT	Yes	MUHH5.1b	Ssr2(b):Het	CBLT6116.2f	WT	B6N MGP Select 20150703, Insulin 20160210	B6N MGP Select standard baseline, CF7_G1_14/07/2015_tm1b cohort, B6N MGP Select 20150703, MGP Select 20151021, MGP Select 20151021 PM Ears, MGP Select 20151021 PM tails, Insulin 20160210	MGP Select	Nicola Griggs		Phenotyping - MGP Select	B6N MGP Select Controls Born 28th June - 4th July	Phlebotomy	Mild	I4A937A0D	Wildtype	15w 5d	15.8	C57BL/6N;C57BL/6NTac		Hannah Wardle-Jones
DAAF14.1e	1L 1R	Black	2016-03-08	2016-03-29	16.1	16w 1d (at death)	2016-06-29	Culled	David Tino Lafont	Female	C57BL/6NTac	Josd1 em1(IMPC)Wtsi CRISPR F1 (D)	DAAF	Josd1	Josd1<em1(IMPC)Wtsi>					80/2485	2a	Dead	M02372952					[NE]WT	Yes	DAAF10.1b	josd1:Het	DAAF11.1e	josd1:Het	Insulin 20160810, B6N MGP Select 20160309	B6N MGP Select standard baseline, sb11_green2a_21/3/16, B6N MGP Select 20160309, MGP Select 20160629, MGP Select 20160629 PM Ears, MGP Select 20160629 PM Tail, Insulin 20160810	MGP Select	Hannah Wardle-Jones		Phenotyping - MGP Select	Controls born 6 - 12th March	Phlebotomy	Mild	IAB6CA18C	Wildtype	16w 1d	16.1	C57BL/6NTac		Hannah Wardle-Jones
MCZV86.1g	2L	Black	2016-01-19	2016-02-09	15.9	15w 6d (at death)	2016-05-09	Culled	Carmen Ballesteros Reviriego	Female	C57BL/6N;C57BL/6NTac	B9d2 Knockout 1 EPD0481_2_D09	MCZV	B9d2	B9d2<tm1a(EUCOMM)Wtsi>					80/2485	2a	Dead	M02337652					[NE]WT	Yes	CBLT6989.1a	WT	MCZV84.1a	B9d2:Het	B6N MGP Select 20160119	B6N MGP Select standard baseline, sb11_green2a_tm1b cohort_2/2/16, B6N MGP Select 20160119, MGP Select 20160509, MGP Select 20160509 PM Ears, MGP Select 20160509 PM Tail	MGP Select	Nicola Griggs		Phenotyping - MGP Select	B6N MGP Select Controls Born 17th - 23rd Jan	Phlebotomy	Mild	I8C357257	Wildtype	15w 6d	15.9	C57BL/6N;C57BL/6NTac		Hannah Wardle-Jones
MHCJ20.3j	1R	Agouti	2015-11-24	2015-12-15	16.2	16w 1d (at death)	2016-03-16	Culled	Carmen Ballesteros Reviriego	Female	C57BL/6N;C57BL/6NTac	Cfap44 tm1a(EUCOMM)Wtsi EPD0369_2_H08	MHCJ	Cfap44	Cfap44<tm1a(EUCOMM)Wtsi>					80/2485	2a	Dead	M02295231		Agouti			[NE]WT	Yes	MHCJ17.3b	WT	MHCJ17.3g	Cfap44:Het	Insulin 20160511 , B6N MGP Select 20151124	B6N MGP Select standard baseline, Y2_cohort_ears_7/12/15_cr6, B6N MGP Select 20151124, MGP Select 20160316, MGP Select 20160316 PM ears, MGP Select 20160316 PM tails, Insulin 20160511	MGP Select	Nicola Griggs		Phenotyping - MGP Select	B6N MGP Select Controls born 22nd- 28th Nov	Phlebotomy	Mild	I8C357257	Wildtype	16w 1d	16.2	C57BL/6N;C57BL/6NTac	James Bussell	Nicola Griggs
METC147.2h	2R	Black	2015-08-26	2015-09-16	16.1	16w (at death)	2015-12-16	Culled	Emma Siragher	Female	C57BL/6N;C57BL/6NTac	Hbs1l tm1a(KOMP)Wtsi EPD0693_2_A02	METC	Hbs1l	Hbs1l<tm1a(KOMP)Wtsi>					80/2485	2a	Dead	M02220805					[NE]WT	Yes	METC118.1e	Hbs1l:Het	METC118.1j	Hbs1l:Het	B6N MGP Select 20150825, Insulin 20160211	B6N MGP Select standard baseline, Y2 cohort 9/9/15 cr6, B6N MGP Select 20150825, MGP Select 20151216, MGP Select 20151216 PM ears, MGP Select 20151216 PM tails, Insulin 20160211	MGP Select	Hannah Wardle-Jones		Phenotyping - MGP Select	controls born 23rd to 29th Aug	Phlebotomy	Mild	IB814FA2F	Wildtype	16w	16.1	C57BL/6N;C57BL/6NTac		Hannah Wardle-Jones
METC207.1e	2R	Black	2015-11-18	2015-12-10	15.8	15w 5d (at death)	2016-03-07	Culled	Carmen Ballesteros Reviriego	Female	C57BL/6N;C57BL/6NTac	Hbs1l tm1a(KOMP)Wtsi EPD0693_2_A02	METC	Hbs1l	Hbs1l<tm1a(KOMP)Wtsi>					80/2485	2a	Dead	M02287373					[NE]WT	Yes	METC160.2e	Hbs1l:Het	METC156.2e	Hbs1l:Het	Insulin 20160511 , B6N MGP Select 20151118	B6N MGP Select standard baseline, Y2_cohort_30/11/15_cr6, Y2_cohort_ears_cr6_30/11/15, B6N MGP Select 20151118, MGP Select 20160307, MGP Select 20160307 PM ears, MGP Select 20160307 PM tails, Insulin 20160511	MGP Select	Hannah Wardle-Jones	Culling	Phenotyping - MGP Select	controls born 15th - 21st nov	Phlebotomy	Mild	I8D1511F2	Wildtype	15w 5d	15.8	C57BL/6N;C57BL/6NTac		Hannah Wardle-Jones
MUFU15.2h	1L 1R	Black	2015-06-19	2015-07-08	15.8	15w 5d (at death)	2015-10-07	Culled	Carmen Ballesteros Reviriego	Female	C57BL/6N;C57BL/6NTac	Dhx33 tm1b(KOMP)Wtsi	MUFU	Dhx33	Dhx33<tm1b(KOMP)Wtsi>					80/2485	2a	Dead	M02168502					[NE]WT	Yes	MUFU12.1b	Dhx33(b):Het	MUFU10.1e	WT	B6N MGP Select 20150618, Insulin 20151109, 3i ANA 11122015	B6N MGP Select standard baseline, CF7_G1_30/06/2015_tm1b Cohort, B6N MGP Select 20150618, MGP Select 20151007, MGP Select 20151007 PM ears, MGP Select 20151007 PM tails, Insulin 20151109, 3i ANA 11122015	MGP Select	Nicola Griggs	Culling	Phenotyping - MGP Select	B6N MGP Select Controls Born 14th - 20th June	Phlebotomy	Mild	IAB6CA18C	Wildtype	15w 5d	15.8	C57BL/6N;C57BL/6NTac		Hannah Wardle-Jones
MAYP96.3i	2L	Black	2016-03-09	2016-03-30	16.1	16w (at death)	2016-06-29	Culled	Angela Green	Female	C57BL/6N;C57BL/6NTac	Atg16l1 Knockout 1 EPD0102_2_A02	MAYP	Atg16l1	Atg16l1<tm1a(EUCOMM)Wtsi>					80/2485	2a	Dead	M02376651					[NE]WT	Yes	MAYP92.1a	Atg16l1:Het	MAYP92.1f	WT	B6N MGP Select 20160309, Insulin 20160810, 3i ANA 17052017	B6N MGP Select standard baseline, sb11_green2a_21/3/16, B6N MGP Select 20160309, MGP Select 20160629, MGP Select 20160629 PM Ears, MGP Select 20160629 PM Tail, Insulin 20160810, 3i ANA 17052017	MGP Select	Hannah Wardle-Jones		Phenotyping - MGP Select	Controls born 6 - 12th March	Phlebotomy	Mild	ID561BA25	Wildtype	16w	16.1	C57BL/6N;C57BL/6NTac		Nicola Griggs
PMAZ16.1c	1R	Black	2015-07-18	2015-08-07	15.6	15w 4d (at death)	2015-11-04	Culled	Angela Green	Female	C57BL/6N;C57BL/6NTac	Otud7b tm1b(EUCOMM)Wtsi	PMAZ	Otud7b	Otud7b<tm1b(EUCOMM)Wtsi>					80/2485	2a	Dead	M02192418					[NE]WT	Yes	PMAZ7.1e	Otud7b(b):Het	PMAZ7.1h	WT	Insulin 20160210, B6N MGP Select 20150718, 3i ANA 28012016	B6N MGP Select standard baseline, CF7_G1_28/07/2015_tm1b Cohort, B6N MGP Select 20150718, MGP Select 20151104, MGP Select 20151104 PM ears, MGP Select 20151104 PM tails, 3i ANA 28012016, Insulin 20160210	MGP Select	Nicola Griggs		Phenotyping - MGP Select	B6N MGP Select Controls Born 12th - 18th July	Phlebotomy	Mild	I4A937A0D	Wildtype	15w 4d	15.6	C57BL/6N;C57BL/6NTac		Hannah Wardle-Jones
MGLC93.1b	1L	Black	2016-01-26	2016-02-17	15.9	15w 6d (at death)	2016-05-16	Culled	Carl Shannon	Female	C57BL/6N;C57BL/6NTac	Unk tm1a(KOMP)Wtsi EPD0704_5_D04	MGLC	Unk	Unk<tm1a(KOMP)Wtsi>					80/2485	2a	Dead	M02339351					[NE]WT	Yes	MGLC81.2b	Unk:Het	MGLC73.3e	Unk:Het	B6N MGP Select 20160126, Insulin 20160712	B6N MGP Select standard baseline, Y2_cohort_ears_8/2/16_cr6, B6N MGP Select 20160126, MGP Select 20160516, MGP Select 20160516 PM ears, MGP Select 20160516 PM tails, Insulin 20160712	MGP Select	Nicola Griggs		Phenotyping - MGP Select	B6N MGP Select controls born 24th - 30th Jan	Phlebotomy	Mild	I8D1511F2	Wildtype	15w 6d	15.9	C57BL/6N;C57BL/6NTac	James Bussell	Hannah Wardle-Jones
MGLW52.3d	2R	Black	2015-12-17	2016-01-06	15.9	15w 6d (at death)	2016-04-06	Culled	Fiona Kussy	Female	C57BL/6N;C57BL/6NTac	Sik3 tm1a(EUCOMM)Hmgu HEPD0744_6_B02	MGLW	Sik3	Sik3<tm1a(EUCOMM)Hmgu>					80/2485	2a	Dead	M02310255					[NE]WT	Yes	MGLW43.1a	Sik3:Het	MGLW49.2c	Sik3:Het	Insulin 20160512, B6N MGP Select 20151216	B6N MGP Select standard baseline, Y2_cohort_29/12/15_cr6, B6N MGP Select 20151216, MGP Select 20160406, MGP Select 20160406 PM Ears, MGP Select 20160406 PM Tail, Insulin 20160512	MGP Select	Nicola Griggs		Phenotyping - MGP Select	B6N MGP Select Controls Born 13th - 19th Dec	Phlebotomy	Mild	IAB6CA18C	Wildtype	15w 6d	15.9	C57BL/6N;C57BL/6NTac	James Bussell	Hannah Wardle-Jones
PMAZ16.1f	2R	Black	2015-07-18	2015-08-07	15.6	15w 4d (at death)	2015-11-04	Culled	Fiona Kussy	Female	C57BL/6N;C57BL/6NTac	Otud7b tm1b(EUCOMM)Wtsi	PMAZ	Otud7b	Otud7b<tm1b(EUCOMM)Wtsi>					80/2485	2a	Dead	M02192421					[NE]WT	Yes	PMAZ7.1e	Otud7b(b):Het	PMAZ7.1h	WT	Insulin 20160210, B6N MGP Select 20150718, 3i ANA 08022016	B6N MGP Select standard baseline, CF7_G1_28/07/2015_tm1b Cohort, B6N MGP Select 20150718, MGP Select 20151104, MGP Select 20151104 PM ears, MGP Select 20151104 PM tails, 3i ANA 08022016, Insulin 20160210	MGP Select	Nicola Griggs		Phenotyping - MGP Select	B6N MGP Select Controls Born 12th - 18th July	Phlebotomy	Mild	I4A937A0D	Wildtype	15w 4d	15.6	C57BL/6N;C57BL/6NTac		Hannah Wardle-Jones
DAEH2.2j	2L	Black	2016-02-27	2016-03-18	15.6	15w 4d (at death)	2016-06-15	Culled	Catherine McCarthy	Female	C57BL/6NTac	Cd96 em1(IMPC)Wtsi CRISPR F1 (D)	DAEH	Cd96	Cd96<em1(IMPC)Wtsi>					80/2485	2a	Dead	M02368297					[NE]WT	Yes	CMBE4.1d	[CrI]Cd96:Het	CBLT6965.1g	WT	B6N MGP Select 20160227, Insulin 20160810, 3i ANA 17052017	B6N MGP Select standard baseline, Hg3 CRISPR deletion Green 3 09/03/16, B6N MGP Select 20160227, MGP Select 20160615, MGP Select 20160615 PM ears, MGP Select 20160615 PM tails, Insulin 20160810, 3i ANA 17052017	MGP Select	Nicola Griggs		Phenotyping - MGP Select	B6N MGP Select Controls born 21st - 27th Feb	Phlebotomy	Mild	ID561BA25	Wildtype	15w 4d	15.6	C57BL/6NTac(100%)	Graham Duddy	Nicola Griggs
PMAY14.1d	1L	Black	2015-07-03	2015-07-23	15.8	15w 5d (at death)	2015-10-21	Culled	Yvette Hooks	Female	C57BL/6N;C57BL/6NTac	Pgap2 tm1b(EUCOMM)Wtsi	PMAY	Pgap2	Pgap2<tm1b(EUCOMM)Wtsi>					80/2485	2a	Dead	M02181625					[NE]WT	Yes	PMAY1.2a	Pgap2(b):Het	CBLT6156.1e	WT	B6N MGP Select 20150703, Insulin 20160210	B6N MGP Select standard baseline, CF7_G1_14/07/2015_tm1b cohort, B6N MGP Select 20150703, MGP Select 20151021, MGP Select 20151021 PM Ears, MGP Select 20151021 PM tails, Insulin 20160210	MGP Select	Nicola Griggs		Phenotyping - MGP Select	B6N MGP Select Controls Born 28th June - 4th July	Phlebotomy	Mild	I426A8873	Wildtype	15w 5d	15.8	C57BL/6N;C57BL/6NTac
MDTX75.1b	2L	Black	2016-01-06	2016-01-26	16.1	16w (at death)	2016-04-27	Culled	Carmen Ballesteros Reviriego	Female	C57BL/6N;C57BL/6NTac	Dmxl2 Knockout 1 EPD0431_3_A05	MDTX	Dmxl2	Dmxl2<tm1a(EUCOMM)Wtsi>					80/2485	2a	Dead	M02325324					[NE]WT	Yes	MDTX70.1c	Dmxl2:Het	MDTX71.1c	WT	B6N MGP Select 20160106, Insulin 20160712	B6N MGP Select standard baseline, sb11_green2a_tm1b cohort_18/1/16, B6N MGP Select 20160106, MGP Select 20160427, MGP Select 20160427 PM ears, MGP Select 20160427 PM tails, Insulin 20160712	MGP Select	Nicola Griggs		Phenotyping - MGP Select	B6N MGP Select controls born 3rd - 10th Jan	Phlebotomy	Mild	IAB6CA18C	Wildtype	16w	16.1	C57BL/6N;C57BL/6NTac	Jacqui White	Nicola Griggs
DABD5.4c	1L	Black	2015-12-08	2015-12-29	16.1	16w (at death)	2016-03-29	Culled	Yvette Hooks	Female	C57BL/6NTac	Herc1 em3(IMPC)Wtsi CRISPR F1 (D)	DABD	Herc1	Herc1<em3(IMPC)Wtsi>					80/2485	2a	Dead	M02301313					[NE]WT	Yes	DABD2.1d	Herc1:Het	DABD2.1h	Herc1:Het	B6N MGP Select standard baseline, Crispr/Cas 9 cohort D 21/12/15 Y2 BS8, B6N MGP Select 20151207, MGP Select 20160329, MGP Select 20160329 PM Ears, MGP Select 20160329 PM Tail, Insulin 20160512, 3i ANA 20170309	B6N MGP Select standard baseline, Crispr/Cas 9 cohort D 21/12/15 Y2 BS8, B6N MGP Select 20151207, MGP Select 20160329, MGP Select 20160329 PM Ears, MGP Select 20160329 PM Tail, Insulin 20160512, 3i ANA 20170309	MGP Select, MGP Select	Hannah Wardle-Jones		Phenotyping - MGP Select	Controls born 6-12th Dec	Phlebotomy	Mild	I8C357257	Wildtype	16w	16.1	C57BL/6NTac(100%)		Nicola Griggs
MUFQ10.2d	1R	Black	2015-11-08	2015-12-01	16.2	16w 1d (at death)	2016-02-29	Culled	Fiona Kussy	Female	C57BL/6N;C57BL/6NTac	Rbm33 tm1b(EUCOMM)Wtsi	MUFQ	Rbm33	Rbm33<tm1b(EUCOMM)Wtsi>					80/2485	2a	Dead	M02284158					[NE]WT	Yes	MUFQ9.1b	Rbm33(b):Het	MUFQ9.1f	Rbm33(b):Het	Insulin 20160322, 3i ANA 06052016, B6N MGP Select 20151109	B6N MGP Select standard baseline, Y2_tm1b_cohort_23/11/15_cr6, B6N MGP Select 20151109, MGP Select 20160229, MGP Select 20160229 PM Ears, MGP Select 20160229 PM Tail, Insulin 20160322, 3i ANA 06052016	MGP Select	Hannah Wardle-Jones		Phenotyping - MGP Select	Controls born 8 - 14th Nov	Phlebotomy	Mild	I8D1511F2	Wildtype	16w 1d	16.2	C57BL/6N;C57BL/6NTac		Hannah Wardle-Jones
PMAZ6.2g	2R	Black	2015-06-02	2015-06-22	15.9	15w 6d (at death)	2015-09-21	Culled	Fiona Kussy	Female	C57BL/6N;C57BL/6NTac	Otud7b tm1b(EUCOMM)Wtsi	PMAZ	Otud7b	Otud7b<tm1b(EUCOMM)Wtsi>					80/2485	2a	Dead	M02152088					[NE]WT	Yes	PMAZ1.2e	Otud7b(b):Het	PMAZ1.2i	WT	B6N MGP Select 20150601, Insulin 20151109	B6N MGP Select standard baseline, CF7_G1_16/6/2015_tm1b cohort, B6N MGP Select 20150601, MGP Select 20150921, MGP Select 20150921 PM Ears, MGP Select 20150921 PM Tail, Insulin 20151109	MGP Select	Nicola Griggs		Phenotyping - MGP Select	B6N MGP Select Controls Born 31st May - 6th June	Phlebotomy	Mild	I8C357257	Wildtype	15w 6d	15.9	C57BL/6N;C57BL/6NTac		Hannah Wardle-Jones
MUDB47.1g	1R	Black	2015-09-28	2015-10-19	16.3	16w 2d (at death)	2016-01-20	Culled	David Tino Lafont	Female	C57BL/6N;C57BL/6NTac	Trappc10 tm1b(KOMP)Wtsi	MUDB	Trappc10	Trappc10<tm1b(KOMP)Wtsi>					80/2485	2a	Dead	M02249500					[NE]WT	Yes	MUDB41.1a	Trappc10(b):Het	MUDB39.1d	Trappc10(b):Het	Insulin 20160322, 3i ANA 13042016, B6N MGP Select 20150928	B6N MGP Select standard baseline, Y2_TM1b ears 12/10/15 cr6, B6N MGP Select 20150928, MGP Select 20160120, MGP Select 20160120 PM ears, MGP Select 20160120 PM tails, Insulin 20160322, 3i ANA 13042016	MGP Select	Hannah Wardle-Jones		Phenotyping - MGP Select	B6N WT controls born 27th Sep - 3rd Oct	Phlebotomy	Mild	I72238D23	Wildtype	16w 2d	16.3	C57BL/6N;C57BL/6NTac		Hannah Wardle-Jones
MUGJ25.1g	2L	Black	2015-04-17	2015-05-07	15.8	15w 5d (at death)	2015-08-05	Culled	Fiona Kussy	Female	C57BL/6N;C57BL/6NTac	Rnasek tm1b (EUCOMM)Wtsi	MUGJ	Rnasek	Rnasek<tm1b(EUCOMM)Wtsi>					80/2485	2a	Dead	M02118182					[NE]WT	Yes	MUGJ6.1a	Rnasek(b):Het	CBLT5914.1e	WT	B6N MGP Select 20150417, Insulin 20151015	B6N MGP Select standard baseline, AD12_G1_28/04/2015_tm1b, B6N MGP Select 20150417, MGP Select 20150805, MGP Select 20150805 PM ears, MGP Select 20150805 PM tails, Insulin 20151015	MGP Select	Nicola Griggs		Phenotyping - MGP Select	B6N MGP Select Controls Born 12th - 18th April	Phlebotomy	Mild	IAB6CA18C	Wildtype	15w 5d	15.8	C57BL/6N;C57BL/6NTac		Hannah Wardle-Jones
MUDN34.1f	1R	Black	2015-04-17	2015-05-07	15.8	15w 5d (at death)	2015-08-05	Culled	Susana Caetano	Female	C57BL/6N;C57BL/6NTac	Dnajc8 tm1b(KOMP)Wtsi	MUDN	Dnajc8	Dnajc8<tm1b(KOMP)Wtsi>					80/2485	2a	Dead	M02116162					[NE]WT	Yes	MUDN30.3b	Dnajc8(b):Het	CBLT5733.3c	WT	B6N MGP Select 20150417, Insulin 20151015 , 3i ANA 09022018	B6N MGP Select standard baseline, sb11_green2a_tm1b Cohort_27/4/15, B6N MGP Select 20150417, MGP Select 20150805, MGP Select 20150805 PM ears, MGP Select 20150805 PM tails, Insulin 20151015 , 3i ANA 09022018	MGP Select	Nicola Griggs		Phenotyping - MGP Select	B6N MGP Select Controls Born 12th - 18th April	Phlebotomy	Mild	ID561BA25	Wildtype	15w 5d	15.8	C57BL/6N;C57BL/6NTac		Hannah Wardle-Jones
MGCM31.2g	2L	Black	2016-02-27	2016-03-18	15.6	15w 4d (at death)	2016-06-15	Culled	Catherine McCarthy	Female	C57BL/6N;C57BL/6NTac	Oaz1 tm2e(EUCOMM)Wtsi EPD0530_6_A08	MGCM	Oaz1	Oaz1<tm2e(EUCOMM)Wtsi>					80/2485	2a	Dead	M02365353					[NE]WT	Yes	MGCM28.1b	Oaz1:Het	CBLT6754.3h	WT	B6N MGP Select 20160227, Insulin 20160810, 3i ANA 17052017	B6N MGP Select standard baseline, Hg3 Cohort Green 3 09/03/16, B6N MGP Select 20160227, MGP Select 20160615, MGP Select 20160615 PM ears, MGP Select 20160615 PM tails, Insulin 20160810, 3i ANA 17052017	MGP Select	Nicola Griggs		Phenotyping - MGP Select	B6N MGP Select Controls born 21st - 27th Feb	Phlebotomy	Mild	I8C357257	Wildtype	15w 4d	15.6	C57BL/6N;C57BL/6NTac	James Bussell	Hannah Wardle-Jones
MUEW20.3j	2L 1R	Black	2015-08-06	2015-08-27	15.9	15w 6d (at death)	2015-11-25	Culled	Amy Gates	Female	C57BL/6N;C57BL/6NTac	Pdia4 tm1b (EUCOMM)Wtsi	MUEW	Pdia4	Pdia4<tm1b (EUCOMM)Wtsi>					80/2485	2a	Dead	M02210411					[NE]WT	Yes	MUEW17.1b	Pdia4(b):Het	MUEW17.1d	Pdia4(b):Het	B6N MGP Select 20150806, Insulin 20160211	B6N MGP Select standard baseline, sb11_green2a_tm1b cohort_17/8/15, B6N MGP Select 20150806, MGP Select 20151125, MGP Select 20151125 PM Ears, MGP Select 20151125 PM Tail, Insulin 20160211	MGP Select	Nicola Griggs		Phenotyping - MGP Select	B6N MGP Select controls born 2nd - 8th Aug	Phlebotomy	Mild	IAB6CA18C	Wildtype	15w 6d	15.9	C57BL/6N;C57BL/6NTac		Hannah Wardle-Jones
PMDJ6.1h	2R	Black	2016-03-13	2016-04-05	16.2	16w 1d (at death)	2016-07-04	Culled	Fiona Kussy	Female	C57BL/6N;C57BL/6NTac	Pdzd8 tm1b(EUCOMM)Wtsi EPD0242_4_D07	PMDJ	Pdzd8	Pdzd8<tm1b(EUCOMM)Wtsi>					80/2485	2a	Dead	M02382510					[NE]WT	Yes	PMDJ2.1a	Pdzd8(b):Het	PMDJ1.1h	Pdzd8(b):Het	B6N MGP Select 20160313, Insulin 20160810	B6N MGP Select standard baseline, ad12 Green 1 22/3/16, B6N MGP Select 20160313, MGP Select 20160704, MGP Select 20160704 PM Ears, MGP Select 20160704 PM Tails, Insulin 20160810	MGP Select	Hannah Wardle-Jones		Phenotyping - MGP Select	Controls born 13 - 19th March 2016	Phlebotomy	Mild	I8D1511F2	Wildtype	16w 1d	16.2	C57BL/6N;C57BL/6NTac		Hannah Wardle-Jones
METC152.1c	2L 1R	Black	2015-08-27	2015-09-16	15.9	15w 6d (at death)	2015-12-16	Culled	Emma Siragher	Female	C57BL/6N;C57BL/6NTac	Hbs1l tm1a(KOMP)Wtsi EPD0693_2_A02	METC	Hbs1l	Hbs1l<tm1a(KOMP)Wtsi>					80/2485	2a	Dead	M02220825					[NE]WT	Yes	METC137.1a	Hbs1l:Het	METC136.1f	Hbs1l:Het	B6N MGP Select 20150825, Insulin 20160211	B6N MGP Select standard baseline, Y2 cohort 9/9/15 cr6, B6N MGP Select 20150825, MGP Select 20151216, MGP Select 20151216 PM ears, MGP Select 20151216 PM tails, Insulin 20160211	MGP Select	Hannah Wardle-Jones		Phenotyping - MGP Select	controls born 23rd to 29th Aug	Phlebotomy	Mild	I8C357257	Wildtype	15w 6d	15.9	C57BL/6N;C57BL/6NTac		Hannah Wardle-Jones
MHCJ19.2c	1L	Black	2015-11-23	2015-12-15	16.3	16w 2d (at death)	2016-03-16	Culled	Angela Green	Female	C57BL/6N;C57BL/6NTac	Cfap44 tm1a(EUCOMM)Wtsi EPD0369_2_H08	MHCJ	Cfap44	Cfap44<tm1a(EUCOMM)Wtsi>					80/2485	2a	Dead	M02289442					[NE]WT	Yes	MHCJ17.3a	WT	MHCJ17.3f	Cfap44:Het	B6N MGP Select 20151124, Insulin 20160511 , 3i ANA 03112017	B6N MGP Select standard baseline, Hg3 Green 3 cohort 02/11/15, B6N MGP Select 20151124, MGP Select 20160316, MGP Select 20160316 PM ears, MGP Select 20160316 PM tails, Insulin 20160511 , 3i ANA 03112017	MGP Select	Nicola Griggs		Phenotyping - MGP Select	B6N MGP Select Controls born 22nd- 28th Nov	Phlebotomy	Mild	I4A937A0D	Wildtype	16w 2d	16.3	C57BL/6N;C57BL/6NTac	James Bussell	Nicola Griggs
MHBB26.1e	2L	Black	2016-03-14	2016-04-05	16.1	16w (at death)	2016-07-04	Culled	Fiona Kussy	Female	C57BL/6N;C57BL/6NTac	Med19 tm1a(EUCOMM)Wtsi EPD0175_4_E11	MHBB	Med19	Med19<tm1a(EUCOMM)Wtsi>					80/2485	2a	Dead	M02380331					[NE]WT	Yes	CBLT7012.3b	WT	MHBB21.1b	Med19:Het	B6N MGP Select 20160313, Insulin 20160810	B6N MGP Select standard baseline, Hg3 Cohort Green 3 23/03/16, B6N MGP Select 20160313, MGP Select 20160704, MGP Select 20160704 PM Ears, MGP Select 20160704 PM Tails, Insulin 20160810	MGP Select	Hannah Wardle-Jones		Phenotyping - MGP Select	Controls born 13- 19th March 2016	Phlebotomy	Mild	ID561BA25	Wildtype	16w	16.1	C57BL/6N;C57BL/6NTac	James Bussell	Nicola Griggs
DABA3.2h	2L 1R	Black	2015-11-03	2015-11-26	15.9	15w 6d (at death)	2016-02-22	Culled	Emma Cambridge	Female	C57BL/6NTac	Zfp763 em1(IMPC)Wtsi CRISPR F1 (D)	DABA	Zfp763	Zfp763<em1(IMPC)Wtsi>					80/2485	2a	Dead	M02275721					[NE]WT	Yes	CMDL6.1a	[CrI]Zfp763:Het	DABA1.1e	Zfp763:Het	B6N MGP Select 20151101, Insulin 20160322, 3i ANA 28042016	B6N MGP Select standard baseline, Y3_19/11/15_vr3_CRISPR/Cas9, B6N MGP Select 20151101, MGP Select 20160222, MGP Select 20160222 PM ears, MGP Select 20160222 PM tails, Insulin 20160322, 3i ANA 28042016	MGP Select	Nicola Griggs		Phenotyping - MGP Select	B6N MGP Select controls born 1st - 7th Nov	Phlebotomy	Mild	I426A8873	Wildtype	15w 6d	15.9	C57BL/6NTac(100%)		Hannah Wardle-Jones
MFAB152.1h	2R	Black	2015-12-23	2016-01-11	15.8	15w 5d (at death)	2016-04-11	Culled	Agnes Swiatkowska	Female	C57BL/6N;C57BL/6NTac	D930028M14Rik tm1a(EUCOMM)Wtsi EPD0289_2_A05	MFAB	D930028M14Rik	D930028M14Rik<tm1a(EUCOMM)Wtsi>					80/2485	2a	Dead	M02319031					[NE]WT	Yes	MFAB80.6b	D930028M14Rik:Het	CBLT6547.3g	WT	B6N MGP Select 20151223, Insulin 20160512	B6N MGP Select standard baseline, y5_ap19_cohort_6.1.16, B6N MGP Select 20151223, MGP Select 20160411, MGP Select 20160411 PM ears, MGP Select 20160411 PM tails, Insulin 20160512	MGP Select	Nicola Griggs		Phenotyping - MGP Select	B6N MGP Select Controls born 20th - 26th Dec	Phlebotomy	Mild	I8C357257	Wildtype	15w 5d	15.8	C57BL/6N;C57BL/6NTac	James Bussell	Nicola Griggs
MUFF21.3i	1L 1R	Black	2015-07-08	2015-07-29	16.1	16w (at death)	2015-10-28	Culled	Yvette Hooks	Female	C57BL/6N;C57BL/6NTac	Pigl tm1b (KOMP)Wtsi	MUFF	Pigl	Pigl<tm1b(KOMP)Wtsi>					80/2485	2a	Dead	M02185488					[NE]WT	Yes	MUFF19.1b	Pigl(b):Het	MUFF19.1f	WT	Insulin 20160210, B6N MGP Select 20150708	B6N MGP Select standard baseline, CF7_G1_20/07/2015_tm1b Cohort, B6N MGP Select 20150708, MGP Select 20151028, MGP Select 20151028 PM Ears, MGP Select 20151028 PM Tails, Insulin 20160210	MGP Select	Nicola Griggs		Phenotyping - MGP Select	B6N MGP Select Controls Born 5th - 11th July	Phlebotomy	Mild	I4A937A0D	Wildtype	16w	16.1	C57BL/6N;C57BL/6NTac		Hannah Wardle-Jones
DAEH2.2k	2R	Black	2016-02-27	2016-03-18	15.6	15w 4d (at death)	2016-06-15	Culled	Catherine McCarthy	Female	C57BL/6NTac	Cd96 em1(IMPC)Wtsi CRISPR F1 (D)	DAEH	Cd96	Cd96<em1(IMPC)Wtsi>					80/2485	2a	Dead	M02368298					[NE]WT	Yes	CMBE4.1d	[CrI]Cd96:Het	CBLT6965.1g	WT	B6N MGP Select 20160227	B6N MGP Select standard baseline, Hg3 CRISPR deletion Green 3 09/03/16, B6N MGP Select 20160227, MGP Select 20160615, MGP Select 20160615 PM ears, MGP Select 20160615 PM tails	MGP Select	Nicola Griggs		Phenotyping - MGP Select	B6N MGP Select Controls born 21st - 27th Feb	Phlebotomy	Mild	I8C357257	Wildtype	15w 4d	15.6	C57BL/6NTac(100%)	Graham Duddy	Nicola Griggs
MFMQ21.2g	1L 1R	Black	2015-06-07	2015-06-29	16.2	16w 1d (at death)	2015-09-28	Culled	Yvette Hooks	Female	C57BL/6N;C57BL/6NTac	Abhd16a tm1a(EUCOMM)Wtsi EPD0605_5_A11	MFMQ	Abhd16a	Abhd16a<tm1a(EUCOMM)Wtsi>					80/2485	2a	Dead	M02160286					[NE]WT	Yes	MFMQ19.1a	[CT]Abhd16a:Het	CBLT6026.1e	WT	B6N MGP Select 20150607, Insulin 20151109, 3i ANA 11122015	B6N MGP Select standard baseline, hg3 Expansion Green 3 18/06/15, B6N MGP Select 20150607, MGP Select 20150928, MGP Select 20150928 PM Ears, MGP Select 20150928 PM Tails, Insulin 20151109, 3i ANA 11122015	MGP Select	Nicola Griggs		Phenotyping - MGP Select	B6N MGP Select Controls Born 7th - 13th June	Phlebotomy	Mild	I4A937A0D	Wildtype	16w 1d	16.2	C57BL/6N;C57BL/6NTac	James Bussell	Hannah Wardle-Jones
MUHU18.2j	2R	Black	2015-06-18	2015-07-09	15.9	15w 6d (at death)	2015-10-07	Culled	Yvette Hooks	Female	C57BL/6N;C57BL/6NTac	Nipsnap3a tm1b(KOMP)Wtsi	MUHU	Nipsnap3a	Nipsnap3a<tm1b(KOMP)Wtsi>					80/2485	2a	Dead	M02161675					[NE]WT	Yes	MUHU5.2a	Nipsnap3a(b):Het	MUHU5.1f	Nipsnap3a(b):Het	B6N MGP Select 20150618, Insulin 20151109	B6N MGP Select standard baseline, sb11_green2a_tm1b Cohort_29/6/15, B6N MGP Select 20150618, MGP Select 20151007, MGP Select 20151007 PM ears, MGP Select 20151007 PM tails, Insulin 20151109	MGP Select	Nicola Griggs	Culling	Phenotyping - MGP Select	B6N MGP Select Controls Born 14th - 20th June	Phlebotomy	Mild	ID561BA25	Wildtype	15w 6d	15.9	C57BL/6N;C57BL/6NTac		Hannah Wardle-Jones
MDTX75.1c	2R	Black	2016-01-06	2016-01-26	16.1	16w (at death)	2016-04-27	Culled	Fiona Kussy	Female	C57BL/6N;C57BL/6NTac	Dmxl2 Knockout 1 EPD0431_3_A05	MDTX	Dmxl2	Dmxl2<tm1a(EUCOMM)Wtsi>					80/2485	2a	Dead	M02325325					[NE]WT	Yes	MDTX70.1c	Dmxl2:Het	MDTX71.1c	WT	B6N MGP Select 20160106, Insulin 20160712 , 3i ANA 20170323	B6N MGP Select standard baseline, sb11_green2a_tm1b cohort_18/1/16, B6N MGP Select 20160106, MGP Select 20160427, MGP Select 20160427 PM ears, MGP Select 20160427 PM tails, Insulin 20160712 , 3i ANA 20170323	MGP Select	Nicola Griggs		Phenotyping - MGP Select	B6N MGP Select controls born 3rd - 10th Jan	Phlebotomy	Mild	I4A937A0D	Wildtype	16w	16.1	C57BL/6N;C57BL/6NTac	Jacqui White	Nicola Griggs
MUFG16.1g	2R	Black	2015-09-01	2015-09-21	15.9	15w 6d (at death)	2015-12-21	Culled	Fiona Kussy	Female	C57BL/6N;C57BL/6NTac	H13 tm1b (KOMP)Wtsi	MUFG	H13	H13<tm1b(KOMP)Wtsi>					80/2485	2a	Dead	M02229378					[NE]WT	Yes	MUFG2.3b	H13(b):Het	MUFG6.2e	WT	B6N MGP Select 20150901, 3i ANA 13042016, Insulin 20160212	B6N MGP Select standard baseline, CF7_G1_15/09/2015_tm1b Cohort, B6N MGP Select 20150901, MGP Select 20151221, MGP Select 20151221 PM Ears, MGP Select 20151221 PM Tail, Insulin 20160212, 3i ANA 13042016	MGP Select	Hannah Wardle-Jones		Phenotyping - MGP Select	Controls born 30th Aug - 5th Sep	Phlebotomy	Mild	I426A8873	Wildtype	15w 6d	15.9	C57BL/6N;C57BL/6NTac		Hannah Wardle-Jones
MUCJ70.1h	2R	Black	2015-05-09	2015-05-29	15.6	15w 4d (at death)	2015-08-26	Culled	Agnes Swiatkowska	Female	C57BL/6N;C57BL/6NTac	Prkab1 (b) Knockout EPD0033_3_C09	MUCJ	Prkab1	Prkab1<tm1b(KOMP)Wtsi>					80/2485	2a	Dead	M02135308					[NE]WT	Yes	MUCJ51.1c	Prkab1(b):Het	MUCJ50.2e	Prkab1(b):Het	B6N MGP Select 20150508, Insulin 20151109	B6N MGP Select standard baseline, yellow 5 tm1b cohort 19/5/15, B6N MGP Select 20150508, MGP Select 20150826, MGP Select 20150826 PM ears, MGP Select 20150826 PM tails, Insulin 20151109	MGP Select	Nicola Griggs		Phenotyping - MGP Select	B6N MGP Select Controls Born 3rd - 10th May	Phlebotomy	Mild	I4A937A0D	Wildtype	15w 4d	15.6	C57BL/6N;C57BL/6NTac		Hannah Wardle-Jones
DABX11.2d	1L	Black	2016-03-28	2016-04-20	16.1	16w (at death)	2016-07-18	Culled	Agnes Swiatkowska	Female	C57BL/6NTac	Hao2 em1(IMPC)Wtsi CRISPR F1 (D)	DABX	Hao2	Hao2<em1(IMPC)Wtsi>					80/2485	2a	Dead	M02396194					[NE]WT	Yes	DABX3.2e	Hao2:Het	DABX2.2f	Hao2:Het	B6N MGP Select 20160328, Insulin 20160815	B6N MGP Select standard baseline, CF7_G1_12/04/2016_Ear Samples, B6N MGP Select 20160328, MGP Select 20160718, MGP Select 20160718 PM ears, MGP Select 20160718 PM tails, Insulin 20160815	MGP Select	Nicola Griggs	Culling	Phenotyping - MGP Select	B6N MGP Select Controls born 27th March - 2nd April	Phlebotomy	Mild	I8C357257	Wildtype	16w	16.1	C57BL/6NTac		Nicola Griggs
DAAN3.3c	1R	Black	2015-10-13	2015-11-02	15.9	15w 6d (at death)	2016-02-01	Culled	Emma Siragher	Female	C57BL/6NTac	Hpf1 em1(IMPC)Wtsi CRISPR F1 (D)	DAAN	Hpf1	Hpf1<em1(IMPC)Wtsi>					80/2485	2a	Dead	M02258344					[NE]WT	Yes	DAAN1.1c	2700029M09Rik:Het	DAAN1.1h	2700029M09Rik:Het	Insulin 20160322, B6N MGP Select 20151012	B6N MGP Select standard baseline, Hg3 CRISPR Deletion Green 3 28/10/15, B6N MGP Select 20151012, MGP Select 20160201, MGP Select CRISPR 20160201 PM Ears , MGP Select CRISPR 20160201 PM Tails, Insulin 20160322	MGP Select	Nicola Griggs		Phenotyping - MGP Select	B6N MGP Select Controls born 11th - 17th Oct	Phlebotomy	Mild	ID561BA25	Wildtype	15w 6d	15.9	C57BL/6NTac		Hannah Wardle-Jones
MDTX76.2e	2L	Black	2016-02-14	2016-03-08	16.1	16w 1d (at death)	2016-06-06	Culled	Catherine McCarthy	Female	C57BL/6N;C57BL/6NTac	Dmxl2 Knockout 1 EPD0431_3_A05	MDTX	Dmxl2	Dmxl2<tm1a(EUCOMM)Wtsi>					80/2485	2a	Dead	M02363795					[NE]WT	Yes	MDTX70.1e	Dmxl2:Het	CBLT6701.3h	WT	Insulin 20160713, B6N MGP Select 20160215	B6N MGP Select standard baseline, sb11_green2a_tm1b Cohort_1/3/16, B6N MGP Select 20160215, MGP Select 20160606, MGP Select 20160606 PM ears, MGP Select 20160606 PM tails, Insulin 20160713	MGP Select	Nicola Griggs		Phenotyping - MGP Select	B6N MGP Select controls born 14th - 20th Feb	Phlebotomy	Mild	I8C357257	Wildtype	16w 1d	16.1	C57BL/6N;C57BL/6NTac	Jacqui White	Nicola Griggs
MUFG15.1g	2L	Black	2015-08-16	2015-09-09	16.2	16w 1d (at death)	2015-12-07	Culled	Yvette Hooks	Female	C57BL/6N;C57BL/6NTac	H13 tm1b (KOMP)Wtsi	MUFG	H13	H13<tm1b(KOMP)Wtsi>					80/2485	2a	Dead	M02215282					[NE]WT	Yes	MUFG5.2b	H13(b):Het	MUFG2.2a	H13(b):Het	B6N MGP Select 20150817, Insulin 20160211	B6N MGP Select standard baseline, CF7_G1_1/09/2015_tm1b Cohort, B6N MGP Select 20150817, MGP Select 20151207, MGP Select 20151207 PM ears, MGP Select 20151207 PM tails, Insulin 20160211	MGP Select	Nicola Griggs		Phenotyping - MGP Select	B6N MGP Select Controls born 16th - 22nd Aug	Phlebotomy	Mild	I8C357257	Wildtype	16w 1d	16.2	C57BL/6N;C57BL/6NTac		Hannah Wardle-Jones
MHDV10.3b	1R	Black	2016-03-22	2016-04-11	16.2	16w 1d (at death)	2016-07-13	Culled	Fiona Kussy	Female	C57BL/6N;C57BL/6NTac	Id2<tm2a(EUCOMM)Wtsi> EPD0977_1_G04	MHDV	Id2	Id2<tm2a(EUCOMM)Wtsi>					80/2485	2a	Dead	M02384061					[NE]WT	Yes	CBLT6754.3e	WT	MHDV9.1e	Id2:Het	Insulin 20160815, B6N MGP Select 20160322	B6N MGP Select standard baseline, BF7 G3 5/4/16 , B6N MGP Select 20160322, MGP Select 20160713, MGP Select 20160713 PM ears, MGP Select 20160713 PM tails, Insulin 20160815	MGP Select	Hannah Wardle-Jones		Phenotyping - MGP Select	controls born 20 - 26th March	Phlebotomy	Mild	I8D1511F2	Wildtype	16w 1d	16.2	C57BL/6N;C57BL/6NTac	James Bussell	Hannah Wardle-Jones
MUDB46.1d	1L	Black	2015-09-29	2015-10-19	16.2	16w 1d (at death)	2016-01-20	Culled	Carmen Ballesteros Reviriego	Female	C57BL/6N;C57BL/6NTac	Trappc10 tm1b(KOMP)Wtsi	MUDB	Trappc10	Trappc10<tm1b(KOMP)Wtsi>					80/2485	2a	Dead	M02249491		R eye closed; L eye partially closed			[NE]WT	Yes	MUDB34.1a	Trappc10(b):Het	MUDB39.1c	Trappc10(b):Het	Insulin 20160322, 3i ANA 13042016, B6N MGP Select 20150928	B6N MGP Select standard baseline, Y2_TM1b ears 12/10/15 cr6, B6N MGP Select 20150928, MGP Select 20160120, MGP Select 20160120 PM ears, MGP Select 20160120 PM tails, Insulin 20160322, 3i ANA 13042016	MGP Select	Hannah Wardle-Jones		Phenotyping - MGP Select	B6N WT controls born 27th Sep - 3rd Oct	Phlebotomy	Mild	I426A8873	Wildtype	16w 1d	16.2	C57BL/6N;C57BL/6NTac		Hannah Wardle-Jones
MFEK34.2e	2L 1R	Agouti	2016-03-03	2016-03-24	15.9	15w 6d (at death)	2016-06-22	Culled	Fiona Kussy	Female	C57BL/6N;C57BL/6NTac	A930004D18Rik tm1a(EUCOMM)Wtsi EPD0496_3_B02	MFEK	A930004D18Rik	A930004D18Rik<tm1a(EUCOMM)Wtsi>					80/2485	2a	Dead	M02376936		Agouti			[NE]WT	Yes	MFEK29.1d	A930004D18Rik:Het	MFEK28.1f	A930004D18Rik:Het	B6N MGP Select 20160303, Insulin 20160810, 3i ANA 17052017	B6N MGP Select standard baseline, CF7_G1_15/03/16, B6N MGP Select 20160303, MGP Select 20160622, MGP Select 20160622 PM ears, MGP Select 20160622 PM tails, Insulin 20160810, 3i ANA 17052017	MGP Select	Hannah Wardle-Jones		Phenotyping - MGP Select	controls born 28th Feb - 5th March	Phlebotomy	Mild	I4A937A0D	Wildtype	15w 6d	15.9	C57BL/6N;C57BL/6NTac	James Bussell	Nicola Griggs
MGTC29.1h	2L	Black	2015-07-10	2015-07-30	15.8	15w 5d (at death)	2015-10-28	Culled	Emma Siragher	Female	C57BL/6N;C57BL/6NTac	Umodl1 tm1a(KOMP)Wtsi EPD0857_5_A06	MGTC	Umodl1	Umodl1<tm1a(KOMP)Wtsi>					80/2485	2a	Dead	M02189738					[NE]WT	Yes	MGTC24.2b	Umodl1:Het	CBLT6187.1c	WT	Insulin 20160210, B6N MGP Select 20150708, 3i ANA 28012016	B6N MGP Select standard baseline, y3_jw24_22/7/15_cohort, B6N MGP Select 20150708, MGP Select 20151028, MGP Select 20151028 PM Ears, MGP Select 20151028 PM Tails, 3i ANA 28012016, Insulin 20160210	MGP Select	Nicola Griggs		Phenotyping - MGP Select	B6N MGP Select Controls Born 5th - 11th July	Phlebotomy	Mild	I4A937A0D	Wildtype	15w 5d	15.8	C57BL/6N;C57BL/6NTac	James Bussell	Hannah Wardle-Jones
PMBQ4.4h	2R	Black	2015-09-24	2015-10-15	15.9	15w 6d (at death)	2016-01-13	Culled	Fiona Kussy	Female	C57BL/6N;C57BL/6NTac	Cenpl tm1b (EUCOMM)Wtsi EPD0337_2_C10	PMBQ	Cenpl	Cenpl<tm1b(EUCOMM)Wtsi>					80/2485	2a	Dead	M02246512					[NE]WT	Yes	PMBQ3.1a	Cenpl(b):Het	PMBQ1.1f	Cenpl(b):Het	B6N MGP Select standard baseline, ad12 Green 1 tm1b 6/10/15, B6N MGP Select 20150925, MGP Select 20160113, MGP Select 20160113 PM Ears, MGP Select 20160113 PM Tail, Insulin 20160212, 3i ANA 20170323	B6N MGP Select standard baseline, ad12 Green 1 tm1b 6/10/15, B6N MGP Select 20150925, MGP Select 20160113, MGP Select 20160113 PM Ears, MGP Select 20160113 PM Tail, Insulin 20160212, 3i ANA 20170323	MGP Select, MGP Select	Nicola Griggs		Phenotyping - MGP Select	B6N MGP Select Controls Born 20th - 26th Sept	Phlebotomy	Mild	IAB6CA18C	Wildtype	15w 6d	15.9	C57BL/6N;C57BL/6NTac		Hannah Wardle-Jones
METC194.1f	2R	Black	2015-11-18	2015-12-10	15.8	15w 5d (at death)	2016-03-07	Culled	Yvette Hooks	Female	C57BL/6N;C57BL/6NTac	Hbs1l tm1a(KOMP)Wtsi EPD0693_2_A02	METC	Hbs1l	Hbs1l<tm1a(KOMP)Wtsi>					80/2485	2a	Dead	M02287115					[NE]WT	Yes	METC150.1b	Hbs1l:Het	METC138.5e	Hbs1l:Het	Insulin 20160511 , 3i ANA 06052016, B6N MGP Select 20151118	B6N MGP Select standard baseline, Y2_cohort_30/11/15_cr6, B6N MGP Select 20151118, MGP Select 20160307, MGP Select 20160307 PM ears, MGP Select 20160307 PM tails, 3i ANA 06052016, Insulin 20160511	MGP Select	Hannah Wardle-Jones	Culling	Phenotyping - MGP Select	controls born 15th - 21st nov	Phlebotomy	Mild	I8D1511F2	Wildtype	15w 5d	15.8	C57BL/6N;C57BL/6NTac		Hannah Wardle-Jones
DACU2.1f	1L	Black	2015-10-18	2015-11-10	16.2	16w 1d (at death)	2016-02-08	Culled	Fiona Kussy	Female	C57BL/6NTac	Il18rap em1(IMPC)Wtsi CRISPR F1 (D)	DACU	Il18rap	Il18rap<em1(IMPC)Wtsi>					80/2485	2a	Dead	M02264408					[NE]WT	Yes	CMFO6.1d	[CrI]Il18rap:Het	CBLT6421.3g	WT	B6N MGP Select 20151018, Insulin 20160322	B6N MGP Select standard baseline, Hg3 CRISPR Deletion Green 3 28/10/15, B6N MGP Select 20151018, MGP Select 20160208, MGP Select 20160208 PM Ears, MGP Select 20160208 PM Tail, Insulin 20160322	MGP Select	Nicola Griggs		Phenotyping - MGP Select	B6N MGP Select Controls Born 18th - 24th Oct	Phlebotomy	Mild	I426A8873	Wildtype	16w 1d	16.2	C57BL/6NTac(100%)		Hannah Wardle-Jones
MUEW20.3e	1L	Black	2015-08-06	2015-08-27	15.9	15w 6d (at death)	2015-11-25	Culled	Amy Gates	Female	C57BL/6N;C57BL/6NTac	Pdia4 tm1b (EUCOMM)Wtsi	MUEW	Pdia4	Pdia4<tm1b (EUCOMM)Wtsi>					80/2485	2a	Dead	M02210406					[NE]WT	Yes	MUEW17.1b	Pdia4(b):Het	MUEW17.1d	Pdia4(b):Het	B6N MGP Select 20150806, Insulin 20160211, 3i ANA 02022016	B6N MGP Select standard baseline, sb11_green2a_tm1b cohort_17/8/15, B6N MGP Select 20150806, MGP Select 20151125, MGP Select 20151125 PM Ears, MGP Select 20151125 PM Tail, 3i ANA 02022016, Insulin 20160211	MGP Select	Nicola Griggs		Phenotyping - MGP Select	B6N MGP Select controls born 2nd - 8th Aug	Phlebotomy	Mild	IAB6CA18C	Wildtype	15w 6d	15.9	C57BL/6N;C57BL/6NTac		Hannah Wardle-Jones
METC194.1h	2L 1R	Black	2015-11-18	2015-12-10	15.8	15w 5d (at death)	2016-03-07	Culled	Agnes Swiatkowska	Female	C57BL/6N;C57BL/6NTac	Hbs1l tm1a(KOMP)Wtsi EPD0693_2_A02	METC	Hbs1l	Hbs1l<tm1a(KOMP)Wtsi>					80/2485	2a	Dead	M02287117					[NE]WT	Yes	METC150.1b	Hbs1l:Het	METC138.5e	Hbs1l:Het	B6N MGP Select 20151118, Insulin 20160511 , 3i ANA 09022018	B6N MGP Select standard baseline, Y2_cohort_30/11/15_cr6, B6N MGP Select 20151118, MGP Select 20160307, MGP Select 20160307 PM ears, MGP Select 20160307 PM tails, Insulin 20160511 , 3i ANA 09022018	MGP Select	Hannah Wardle-Jones	Culling	Phenotyping - MGP Select	controls born 15th - 21st nov	Phlebotomy	Mild	I8D1511F2	Wildtype	15w 5d	15.8	C57BL/6N;C57BL/6NTac		Hannah Wardle-Jones
PMAY29.3h	2L 1R	Black	2015-11-09	2015-11-30	16.1	16w (at death)	2016-02-29	Culled	Fiona Kussy	Female	C57BL/6N;C57BL/6NTac	Pgap2 tm1b(EUCOMM)Wtsi	PMAY	Pgap2	Pgap2<tm1b(EUCOMM)Wtsi>					80/2485	2a	Dead	M02279768					[NE]WT	Yes	PMAY7.2a	Pgap2(b):Het	CBLT6322.3c	WT	Insulin 20160322, B6N MGP Select 20151109	B6N MGP Select standard baseline, CF7_G1_24/11/2015_tm1b cohort, B6N MGP Select 20151109, MGP Select 20160229, MGP Select 20160229 PM Ears, MGP Select 20160229 PM Tail, Insulin 20160322	MGP Select	Hannah Wardle-Jones		Phenotyping - MGP Select	controls born 8-14th Nov	Phlebotomy	Mild	I8D1511F2	Wildtype	16w	16.1	C57BL/6N;C57BL/6NTac
PMBL3.2k	2L 2R	Black	2015-10-13	2015-11-04	15.9	15w 6d (at death)	2016-02-01	Culled	Fiona Kussy	Female	C57BL/6N;C57BL/6NTac	Bhlhe40 tm1b(KOMP)Wtsi EPD0208_6_A02	PMBL	Bhlhe40	Bhlhe40<tm1b(KOMP)Wtsi>					80/2485	2a	Dead	M02257898					[NE]WT	Yes	PABK6.1c	[IR]Bhlhe40(b):Het | [IR]Bhlhe40:WT	PABK5.1e	[IR]Bhlhe40(b):Het | [IR]Bhlhe40:WT	B6N MGP Select 20151012, Insulin 20160322, 3i ANA 28042016	B6N MGP Select standard baseline, CF7_G1_20/10/2015_TM1B COHORT (2), B6N MGP Select 20151012, MGP Select 20160201, MGP Select 20160201 PM Ears, MGP Select 20160201 PM Tails, Insulin 20160322, 3i ANA 28042016	MGP Select	Nicola Griggs		Phenotyping - MGP Select	B6N MGP Select Controls born 11th - 17th Oct	Phlebotomy	Mild	IB814FA2F	Wildtype	15w 6d	15.9	C57BL/6N;C57BL/6NTac		Hannah Wardle-Jones
MUGF13.2i	2L 1R	Black	2015-12-19	2016-01-07	15.6	15w 4d (at death)	2016-04-06	Culled	Fiona Kussy	Female	C57BL/6N;C57BL/6NTac	Npat tm1b(EUCOMM)Wtsi	MUGF	Npat	Npat<tm1b(EUCOMM)Wtsi>					80/2485	2a	Dead	M02312255					[NE]WT	Yes	MUGF6.1b	Npat(b):Het	CBLT6602.3e	WT	Insulin 20160512, B6N MGP Select 20151216	B6N MGP Select standard baseline, Y2_tm1b_cohort_29/12/15_cr6, B6N MGP Select 20151216, MGP Select 20160406, MGP Select 20160406 PM Ears, MGP Select 20160406 PM Tail, Insulin 20160512	MGP Select	Nicola Griggs		Phenotyping - MGP Select	B6N MGP Select Controls Born 13th - 19th Dec	Phlebotomy	Mild	IB814FA2F	Wildtype	15w 4d	15.6	C57BL/6N;C57BL/6NTac		Hannah Wardle-Jones
PMCT10.1g	2R	Black	2016-01-11	2016-02-01	16.2	16w 1d (at death)	2016-05-03	Culled	Yvette Hooks	Female	C57BL/6N;C57BL/6NTac	Rnf138 tm1b(EUCOMM)Hmgu	PMCT	Rnf138	Rnf138<tm1b(EUCOMM)Hmgu>					80/2485	2a	Dead	M02333548					[NE]WT	Yes	PMCT4.1d	Rnf138(b):Het	PMCT4.1h	Rnf138(b):Het	Insulin 20160712 , B6N MGP Select 20160111	B6N MGP Select standard baseline, Y3_21/01/16_jw24_tm1b, B6N MGP Select 20160111, MGP Select 20160503, MGP Select 20160503 PM Ears, MGP Select 20160503 PM Tails, Insulin 20160712	MGP Select	Nicola Griggs		Phenotyping - MGP Select	B6N MGP Select Controls born 10th - 16th Jan	Phlebotomy	Mild	I4A937A0D	Wildtype	16w 1d	16.2	C57BL/6N;C57BL/6NTac
MFYG69.1f	1L	Black	2015-12-07	2015-12-29	16.2	16w 1d (at death)	2016-03-29	Culled	Yvette Hooks	Female	C57BL/6N;C57BL/6NTac	Gm5544 tm1a(KOMP)Wtsi EPD0164_6_A12	MFYG	Gm5544	Gm5544<tm1a(KOMP)Wtsi>					80/2485	2a	Dead	M02303129					[NE]WT	Yes	MFYG64.1b	Gm5544:Het	MFYG65.1c	WT	Insulin 20160512, B6N MGP Select 20151207	B6N MGP Select standard baseline, sb11_green2a_tm1b Cohort_21/12/15, B6N MGP Select 20151207, MGP Select 20160329, MGP Select 20160329 PM Ears, MGP Select 20160329 PM Tail, Insulin 20160512	MGP Select	Hannah Wardle-Jones		Phenotyping - MGP Select		Phlebotomy	Mild	I8D1511F2	Wildtype	16w 1d	16.2	C57BL/6N;C57BL/6NTac	James Bussell	Nicola Griggs
PMBL7.2g	1L 1R	Black	2015-10-11	2015-11-04	16.2	16w 1d (at death)	2016-02-01	Culled	Agnes Swiatkowska	Female	C57BL/6N;C57BL/6NTac	Bhlhe40 tm1b(KOMP)Wtsi EPD0208_6_A02	PMBL	Bhlhe40	Bhlhe40<tm1b(KOMP)Wtsi>					80/2485	2a	Dead	M02257970					[NE]WT	Yes	PABK6.1f	[IR]Bhlhe40(b):Het | [IR]Bhlhe40:WT	PABK5.1h	[IR]Bhlhe40(b):Het | [IR]Bhlhe40:WT	B6N MGP Select 20151012, Insulin 20160322, 3i ANA 28042016	B6N MGP Select standard baseline, CF7_G1_20/10/15_tm1b cohort, B6N MGP Select 20151012, MGP Select 20160201, MGP Select 20160201 PM Ears, MGP Select 20160201 PM Tails, Insulin 20160322, 3i ANA 28042016	MGP Select	Nicola Griggs		Phenotyping - MGP Select	B6N MGP Select Controls born 11th - 17th Oct	Phlebotomy	Mild	ID561BA25	Wildtype	16w 1d	16.2	C57BL/6N;C57BL/6NTac		Hannah Wardle-Jones
MUGO22.1f	1L 1R	Black	2015-06-22	2015-07-16	16.1	16w (at death)	2015-10-12	Culled	Yvette Hooks	Female	C57BL/6N;C57BL/6NTac	Fam92a tm1b (KOMP)Wtsi	MUGO	Fam92a	Fam92a<tm1b(KOMP)Wtsi>					80/2485	2a	Dead	M02168825					[NE]WT	Yes	MUGO5.1d	Fam92a(b):Het	MUGO4.1f	Fam92a(b):Het	B6N MGP Select 20150622, Insulin 20151109	B6N MGP Select standard baseline, Y2_tm1b_cohort_ears_8/7/15_cw8, B6N MGP Select 20150622, MGP Select 20151012, MGP Select 20151012 PM ears, MGP Select 20151012 PM tails, Insulin 20151109	MGP Select	Nicola Griggs		Phenotyping - MGP Select	B6N MGP Select Controls Born 21st - 27th June	Phlebotomy	Mild	I8C357257	Wildtype	16w	16.1	C57BL/6N;C57BL/6NTac		Hannah Wardle-Jones
MGLC93.1c	1R	Black	2016-01-26	2016-02-17	15.9	15w 6d (at death)	2016-05-16	Culled	Agnes Swiatkowska	Female	C57BL/6N;C57BL/6NTac	Unk tm1a(KOMP)Wtsi EPD0704_5_D04	MGLC	Unk	Unk<tm1a(KOMP)Wtsi>					80/2485	2a	Dead	M02339352					[NE]WT	Yes	MGLC81.2b	Unk:Het	MGLC73.3e	Unk:Het	B6N MGP Select 20160126, Insulin 20160712	B6N MGP Select standard baseline, Y2_cohort_ears_8/2/16_cr6, B6N MGP Select 20160126, MGP Select 20160516, MGP Select 20160516 PM ears, MGP Select 20160516 PM tails, Insulin 20160712	MGP Select	Nicola Griggs		Phenotyping - MGP Select	B6N MGP Select controls born 24th - 30th Jan	Phlebotomy	Mild	I4A937A0D	Wildtype	15w 6d	15.9	C57BL/6N;C57BL/6NTac	James Bussell	Hannah Wardle-Jones
DABD7.2e	1L 1R	Black	2015-12-08	2015-12-29	16.1	16w (at death)	2016-03-29	Culled	Emma Siragher	Female	C57BL/6NTac	Herc1 em3(IMPC)Wtsi CRISPR F1 (D)	DABD	Herc1	Herc1<em3(IMPC)Wtsi>					80/2485	2a	Dead	M02301321					[NE]WT	Yes	DABD1.2a	Herc1:Het	DABD1.2e	Herc1:Het	Insulin 20160512, B6N MGP Select 20151207	B6N MGP Select standard baseline, Crispr/Cas 9 cohort D 21/12/15 Y2 BS8, B6N MGP Select 20151207, MGP Select 20160329, MGP Select 20160329 PM Ears, MGP Select 20160329 PM Tail, Insulin 20160512	MGP Select	Hannah Wardle-Jones		Phenotyping - MGP Select	Controls born 6-12th Dec	Phlebotomy	Mild	I8D1511F2	Wildtype	16w	16.1	C57BL/6NTac(100%)		Nicola Griggs
MDTX76.2g	2L 1R	Black	2016-02-14	2016-03-08	16.1	16w 1d (at death)	2016-06-06	Culled	Catherine McCarthy	Female	C57BL/6N;C57BL/6NTac	Dmxl2 Knockout 1 EPD0431_3_A05	MDTX	Dmxl2	Dmxl2<tm1a(EUCOMM)Wtsi>					80/2485	2a	Dead	M02363797					[NE]WT	Yes	MDTX70.1e	Dmxl2:Het	CBLT6701.3h	WT	B6N MGP Select 20160215, Insulin 20160713, 3i ANA 25042017	B6N MGP Select standard baseline, sb11_green2a_tm1b Cohort_1/3/16, B6N MGP Select 20160215, MGP Select 20160606, MGP Select 20160606 PM ears, MGP Select 20160606 PM tails, Insulin 20160713, 3i ANA 25042017	MGP Select	Nicola Griggs		Phenotyping - MGP Select	B6N MGP Select controls born 14th - 20th Feb	Phlebotomy	Mild	I8C357257	Wildtype	16w 1d	16.1	C57BL/6N;C57BL/6NTac	Jacqui White	Nicola Griggs
MGTC30.3f	2R 1L	Black	2015-09-07	2015-09-29	16.1	16w 1d (at death)	2015-12-29	Culled	Catherine McCarthy	Female	C57BL/6N;C57BL/6NTac	Umodl1 tm1a(KOMP)Wtsi EPD0857_5_A06	MGTC	Umodl1	Umodl1<tm1a(KOMP)Wtsi>					80/2485	2a	Dead	M02232202					[NE]WT	Yes	MGTC24.2b	Umodl1:Het	CBLT6187.1d	WT	Insulin 20160212, B6N MGP Select 20150907	B6N MGP Select standard baseline, y3_170915_jw24_cohort, B6N MGP Select 20150907, MGP Select 20151229, MGP Select 20151229 PM ears, MGP Select 20151229 PM tails, Insulin 20160212	MGP Select	Nicola Griggs		Phenotyping - MGP Select	B6N MGP Select Controls Born 6th - 12th Sept	Phlebotomy	Mild	IAB6CA18C	Wildtype	16w 1d	16.1	C57BL/6N;C57BL/6NTac	James Bussell	Hannah Wardle-Jones
PMCE5.1d	2L	Agouti	2015-08-06	2015-08-24	15.9	15w 6d (at death)	2015-11-25	Culled	Carmen Ballesteros Reviriego	Female	C57BL/6N;C57BL/6NTac	Rab21 tm1b(KOMP)Wtsi EPD0586_2_H10	PMCE	Rab21	Rab21<tm1b(KOMP)Wtsi>					80/2485	2a	Dead	M02209326		Agouti			[NE]WT	Yes	PACE2.2b	[IR]Rab21(b):Het | [IR]Rab21:WT	PACE3.1e	[IR]Rab21(b):Het | [IR]Rab21:WT	B6N MGP Select 20150806, Insulin 20160211	B6N MGP Select standard baseline, CF7_G1_17/08/2015_tm1b Cohort (2), B6N MGP Select 20150806, MGP Select 20151125, MGP Select 20151125 PM Ears, MGP Select 20151125 PM Tail, Insulin 20160211	MGP Select	Nicola Griggs		Phenotyping - MGP Select	B6N MGP Select controls born 2nd - 8th Aug	Phlebotomy	Mild	ID561BA25	Wildtype	15w 6d	15.9	C57BL/6N;C57BL/6NTac		Nicola Griggs
MDWE60.1c	1L	Black	2016-03-22	2016-04-12	16.2	16w 1d (at death)	2016-07-13	Culled	Angela Green	Female	C57BL/6N;C57BL/6NTac	Dctn1 Knockout 1 EPD0359_3_B11 #3	MDWE	Dctn1	Dctn1<tm1a(EUCOMM)Wtsi>					80/2485	2a	Dead	M02387965					[NE]WT	Yes	MDWE54.1i	[CT]Dctn1:Het	CBLT7210.3h	WT	Insulin 20160815, B6N MGP Select 20160322	B6N MGP Select standard baseline, sb11_green2a_4/4/16, B6N MGP Select 20160322, MGP Select 20160713, MGP Select 20160713 PM ears, MGP Select 20160713 PM tails, Insulin 20160815	MGP Select	Hannah Wardle-Jones		Phenotyping - MGP Select	Controls born 20 - 26th March	Phlebotomy	Mild	I8D1511F2	Wildtype	16w 1d	16.2	C57BL/6N;C57BL/6NTac	Jacqui White	Nicola Griggs
MHDV10.3a	1L	Black	2016-03-22	2016-04-11	16.2	16w 1d (at death)	2016-07-13	Culled	Elizabeth Tuck	Female	C57BL/6N;C57BL/6NTac	Id2<tm2a(EUCOMM)Wtsi> EPD0977_1_G04	MHDV	Id2	Id2<tm2a(EUCOMM)Wtsi>					80/2485	2a	Dead	M02384060					[NE]WT	Yes	CBLT6754.3e	WT	MHDV9.1e	Id2:Het	Insulin 20160815, B6N MGP Select 20160322	B6N MGP Select standard baseline, BF7 G3 5/4/16 , B6N MGP Select 20160322, MGP Select 20160713, MGP Select 20160713 PM ears, MGP Select 20160713 PM tails, Insulin 20160815	MGP Select	Hannah Wardle-Jones		Phenotyping - MGP Select	controls born 20 - 26th March	Phlebotomy	Mild	IAB6CA18C	Wildtype	16w 1d	16.2	C57BL/6N;C57BL/6NTac	James Bussell	Hannah Wardle-Jones
METC138.4c	1R	Black	2015-08-27	2015-09-16	15.9	15w 6d (at death)	2015-12-16	Culled	Emma Siragher	Female	C57BL/6N;C57BL/6NTac	Hbs1l tm1a(KOMP)Wtsi EPD0693_2_A02	METC	Hbs1l	Hbs1l<tm1a(KOMP)Wtsi>					80/2485	2a	Dead	M02220759					[NE]WT	Yes	METC95.3b	Hbs1l:Het	METC116.1f	Hbs1l:Het	B6N MGP Select 20150825, Insulin 20160212, 3i ANA 08022016	B6N MGP Select standard baseline, Y2 cohort 9/9/15 cr6, B6N MGP Select 20150825, MGP Select 20151216, MGP Select 20151216 PM ears, MGP Select 20151216 PM tails, 3i ANA 08022016, Insulin 20160212	MGP Select	Hannah Wardle-Jones		Phenotyping - MGP Select	controls born 23rd to 29th Aug	Phlebotomy	Mild	IB814FA2F	Wildtype	15w 6d	15.9	C57BL/6N;C57BL/6NTac		Hannah Wardle-Jones
MUFS13.1c	1R	Black	2015-10-06	2015-10-28	16.2	16w 1d (at death)	2016-01-27	Culled	Carmen Ballesteros Reviriego	Female	C57BL/6N;C57BL/6NTac	Capza2 tm1b(KOMP)Wtsi	MUFS	Capza2	Capza2<tm1b(KOMP)Wtsi>					80/2485	2a	Dead	M02253452					[NE]WT	Yes	MUFS4.1a	Capza2(b):Het	CBLT6222.4h	WT	B6N MGP Select 20151006, Insulin 20160322, 3i ANA 28042016	B6N MGP Select standard baseline, sb11_green2a_tm1b Cohort_19/10/15, B6N MGP Select 20151006, MGP Select 20160127, MGP Select 20160127 PM ears, MGP Select 20160127 PM tails, Insulin 20160322, 3i ANA 28042016	MGP Select	Nicola Griggs		Phenotyping - MGP Select	B6N MGP Select Controls Born 4th - 10th Oct	Phlebotomy	Mild	I8D1511F2	Wildtype	16w 1d	16.2	C57BL/6N;C57BL/6NTac		Hannah Wardle-Jones
MHDC22.1b	1L	Black	2016-04-09	2016-04-29	15.6	15w 4d (at death)	2016-07-27	Culled	Mark Sanderson	Female	C57BL/6N;C57BL/6NTac	Sfpq tm1a(EUCOMM)Wtsi EPD0688_2_B06	MHDC	Sfpq	Sfpq<tm1a(EUCOMM)Wtsi>					80/2485	2a	Dead	M02404140					[NE]WT	Yes	MHDC19.1a	Sfpq:Het	CBLT7191.2f	WT	Insulin 20160815, B6N MGP Select 20160407	B6N MGP Select standard baseline, Hg3 Green 3 Ears Cohort 20/04/16, B6N MGP Select 20160407, MGP Select 20160727, MGP select 20160727 PM ears, MGP select 20160727 PM tails, Insulin 20160815	MGP Select	Nicola Griggs		Phenotyping - MGP Select	B6N MGP Select Controls born 3rd - 9th April	Phlebotomy	Mild	ID561BA25	Wildtype	15w 4d	15.6	C57BL/6N(12.5%);C57BL/6NTac(87.5%)	James Bussell	Nicola Griggs
DACM2.3i	1L 1R	Black	2015-12-29	2016-01-18	16.1	16w 1d (at death)	2016-04-20	Culled	Carl Shannon	Female	C57BL/6NTac	Smim1 em1(IMPC)Wtsi CRISPR F1 (D)	DACM	Smim1	Smim1<em1(IMPC)Wtsi>					80/2485	2a	Dead	M02321389					[NE]WT	Yes	CMEP3.1d	[CrI]Smim1:Het	CBLT6408.3e	WT	B6N MGP Select standard baseline, CF7_G1_12/01/2016_CRISPR/Cas9 cohort D , B6N MGP Select 20160101, MGP Select 20160420, MGP Select 20160420 PM ears, MGP Select 20160420 PM tails, Insulin 20160712 , 3i ANA 20170323	B6N MGP Select standard baseline, CF7_G1_12/01/2016_CRISPR/Cas9 cohort D , B6N MGP Select 20160101, MGP Select 20160420, MGP Select 20160420 PM ears, MGP Select 20160420 PM tails, Insulin 20160712 , 3i ANA 20170323	MGP Select, MGP Select	Nicola Griggs		Phenotyping - MGP Select	B6N MGP Select Controls born 27th Dec - 2nd Jan	Phlebotomy	Mild	IB814FA2F	Wildtype	16w 1d	16.1	C57BL/6NTac(100%)		Nicola Griggs
MGRE50.1g	2L 1R	Agouti	2015-09-18	2015-10-07	15.8	15w 5d (at death)	2016-01-06	Culled	Yvette Hooks	Female	C57BL/6N;C57BL/6NTac	4930590J08Rik tm1a(EUCOMM)Wtsi EPD0689_2_B08	MGRE	4930590J08Rik	4930590J08Rik<tm1a(EUCOMM)Wtsi>					80/2485	2a	Dead	M02240114		Agouti			[NE]WT	Yes	MGRE46.1b	4930590J08Rik:Het	MGRE45.1h	4930590J08Rik:Het	B6N MGP Select 20150917, Insulin 20160212, 3i ANA 13042016	B6N MGP Select standard baseline, Y2 cohort 28/9/15 BS8, B6N MGP Select 20150917, MGP Select 20160106, MGP Select 20160106 PM Ears, MGP Select 20160106 PM Tails, Insulin 20160212, 3i ANA 13042016	MGP Select	Nicola Griggs	Culling	Phenotyping - MGP Select	B6N MGP Select Controls Born 13th - 19th Sept	Phlebotomy	Mild	I426A8873	Wildtype	15w 5d	15.8	C57BL/6N;C57BL/6NTac	James Bussell	Hannah Wardle-Jones
DABS3.2b	1L	Black	2015-11-23	2015-12-15	16.3	16w 2d (at death)	2016-03-16	Culled	Angela Green	Female	C57BL/6NTac	Pitx1 em1(IMPC)Wtsi CRISPR F1 (D)	DABS	Pitx1	Pitx1<em1(IMPC)Wtsi>					80/2485	2a	Dead	M02292923					[NE]WT	Yes	DABS2.1b	Pitx1:Het	DABS2.1c	Pitx1:Het	B6N MGP Select standard baseline, Hg3 CRISPR Deletion Green 3 02/12/15, B6N MGP Select 20151124, MGP Select 20160316, MGP Select 20160316 PM ears, MGP Select 20160316 PM tails, Insulin 20160511 , 3i ANA 20170309	B6N MGP Select standard baseline, Hg3 CRISPR Deletion Green 3 02/12/15, B6N MGP Select 20151124, MGP Select 20160316, MGP Select 20160316 PM ears, MGP Select 20160316 PM tails, Insulin 20160511 , 3i ANA 20170309	MGP Select, MGP Select	Nicola Griggs	Culling	Phenotyping - MGP Select	B6N MGP Select Controls born 22nd- 28th Nov	Phlebotomy	Mild	I4A937A0D	Wildtype	16w 2d	16.3	C57BL/6NTac		Hannah Wardle-Jones
DABD6.2f	1R	Black	2016-01-01	2016-01-20	15.8	15w 5d (at death)	2016-04-20	Culled	Yvette Hooks	Female	C57BL/6NTac	Herc1 em3(IMPC)Wtsi CRISPR F1 (D)	DABD	Herc1	Herc1<em3(IMPC)Wtsi>					80/2485	2a	Dead	M02319160					[NE]WT	Yes	DABD1.2a	Herc1:Het	DABD1.2d	Herc1:Het	B6N MGP Select standard baseline, Y2_11/1/16_crisprD_ears_cr6, B6N MGP Select 20160101, MGP Select 20160420, MGP Select 20160420 PM ears, MGP Select 20160420 PM tails, 3i ANA 20170323	B6N MGP Select standard baseline, Y2_11/1/16_crisprD_ears_cr6, B6N MGP Select 20160101, MGP Select 20160420, MGP Select 20160420 PM ears, MGP Select 20160420 PM tails, 3i ANA 20170323	MGP Select, MGP Select	Nicola Griggs		Phenotyping - MGP Select	B6N MGP Select Controls born 28th Feb - 5th Mar	Phlebotomy	Mild	I8D1511F2	Wildtype	15w 5d	15.8	C57BL/6NTac(100%)		Nicola Griggs
MUHB16.3h	2L	Agouti	2015-04-20	2015-05-11	16.1	16w (at death)	2015-08-10	Culled	Yvette Hooks	Female	C57BL/6N;C57BL/6NTac	Dennd4c tm1b (EUCOMM)Wtsi	MUHB	Dennd4c	Dennd4c<tm1b(EUCOMM)Wtsi>					80/2485	2a	Dead	M02117134		AGOUTI			[NE]WT	Yes	MUHB1.2b	Dennd4c(b):Het	MUHB3.1g	WT	B6N MGP Select 20150419, Insulin 20151015 , 3i ANA 08022016	B6N MGP Select standard baseline, CF7_G1_5/05/2015_tm1b COHORT, B6N MGP Select 20150419, MGP Select 20150810, MGP Select 20150810 PM Ears, MGP Select 20150810 PM Tail, Insulin 20151015 , 3i ANA 08022016	MGP Select	Hannah Wardle-Jones		Phenotyping - MGP Select	Controls born 19-25th April	Phlebotomy	Mild	IB814FA2F	Wildtype	16w	16.1	C57BL/6N;C57BL/6NTac		Hannah Wardle-Jones
PMAY14.1h	2R	Black	2015-07-03	2015-07-23	15.8	15w 5d (at death)	2015-10-21	Culled	Fiona Kussy	Female	C57BL/6N;C57BL/6NTac	Pgap2 tm1b(EUCOMM)Wtsi	PMAY	Pgap2	Pgap2<tm1b(EUCOMM)Wtsi>					80/2485	2a	Dead	M02181629					[NE]WT	Yes	PMAY1.2a	Pgap2(b):Het	CBLT6156.1e	WT	B6N MGP Select 20150703, Insulin 20160210	B6N MGP Select standard baseline, CF7_G1_14/07/2015_tm1b cohort, B6N MGP Select 20150703, MGP Select 20151021, MGP Select 20151021 PM Ears, MGP Select 20151021 PM tails, Insulin 20160210	MGP Select	Nicola Griggs		Phenotyping - MGP Select	B6N MGP Select Controls Born 28th June - 4th July	Phlebotomy	Mild	I426A8873	Wildtype	15w 5d	15.8	C57BL/6N;C57BL/6NTac
MUCJ70.1e	1R	Black	2015-05-09	2015-05-29	15.6	15w 4d (at death)	2015-08-26	Culled	Catherine Tudor	Female	C57BL/6N;C57BL/6NTac	Prkab1 (b) Knockout EPD0033_3_C09	MUCJ	Prkab1	Prkab1<tm1b(KOMP)Wtsi>					80/2485	2a	Dead	M02135305					[NE]WT	Yes	MUCJ51.1c	Prkab1(b):Het	MUCJ50.2e	Prkab1(b):Het	B6N MGP Select 20150508, Insulin 20151109, 3i ANA 09122015	B6N MGP Select standard baseline, yellow 5 tm1b cohort 19/5/15, B6N MGP Select 20150508, MGP Select 20150826, MGP Select 20150826 PM ears, MGP Select 20150826 PM tails, Insulin 20151109, 3i ANA 09122015	MGP Select	Nicola Griggs		Phenotyping - MGP Select	B6N MGP Select Controls Born 3rd - 10th May	Phlebotomy	Mild	I4A937A0D	Wildtype	15w 4d	15.6	C57BL/6N;C57BL/6NTac		Hannah Wardle-Jones
MGCM31.2h	2R	Black	2016-02-27	2016-03-18	15.6	15w 4d (at death)	2016-06-15	Culled	Catherine McCarthy	Female	C57BL/6N;C57BL/6NTac	Oaz1 tm2e(EUCOMM)Wtsi EPD0530_6_A08	MGCM	Oaz1	Oaz1<tm2e(EUCOMM)Wtsi>					80/2485	2a	Dead	M02365354					[NE]WT	Yes	MGCM28.1b	Oaz1:Het	CBLT6754.3h	WT	B6N MGP Select 20160227	B6N MGP Select standard baseline, Hg3 Cohort Green 3 09/03/16, B6N MGP Select 20160227, MGP Select 20160615, MGP Select 20160615 PM ears, MGP Select 20160615 PM tails	MGP Select	Nicola Griggs		Phenotyping - MGP Select	B6N MGP Select Controls born 21st - 27th Feb	Phlebotomy	Mild	ID561BA25	Wildtype	15w 4d	15.6	C57BL/6N;C57BL/6NTac	James Bussell	Hannah Wardle-Jones
MUHB15.3e	2R	Agouti	2015-04-20	2015-05-11	16.1	16w (at death)	2015-08-10	Culled	Yvette Hooks	Female	C57BL/6N;C57BL/6NTac	Dennd4c tm1b (EUCOMM)Wtsi	MUHB	Dennd4c	Dennd4c<tm1b(EUCOMM)Wtsi>					80/2485	2a	Dead	M02117126		AGOUTI			[NE]WT	Yes	MUHB3.1b	Dennd4c(b):Het	MUHB3.1f	WT	B6N MGP Select 20150419, Insulin 20151015 , 3i ANA 08022016	B6N MGP Select standard baseline, CF7_G1_5/05/2015_tm1b COHORT, B6N MGP Select 20150419, MGP Select 20150810, MGP Select 20150810 PM Ears, MGP Select 20150810 PM Tail, Insulin 20151015 , 3i ANA 08022016	MGP Select	Hannah Wardle-Jones		Phenotyping - MGP Select	Controls born 19-25th April	Phlebotomy	Mild	I8C357257	Wildtype	16w	16.1	C57BL/6N;C57BL/6NTac		Hannah Wardle-Jones
MCZV86.1e	1R	Black	2016-01-19	2016-02-09	15.9	15w 6d (at death)	2016-05-09	Culled	Yvette Hooks	Female	C57BL/6N;C57BL/6NTac	B9d2 Knockout 1 EPD0481_2_D09	MCZV	B9d2	B9d2<tm1a(EUCOMM)Wtsi>					80/2485	2a	Dead	M02337650					[NE]WT	Yes	CBLT6989.1a	WT	MCZV84.1a	B9d2:Het	B6N MGP Select standard baseline, sb11_green2a_tm1b cohort_2/2/16, B6N MGP Select 20160119, MGP Select 20160509, MGP Select 20160509 PM Ears, MGP Select 20160509 PM Tail, Insulin 20160712 , 3i ANA 20170323	B6N MGP Select standard baseline, sb11_green2a_tm1b cohort_2/2/16, B6N MGP Select 20160119, MGP Select 20160509, MGP Select 20160509 PM Ears, MGP Select 20160509 PM Tail, Insulin 20160712 , 3i ANA 20170323	MGP Select, MGP Select	Nicola Griggs		Phenotyping - MGP Select	B6N MGP Select Controls Born 17th - 23rd Jan	Phlebotomy	Mild	I72238D23	Wildtype	15w 6d	15.9	C57BL/6N;C57BL/6NTac		Hannah Wardle-Jones
MHDP9.1e	2R	Agouti	2015-06-07	2015-06-29	16.2	16w 1d (at death)	2015-09-28	Culled	Susana Caetano	Female	C57BL/6N;C57BL/6NTac	Celf2<tm1a(EUCOMM)Wtsi> EPD0423_4_B02	MHDP	Celf2	Celf2<tm1a(EUCOMM)Wtsi>					80/2485	2a	Dead	M02158678		Agouti			[NE]WT	Yes	MHDP6.1k	[F1]Celf2:Het	CBLT6123.1e	WT	B6N MGP Select 20150607, Insulin 20151109	B6N MGP Select standard baseline, as29 Green4 Expansion 17/06/15, B6N MGP Select 20150607, MGP Select 20150928, MGP Select 20150928 PM Ears, MGP Select 20150928 PM Tails, Insulin 20151109	MGP Select	Nicola Griggs		Phenotyping - MGP Select	B6N MGP Select Controls Born 7th - 13th June	Phlebotomy	Mild	I4A937A0D	Wildtype	16w 1d	16.2	C57BL/6N(25%);C57BL/6NTac(75%)	Jacqui White	Nicola Griggs
PMCE16.3b	2L	Black	2015-11-01	2015-11-23	16.2	16w 1d (at death)	2016-02-22	Culled	Fiona Kussy	Female	C57BL/6N;C57BL/6NTac	Rab21 tm1b(KOMP)Wtsi EPD0586_2_H10	PMCE	Rab21	Rab21<tm1b(KOMP)Wtsi>					80/2485	2a	Dead	M02274143					[NE]WT	Yes	PMCE2.2c	WT	PMCE3.2e	Rab21(b):Het	B6N MGP Select 20151101, Insulin 20160322, 3i ANA 28042016	B6N MGP Select standard baseline, CF7_G1_10/11/2015_tm1b Cohort, B6N MGP Select 20151101, MGP Select 20160222, MGP Select 20160222 PM ears, MGP Select 20160222 PM tails, Insulin 20160322, 3i ANA 28042016	MGP Select	Nicola Griggs		Phenotyping - MGP Select	B6N MGP Select Controls born 1st - 7th Nov	Phlebotomy	Mild	I426A8873	Wildtype	16w 1d	16.2	C57BL/6N;C57BL/6NTac		Nicola Griggs
METC147.2f	1L 1R	Black	2015-08-26	2015-09-16	16.1	16w (at death)	2015-12-16	Culled	Fiona Kussy	Female	C57BL/6N;C57BL/6NTac	Hbs1l tm1a(KOMP)Wtsi EPD0693_2_A02	METC	Hbs1l	Hbs1l<tm1a(KOMP)Wtsi>					80/2485	2a	Dead	M02220803					[NE]WT	Yes	METC118.1e	Hbs1l:Het	METC118.1j	Hbs1l:Het	B6N MGP Select 20150825, Insulin 20160212	B6N MGP Select standard baseline, Y2 cohort 9/9/15 cr6, B6N MGP Select 20150825, MGP Select 20151216, MGP Select 20151216 PM ears, MGP Select 20151216 PM tails, Insulin 20160212	MGP Select	Hannah Wardle-Jones		Phenotyping - MGP Select	controls born 23rd to 29th Aug	Phlebotomy	Mild	I8D1511F2	Wildtype	16w	16.1	C57BL/6N;C57BL/6NTac		Hannah Wardle-Jones
MUEG46.1g	1L 1R	Black	2015-08-09	2015-09-02	16.2	16w 1d (at death)	2015-11-30	Culled	Yvette Hooks	Female	C57BL/6N;C57BL/6NTac	Mau2 tm1b(KOMP)Wtsi EPD0365_1_D12	MUEG	Mau2	Mau2<tm1b(KOMP)Wtsi>					80/2485	2a	Dead	M02212938					[NE]WT	Yes	MUEG24.2a	Mau2(b):Het	MUEG21.3a	WT	B6N MGP Select 20150809, Insulin 20160211, 3i ANA 02022016	B6N MGP Select standard baseline, CF7_G1_24/08/2015_tm1b Cohort, B6N MGP Select 20150809, MGP Select 20151130, MGP Select 20151130 PM ears, MGP Select 20151130 PM tails, 3i ANA 02022016, Insulin 20160211	MGP Select	Hannah Wardle-Jones		Phenotyping - MGP Select	MGP select controls born 9 - 15th Aug	Phlebotomy	Mild	I4A937A0D	Wildtype	16w 1d	16.2	C57BL/6N;C57BL/6NTac		Hannah Wardle-Jones
MGCW80.3h	2L	Black	2015-07-27	2015-08-17	16.1	16w (at death)	2015-11-16	Culled	Agnes Swiatkowska	Female	C57BL/6N;C57BL/6NTac	Tet1 tm1a(KOMP)Wtsi EPD0850_2_B07	MGCW	Tet1	Tet1<tm1a(KOMP)Wtsi>					80/2485	2a	Dead	M02198381					[NE]WT	Yes	CBLT5762.5a	WT	MGCW62.1c	Tet1:Het	Insulin 20160210, B6N MGP Select 20150728, 3i ANA 03022016	B6N MGP Select standard baseline, y3_12/08/15_jw24_cohort, B6N MGP Select 20150728, MGP Select 20151116, MGP Select 20151116 PM ears, MGP Select 20151116 PM tails, 3i ANA 03022016, Insulin 20160210	MGP Select	Nicola Griggs		Phenotyping - MGP Select	B6N MGP Select Controls Born 26th July - 1st Aug	Phlebotomy	Mild	I8C357257	Wildtype	16w	16.1	C57BL/6N;C57BL/6NTac	James Bussell	Nicola Griggs
METC199.1f	1L	Black	2015-11-18	2015-12-10	15.8	15w 5d (at death)	2016-03-07	Culled	Yvette Hooks	Female	C57BL/6N;C57BL/6NTac	Hbs1l tm1a(KOMP)Wtsi EPD0693_2_A02	METC	Hbs1l	Hbs1l<tm1a(KOMP)Wtsi>					80/2485	2a	Dead	M02287215					[NE]WT	Yes	METC139.4d	Hbs1l:Het	METC147.3d	Hbs1l:Het	Insulin 20160511 , B6N MGP Select 20151118	B6N MGP Select standard baseline, Y2_cohort_30/11/15_cr6, Y2_cohort_ears_cr6_30/11/15, B6N MGP Select 20151118, MGP Select 20160307, MGP Select 20160307 PM ears, MGP Select 20160307 PM tails, Insulin 20160511	MGP Select	Hannah Wardle-Jones	Culling	Phenotyping - MGP Select	controls born 15th - 21st nov	Phlebotomy	Mild	I8C357257	Wildtype	15w 5d	15.8	C57BL/6N;C57BL/6NTac		Hannah Wardle-Jones
METC147.2g	2L	Black	2015-08-26	2015-09-16	16.1	16w (at death)	2015-12-16	Culled	Fiona Kussy	Female	C57BL/6N;C57BL/6NTac	Hbs1l tm1a(KOMP)Wtsi EPD0693_2_A02	METC	Hbs1l	Hbs1l<tm1a(KOMP)Wtsi>					80/2485	2a	Dead	M02220804					[NE]WT	Yes	METC118.1e	Hbs1l:Het	METC118.1j	Hbs1l:Het	B6N MGP Select 20150825, Insulin 20160212	B6N MGP Select standard baseline, Y2 cohort 9/9/15 cr6, B6N MGP Select 20150825, MGP Select 20151216, MGP Select 20151216 PM ears, MGP Select 20151216 PM tails, Insulin 20160212	MGP Select	Hannah Wardle-Jones		Phenotyping - MGP Select	controls born 23rd to 29th Aug	Phlebotomy	Mild	I8D1511F2	Wildtype	16w	16.1	C57BL/6N;C57BL/6NTac		Hannah Wardle-Jones
MHCJ20.3i	2L	Black	2015-11-24	2015-12-15	16.2	16w 1d (at death)	2016-03-16	Culled	Angela Green	Female	C57BL/6N;C57BL/6NTac	Cfap44 tm1a(EUCOMM)Wtsi EPD0369_2_H08	MHCJ	Cfap44	Cfap44<tm1a(EUCOMM)Wtsi>					80/2485	2a	Dead	M02295230					[NE]WT	Yes	MHCJ17.3b	WT	MHCJ17.3g	Cfap44:Het	B6N MGP Select 20151124, Insulin 20160511 , 3i ANA 09022018	B6N MGP Select standard baseline, Y2_cohort_ears_7/12/15_cr6, B6N MGP Select 20151124, MGP Select 20160316, MGP Select 20160316 PM ears, MGP Select 20160316 PM tails, Insulin 20160511 , 3i ANA 09022018	MGP Select	Nicola Griggs		Phenotyping - MGP Select	B6N MGP Select Controls born 22nd- 28th Nov	Phlebotomy	Mild	I4A937A0D	Wildtype	16w 1d	16.2	C57BL/6N;C57BL/6NTac	James Bussell	Nicola Griggs
PMBU3.2j	2R 1L	Black	2016-03-14	2016-04-05	16.1	16w (at death)	2016-07-04	Culled	Carmen Ballesteros Reviriego	Female	C57BL/6N;C57BL/6NTac	Krt79 tm2b(KOMP)Wtsi	PMBU	Krt79	Krt79<tm2b(KOMP)Wtsi>					80/2485	2a	Dead	M02381981					[NE]WT	Yes	PABP6.1a	[IR]Krt79(b):Het | [IR]Krt79:WT	PABP5.1h	[IR]Krt79(b):Het | [IR]Krt79:WT	B6N MGP Select 20160313, Insulin 20160810, 3i ANA 03112017	B6N MGP Select standard baseline, EARS_CF7_G1_29/03/2016, B6N MGP Select 20160313, MGP Select 20160704, MGP Select 20160704 PM Ears, MGP Select 20160704 PM Tails, Insulin 20160810, 3i ANA 03112017	MGP Select	Hannah Wardle-Jones		Phenotyping - MGP Select	Replacement for PMDJ6.1e	Phlebotomy	Mild	ID561BA25	Wildtype	16w	16.1	C57BL/6N;C57BL/6NTac		Nicola Griggs
PMAZ6.2f	2L	Black	2015-06-02	2015-06-22	15.9	15w 6d (at death)	2015-09-21	Culled	Susana Caetano	Female	C57BL/6N;C57BL/6NTac	Otud7b tm1b(EUCOMM)Wtsi	PMAZ	Otud7b	Otud7b<tm1b(EUCOMM)Wtsi>					80/2485	2a	Dead	M02152087					[NE]WT	Yes	PMAZ1.2e	Otud7b(b):Het	PMAZ1.2i	WT	B6N MGP Select 20150601, Insulin 20151109	B6N MGP Select standard baseline, CF7_G1_16/6/2015_tm1b cohort, B6N MGP Select 20150601, MGP Select 20150921, MGP Select 20150921 PM Ears, MGP Select 20150921 PM Tail, Insulin 20151109	MGP Select	Nicola Griggs		Phenotyping - MGP Select	B6N MGP Select Controls Born 31st May - 6th June	Phlebotomy	Mild	IAB6CA18C	Wildtype	15w 6d	15.9	C57BL/6N;C57BL/6NTac		Hannah Wardle-Jones
MGCW80.3e	1L	Black	2015-07-27	2015-08-17	16.1	16w (at death)	2015-11-16	Culled	Fiona Kussy	Female	C57BL/6N;C57BL/6NTac	Tet1 tm1a(KOMP)Wtsi EPD0850_2_B07	MGCW	Tet1	Tet1<tm1a(KOMP)Wtsi>					80/2485	2a	Dead	M02198378					[NE]WT	Yes	CBLT5762.5a	WT	MGCW62.1c	Tet1:Het	B6N MGP Select 20150728, Insulin 20160211, 3i ANA 03022016	B6N MGP Select standard baseline, y3_12/08/15_jw24_cohort, B6N MGP Select 20150728, MGP Select 20151116, MGP Select 20151116 PM ears, MGP Select 20151116 PM tails, 3i ANA 03022016, Insulin 20160211	MGP Select	Nicola Griggs		Phenotyping - MGP Select	B6N MGP Select Controls Born 26th July - 1st Aug	Phlebotomy	Mild	IAB6CA18C	Wildtype	16w	16.1	C57BL/6N;C57BL/6NTac	James Bussell	Nicola Griggs
MUHM17.1d	2R 1L	Black	2015-05-11	2015-05-27	16.1	16w 1d (at death)	2015-09-01	Culled	Amy Gates	Female	C57BL/6N;C57BL/6NTac	Exosc9 tm1b(EUCOMM)Wtsi	MUHM	Exosc9	Exosc9<tm1b(EUCOMM)Wtsi>					80/2485	2a	Dead	M02134261					[NE]WT	Yes	MUHM1.4b	Exosc9(b):Het	MUHM2.3g	WT	B6N MGP Select 20150512, Insulin 20151109	B6N MGP Select standard baseline, CF7_G1_26/05/2015_tm1b Cohort, B6N MGP Select 20150512, MGP Select 20150901, MGP Select 20150901 PM Ears, MGP Select 20150901 PM Tail, Insulin 20151109	MGP Select	Hannah Wardle-Jones		Phenotyping - MGP Select	Controls born 10-16th May	Phlebotomy	Mild	IB814FA2F	Wildtype	16w 1d	16.1	C57BL/6N;C57BL/6NTac		Hannah Wardle-Jones
PMAY14.2f	1R	Black	2015-08-09	2015-09-02	16.2	16w 1d (at death)	2015-11-30	Culled	Agnes Swiatkowska	Female	C57BL/6N;C57BL/6NTac	Pgap2 tm1b(EUCOMM)Wtsi	PMAY	Pgap2	Pgap2<tm1b(EUCOMM)Wtsi>					80/2485	2a	Dead	M02209667					[NE]WT	Yes	PMAY1.2a	Pgap2(b):Het	CBLT6156.1e	WT	B6N MGP Select 20150809, Insulin 20160211, 3i ANA 08022016	B6N MGP Select standard baseline, CF7_G1_24/08/2015_tm1b Cohort, B6N MGP Select 20150809, MGP Select 20151130, MGP Select 20151130 PM ears, MGP Select 20151130 PM tails, 3i ANA 08022016, Insulin 20160211	MGP Select	Nicola Griggs		Phenotyping - MGP Select	B6N MGP Select Controls Born 9th - 15th Aug	Phlebotomy	Mild	I4A937A0D	Wildtype	16w 1d	16.2	C57BL/6N;C57BL/6NTac
MUHM14.3g	1L 1R	Black	2015-05-20	2015-06-08	16	16w (at death)	2015-09-09	Culled	Josh Dench	Female	C57BL/6N;C57BL/6NTac	Exosc9 tm1b(EUCOMM)Wtsi	MUHM	Exosc9	Exosc9<tm1b(EUCOMM)Wtsi>					80/2485	2a	Dead	M02141721					[NE]WT	Yes	MUHM2.2b	WT	MUHM2.2h	Exosc9(b):Het	B6N MGP Select 20150520	B6N MGP Select standard baseline, ad12 Green 1 tm1b 2/6/15, B6N MGP Select 20150520, MGP Select 20150909, MGP Select 20150909 PM Ears, MGP Select 20150909 PM Tails	MGP Select	Nicola Griggs		Phenotyping - MGP Select	B6N MGP Select Controls Born 17th - 23rd May	Phlebotomy	Mild	IB814FA2F	Wildtype	16w	16	C57BL/6N;C57BL/6NTac		Hannah Wardle-Jones
MDWE60.1d	1R	Agouti	2016-03-22	2016-04-12	16.2	16w 1d (at death)	2016-07-13	Culled	Fiona Kussy	Female	C57BL/6N;C57BL/6NTac	Dctn1 Knockout 1 EPD0359_3_B11 #3	MDWE	Dctn1	Dctn1<tm1a(EUCOMM)Wtsi>					80/2485	2a	Dead	M02387966		Agouti			[NE]WT	Yes	MDWE54.1i	[CT]Dctn1:Het	CBLT7210.3h	WT	B6N MGP Select 20160322, Insulin 20160815, 3i ANA 14062017	B6N MGP Select standard baseline, sb11_green2a_4/4/16, B6N MGP Select 20160322, MGP Select 20160713, MGP Select 20160713 PM ears, MGP Select 20160713 PM tails, Insulin 20160815, 3i ANA 14062017	MGP Select	Hannah Wardle-Jones		Phenotyping - MGP Select	Controls born 20 - 26th March	Phlebotomy	Mild	IAB6CA18C	Wildtype	16w 1d	16.2	C57BL/6N;C57BL/6NTac	Jacqui White	Nicola Griggs
MUFU15.2f	1L	Black	2015-06-19	2015-07-08	15.8	15w 5d (at death)	2015-10-07	Culled	Fiona Kussy	Female	C57BL/6N;C57BL/6NTac	Dhx33 tm1b(KOMP)Wtsi	MUFU	Dhx33	Dhx33<tm1b(KOMP)Wtsi>					80/2485	2a	Dead	M02168500					[NE]WT	Yes	MUFU12.1b	Dhx33(b):Het	MUFU10.1e	WT	B6N MGP Select 20150618, Insulin 20151109, 3i ANA 11122015	B6N MGP Select standard baseline, CF7_G1_30/06/2015_tm1b Cohort, B6N MGP Select 20150618, MGP Select 20151007, MGP Select 20151007 PM ears, MGP Select 20151007 PM tails, Insulin 20151109, 3i ANA 11122015	MGP Select	Nicola Griggs	Culling	Phenotyping - MGP Select	B6N MGP Select Controls Born 14th - 20th June	Phlebotomy	Mild	IAB6CA18C	Wildtype	15w 5d	15.8	C57BL/6N;C57BL/6NTac		Hannah Wardle-Jones
DAAE11.2g	1L	Black	2015-11-01	2015-11-23	16.1	16w 1d (at death)	2016-02-22	Culled	Emma Cambridge	Female	C57BL/6NTac	Brd2 em1(IMPC)Wtsi CRISPR F1 (D)	DAAE	Brd2	Brd2<em1(IMPC)Wtsi>					80/2485	2a	Dead	M02276477					[NE]WT	Yes	DAAE3.2c	WT	DAAE3.1b	brd2:Het	B6N MGP Select 20151101, Insulin 20160322, 3i ANA 28042016	B6N MGP Select standard baseline, Y3_11/11/15_jw24_CRISPR/Cas9, B6N MGP Select 20151101, MGP Select 20160222, MGP Select 20160222 PM ears, MGP Select 20160222 PM tails, Insulin 20160322, 3i ANA 28042016	MGP Select	Nicola Griggs		Phenotyping - MGP Select	B6N MGP Select Controls born 1st - 7th Nov	Phlebotomy	Mild	IAB6CA18C	Wildtype	16w 1d	16.1	C57BL/6NTac		Hannah Wardle-Jones
MHDV10.1i	1R	Black	2016-01-13	2016-02-03	15.9	15w 6d (at death)	2016-05-03	Culled	Emma Siragher	Female	C57BL/6N;C57BL/6NTac	Id2<tm2a(EUCOMM)Wtsi> EPD0977_1_G04	MHDV	Id2	Id2<tm2a(EUCOMM)Wtsi>					80/2485	2a	Dead	M02333438					[NE]WT	Yes	CBLT6754.3e	WT	MHDV9.1e	Id2:Het	Insulin 20160712 , B6N MGP Select 20160111	B6N MGP Select standard baseline, Hg3 Cohort Green 3 27/01/16, B6N MGP Select 20160111, MGP Select 20160503, MGP Select 20160503 PM Ears, MGP Select 20160503 PM Tails, Insulin 20160712	MGP Select	Nicola Griggs		Phenotyping - MGP Select	B6N MGP Select Controls born 10th - 16th Jan	Phlebotomy	Mild	IAB6CA18C	Wildtype	15w 6d	15.9	C57BL/6N;C57BL/6NTac	James Bussell	Hannah Wardle-Jones
MUGN3.3e	1L	Black	2015-05-01	2015-05-18	15.8	15w 5d (at death)	2015-08-19	Culled	Fiona Kussy	Female	C57BL/6N;C57BL/6NTac	1700029H14Rik tm2b (KOMP)Wtsi	MUGN	1700029H14Rik	1700029H14Rik<tm2b(KOMP)Wtsi>					80/2485	2a	Dead	M02129214					[NE]WT	Yes	CBLT5441.3e	WT	MZFM8.1a	[IR]1700029H14Rik(b):Het | [IR]1700029H14Rik:WT	B6N MGP Select 20150501, Insulin 20151015 , 3i ANA 08022016	B6N MGP Select standard baseline, CF7_G1_12/05/15_tm1b cohort, B6N MGP Select 20150501, MGP Select 20150819, MGP Select 20150819 PM ears, MGP Select 20150819 PM tails, Insulin 20151015 , 3i ANA 08022016	MGP Select	Nicola Griggs		Phenotyping - MGP Select	B6N MGP Select Controls Born 26th April - 2nd May	Phlebotomy	Mild	I4A937A0D	Wildtype	15w 5d	15.8	C57BL/6N;C57BL/6NTac		Hannah Wardle-Jones
MUFW22.2d	1R	Black	2015-05-29	2015-06-19	15.8	15w 5d (at death)	2015-09-16	Culled	Susana Caetano	Female	C57BL/6N;C57BL/6NTac	Atxn10 tm1b(KOMP)Wtsi	MUFW	Atxn10	Atxn10<tm1b(KOMP)Wtsi>					80/2485	2a	Dead	M02151729		runted			[NE]WT	Yes	MUFW4.3d	WT	MUFW3.3f	Atxn10(b):Het	B6N MGP Select 20150527, Insulin 20151109, 3i ANA 11122015	B6N MGP Select standard baseline, sb11_green2a_tm1b Cohort_8/6/15, B6N MGP Select 20150527, MGP Select 20150916, MGP Select 20150916 Ears, MGP Select 20150916 Tails, Insulin 20151109, 3i ANA 11122015	MGP Select	Nicola Griggs		Phenotyping - MGP Select	B6N MGP Select Controls Born 24th - 30th May	Phlebotomy	Mild	IB814FA2F	Wildtype	15w 5d	15.8	C57BL/6N;C57BL/6NTac
MUGN3.3g	1L 1R	Black	2015-05-01	2015-05-18	15.8	15w 5d (at death)	2015-08-19	Culled	Susana Caetano	Female	C57BL/6N;C57BL/6NTac	1700029H14Rik tm2b (KOMP)Wtsi	MUGN	1700029H14Rik	1700029H14Rik<tm2b(KOMP)Wtsi>					80/2485	2a	Dead	M02129216					[NE]WT	Yes	CBLT5441.3e	WT	MZFM8.1a	[IR]1700029H14Rik(b):Het | [IR]1700029H14Rik:WT	B6N MGP Select 20150501, Insulin 20151015	B6N MGP Select standard baseline, CF7_G1_12/05/15_tm1b cohort, B6N MGP Select 20150501, MGP Select 20150819, MGP Select 20150819 PM ears, MGP Select 20150819 PM tails, Insulin 20151015	MGP Select	Nicola Griggs		Phenotyping - MGP Select	B6N MGP Select Controls Born 26th April - 2nd May	Phlebotomy	Mild	I4A937A0D	Wildtype	15w 5d	15.8	C57BL/6N;C57BL/6NTac		Hannah Wardle-Jones
DAAW11.1h	2R 1L	Black	2015-12-01	2015-12-23	15.9	15w 6d (at death)	2016-03-21	Culled	David Tino Lafont	Female	C57BL/6NTac	Klk6 em1(IMPC)Wtsi CRISPR F1 (D)	DAAW	Klk6	Klk6<em1(IMPC)Wtsi>					80/2485	2a	Dead	M02298822					[NE]WT	Yes	DAAW6.2a	Klk6:Het	DAAW6.1c	Klk6:Het	B6N MGP Select 20151201, Insulin 20160511	B6N MGP Select standard baseline, Crispr/Cas 9 cohort D 14/12/15 Y2 BS8, B6N MGP Select 20151201, MGP Select 20160321, MGP Select 20160321 PM Ears, MGP Select 20160321 PM Tails, Insulin 20160511	MGP Select	Nicola Griggs		Phenotyping - MGP Select	B6N MGP Select control born 29th Nov - 5th Dec	Phlebotomy	Mild	I426A8873	Wildtype	15w 6d	15.9	C57BL/6NTac		Nicola Griggs
MUFW22.2g	2R	Black	2015-05-29	2015-06-19	15.8	15w 5d (at death)	2015-09-16	Culled	Yvette Hooks	Female	C57BL/6N;C57BL/6NTac	Atxn10 tm1b(KOMP)Wtsi	MUFW	Atxn10	Atxn10<tm1b(KOMP)Wtsi>					80/2485	2a	Dead	M02151732		runted			[NE]WT	Yes	MUFW4.3d	WT	MUFW3.3f	Atxn10(b):Het	B6N MGP Select 20150527, Insulin 20151109, 3i ANA 08022016	B6N MGP Select standard baseline, sb11_green2a_tm1b Cohort_8/6/15, B6N MGP Select 20150527, MGP Select 20150916, MGP Select 20150916 Ears, MGP Select 20150916 Tails, Insulin 20151109, 3i ANA 08022016	MGP Select	Nicola Griggs		Phenotyping - MGP Select	B6N MGP Select Controls Born 24th - 30th May	Phlebotomy	Mild	IB814FA2F	Wildtype	15w 5d	15.8	C57BL/6N;C57BL/6NTac
MGCK33.3c	1L	Black	2015-05-11	2015-06-01	16.2	16w 1d (at death)	2015-09-01	Culled	Emma Siragher	Female	C57BL/6N;C57BL/6NTac	Gm6578 tm1a(KOMP)Wtsi EPD0574_4_A05	MGCK	Gm6578	Gm6578<tm1a(KOMP)Wtsi>					80/2485	2a	Dead	M02137610					[NE]WT	Yes	MGCK31.2d	Gm6578:Failed	MGCK29.2l	Gm6578:Het	B6N MGP Select 20150512, Insulin 20151109, 3i ANA 03022016	B6N MGP Select standard baseline, CF7_G1_26/05/2015_Cohort, B6N MGP Select 20150512, MGP Select 20150901, MGP Select 20150901 PM Ears, MGP Select 20150901 PM Tail, Insulin 20151109, 3i ANA 03022016	MGP Select	Hannah Wardle-Jones		Phenotyping - MGP Select	controls born 10-16th may	Phlebotomy	Mild	ID561BA25	Wildtype	16w 1d	16.2	C57BL/6N;C57BL/6NTac	James Bussell	Hannah Wardle-Jones
DACB4.3e	1L 1R	Black	2016-01-17	2016-02-04	16.2	16w 1d (at death)	2016-05-09	Culled	Yvette Hooks	Female	C57BL/6NTac	Ccdc6 em1(IMPC)Wtsi CRISPR F1 (D)	DACB	Ccdc6	Ccdc6<em1(IMPC)Wtsi>					80/2485	2a	Dead	M02337578					[NE]WT	Yes	DACB2.1b	Ccdc6:Het	DACB2.1g	Ccdc6:Het	B6N MGP Select standard baseline, AD12_G1_26.01.2016_Crispr D, B6N MGP Select 20160119, MGP Select 20160509, MGP Select 20160509 PM Ears, MGP Select 20160509 PM Tail, Insulin 20160712 , 3i ANA 20170323	B6N MGP Select standard baseline, AD12_G1_26.01.2016_Crispr D, B6N MGP Select 20160119, MGP Select 20160509, MGP Select 20160509 PM Ears, MGP Select 20160509 PM Tail, Insulin 20160712 , 3i ANA 20170323	MGP Select, MGP Select	Nicola Griggs		Phenotyping - MGP Select	B6N MGP Select Controls Born 17th - 23rd Jan	Phlebotomy	Mild	I8C357257	Wildtype	16w 1d	16.2	C57BL/6NTac		Hannah Wardle-Jones
MFYG69.1g	1R	Black	2015-12-07	2015-12-29	16.2	16w 1d (at death)	2016-03-29	Culled	Emma Siragher	Female	C57BL/6N;C57BL/6NTac	Gm5544 tm1a(KOMP)Wtsi EPD0164_6_A12	MFYG	Gm5544	Gm5544<tm1a(KOMP)Wtsi>					80/2485	2a	Dead	M02303130					[NE]WT	Yes	MFYG64.1b	Gm5544:Het	MFYG65.1c	WT	Insulin 20160512, B6N MGP Select 20151207	B6N MGP Select standard baseline, sb11_green2a_tm1b Cohort_21/12/15, B6N MGP Select 20151207, MGP Select 20160329, MGP Select 20160329 PM Ears, MGP Select 20160329 PM Tail, Insulin 20160512	MGP Select	Hannah Wardle-Jones		Phenotyping - MGP Select		Phlebotomy	Mild	I8C357257	Wildtype	16w 1d	16.2	C57BL/6N;C57BL/6NTac	James Bussell	Nicola Griggs
MUFF23.2d	1L	Black	2015-07-07	2015-07-29	16.2	16w 1d (at death)	2015-10-28	Culled	Catherine Tudor	Female	C57BL/6N;C57BL/6NTac	Pigl tm1b (KOMP)Wtsi	MUFF	Pigl	Pigl<tm1b(KOMP)Wtsi>					80/2485	2a	Dead	M02185492					[NE]WT	Yes	MUFF19.3g	Pigl(b):Het	MUFF19.3j	WT	Insulin 20160210, B6N MGP Select 20150708	B6N MGP Select standard baseline, CF7_G1_20/07/2015_tm1b Cohort, B6N MGP Select 20150708, MGP Select 20151028, MGP Select 20151028 PM Ears, MGP Select 20151028 PM Tails, Insulin 20160210	MGP Select	Nicola Griggs		Phenotyping - MGP Select	B6N MGP Select Controls Born 5th - 11th July	Phlebotomy	Mild	IAB6CA18C	Wildtype	16w 1d	16.2	C57BL/6N;C57BL/6NTac		Hannah Wardle-Jones
MDTX76.2d	1L 1R	Black	2016-02-14	2016-03-08	16.2	16w 1d (at death)	2016-06-06	Culled	Yvette Hooks	Female	C57BL/6N;C57BL/6NTac	Dmxl2 Knockout 1 EPD0431_3_A05	MDTX	Dmxl2	Dmxl2<tm1a(EUCOMM)Wtsi>					80/2485	2a	Dead	M02363794					[NE]WT	Yes	MDTX70.1e	Dmxl2:Het	CBLT6701.3h	WT	Insulin 20160713, B6N MGP Select 20160215	B6N MGP Select standard baseline, sb11_green2a_tm1b Cohort_1/3/16, B6N MGP Select 20160215, MGP Select 20160606, MGP Select 20160606 PM ears, MGP Select 20160606 PM tails, Insulin 20160713	MGP Select	Nicola Griggs		Phenotyping - MGP Select	B6N MGP Select controls born 14th - 20th Feb	Phlebotomy	Mild	I4A937A0D	Wildtype	16w 1d	16.2	C57BL/6N;C57BL/6NTac	Jacqui White	Nicola Griggs
MDWE60.1f	2L	Agouti	2016-03-22	2016-04-12	16.2	16w 1d (at death)	2016-07-13	Culled	Angela Green	Female	C57BL/6N;C57BL/6NTac	Dctn1 Knockout 1 EPD0359_3_B11 #3	MDWE	Dctn1	Dctn1<tm1a(EUCOMM)Wtsi>					80/2485	2a	Dead	M02387968		Agouti			[NE]WT	Yes	MDWE54.1i	[CT]Dctn1:Het	CBLT7210.3h	WT	Insulin 20160815, B6N MGP Select 20160322	B6N MGP Select standard baseline, sb11_green2a_4/4/16, B6N MGP Select 20160322, MGP Select 20160713, MGP Select 20160713 PM ears, MGP Select 20160713 PM tails, Insulin 20160815	MGP Select	Hannah Wardle-Jones		Phenotyping - MGP Select	Controls born 20 - 26th March	Phlebotomy	Mild	IAB6CA18C	Wildtype	16w 1d	16.2	C57BL/6N;C57BL/6NTac	Jacqui White	Nicola Griggs
PMCD6.2f	2L	Black	2015-08-29	2015-09-16	15.6	15w 4d (at death)	2015-12-16	Culled	Fiona Kussy	Female	C57BL/6N;C57BL/6NTac	Usp30 tm2b(EUCOMM)Hmgu HEPD0810_8_A06	PMCD	Usp30	Usp30<tm2b(EUCOMM)Hmgu>					80/2485	2a	Dead	M02227576					[NE]Usp30(b):Hom	Yes	PMCD5.1f	Usp30(b):Hom	PMCD2.1h	Usp30(b):Het	PMCD MGP Select 20150829, 3i ANA 13042016, Insulin 20160211	CF7_G1_8/09/2015_tm1b Cohort, PMCD MGP Select 20150829, MGP Select 20151216, MGP Select 20151216 PM ears, MGP Select 20151216 PM tails, Insulin 20160211, 3i ANA 13042016	MGP Select	Hannah Wardle-Jones		Phenotyping - MGP Select		Phlebotomy	Mild	I8C357257	Homozygous	15w 4d	15.6	C57BL/6N;C57BL/6NTac		Hannah Wardle-Jones
PMCD6.2g	2R	Black	2015-08-29	2015-09-16	15.6	15w 4d (at death)	2015-12-16	Culled	Carmen Ballesteros Reviriego	Female	C57BL/6N;C57BL/6NTac	Usp30 tm2b(EUCOMM)Hmgu HEPD0810_8_A06	PMCD	Usp30	Usp30<tm2b(EUCOMM)Hmgu>					80/2485	2a	Dead	M02227577					[NE]Usp30(b):Hom	Yes	PMCD5.1f	Usp30(b):Hom	PMCD2.1h	Usp30(b):Het	PMCD MGP Select 20150829, 3i ANA 13042016, Insulin 20160211	CF7_G1_8/09/2015_tm1b Cohort, PMCD MGP Select 20150829, MGP Select 20151216, MGP Select 20151216 PM ears, MGP Select 20151216 PM tails, Insulin 20160211, 3i ANA 13042016	MGP Select	Hannah Wardle-Jones		Phenotyping - MGP Select		Phlebotomy	Mild	IB814FA2F	Homozygous	15w 4d	15.6	C57BL/6N;C57BL/6NTac		Hannah Wardle-Jones
PMCD6.2c	1L	Black	2015-08-29	2015-09-16	15.6	15w 4d (at death)	2015-12-16	Culled	Emma Siragher	Female	C57BL/6N;C57BL/6NTac	Usp30 tm2b(EUCOMM)Hmgu HEPD0810_8_A06	PMCD	Usp30	Usp30<tm2b(EUCOMM)Hmgu>					80/2485	2a	Dead	M02227573					[NE]Usp30(b):Hom	Yes	PMCD5.1f	Usp30(b):Hom	PMCD2.1h	Usp30(b):Het	PMCD MGP Select 20150829, 3i ANA 13042016, Insulin 20160212	CF7_G1_8/09/2015_tm1b Cohort, PMCD MGP Select 20150829, MGP Select 20151216, MGP Select 20151216 PM ears, MGP Select 20151216 PM tails, Insulin 20160212, 3i ANA 13042016	MGP Select	Hannah Wardle-Jones		Phenotyping - MGP Select		Phlebotomy	Mild	IB814FA2F	Homozygous	15w 4d	15.6	C57BL/6N;C57BL/6NTac		Hannah Wardle-Jones
PMCD12.2e	1L 1R	Black	2015-12-09	2015-12-30	16.1	16w 1d (at death)	2016-03-31	Culled	Josh Dench	Female	C57BL/6N;C57BL/6NTac	Usp30 tm2b(EUCOMM)Hmgu HEPD0810_8_A06	PMCD	Usp30	Usp30<tm2b(EUCOMM)Hmgu>					80/2485	2a	Dead	M02304764					[NE]Usp30(b):Hom	Yes	PMCD3.3b	Usp30(b):Het	PMCD3.3h	Usp30(b):Het	PMCD MGP Select 20151209, Insulin 20160512	CF7_G1_21/12/2015_tm1b cohort, PMCD MGP Select 20151209, MGP Select 20160331, MGP Select 20160331 PM ears, MGP Select 20160331 PM Tails, Insulin 20160512	MGP Select	Hannah Wardle-Jones		Phenotyping - MGP Select		Phlebotomy	Mild	I4A937A0D	Homozygous	16w 1d	16.1	C57BL/6N;C57BL/6NTac		Hannah Wardle-Jones
PMCD18.1f	1L	Black	2015-12-16	2016-01-07	15.7	15w 5d (at death)	2016-04-04	Culled	Amy Gates	Female	C57BL/6N;C57BL/6NTac	Usp30 tm2b(EUCOMM)Hmgu HEPD0810_8_A06	PMCD	Usp30	Usp30<tm2b(EUCOMM)Hmgu>					80/2485	2a	Dead	M02311018					[NE]Usp30(b):Hom	Yes	PMCD5.4d	Usp30(b):Het	PMCD8.1c	Usp30(b):Het	Insulin 20160512, PMCD MGP Select 20151216	ad12 Green 1 tm1b cohort 29/12/15, PMCD MGP Select 20151216, MGP Select 20160404, MGP Select 20160404 PM Ears, MGP Select 20160404 PM Tail, Insulin 20160512	MGP Select	Hannah Wardle-Jones		Phenotyping - MGP Select		Phlebotomy	Mild	I8D1511F2	Homozygous	15w 5d	15.7	C57BL/6N;C57BL/6NTac		Hannah Wardle-Jones
PMCD18.1g	1R	Black	2015-12-16	2016-01-07	15.7	15w 5d (at death)	2016-04-04	Culled	Amy Gates	Female	C57BL/6N;C57BL/6NTac	Usp30 tm2b(EUCOMM)Hmgu HEPD0810_8_A06	PMCD	Usp30	Usp30<tm2b(EUCOMM)Hmgu>					80/2485	2a	Dead	M02311020					[NE]Usp30(b):Hom	Yes	PMCD5.4d	Usp30(b):Het	PMCD8.1c	Usp30(b):Het	Insulin 20160512, PMCD MGP Select 20151216	ad12 Green 1 tm1b cohort 29/12/15, PMCD MGP Select 20151216, MGP Select 20160404, MGP Select 20160404 PM Ears, MGP Select 20160404 PM Tail, Insulin 20160512	MGP Select	Hannah Wardle-Jones		Phenotyping - MGP Select		Phlebotomy	Mild	I4A937A0D	Homozygous	15w 5d	15.7	C57BL/6N;C57BL/6NTac		Hannah Wardle-Jones
DACB4.3d	1R	Black	2016-01-17	2016-02-04	16.1	16w 1d (at death)	2016-05-09	Culled	Emma Siragher	Female	C57BL/6NTac	Ccdc6 em1(IMPC)Wtsi CRISPR F1 (D)	DACB	Ccdc6	Ccdc6<em1(IMPC)Wtsi>					80/2485	2a	Dead	M02337577					[NE]WT	Yes	DACB2.1b	Ccdc6:Het	DACB2.1g	Ccdc6:Het	B6N MGP Select 20160119, Insulin 20160712	B6N MGP Select standard baseline, AD12_G1_26.01.2016_Crispr D, B6N MGP Select 20160119, MGP Select 20160509, MGP Select 20160509 PM Ears, MGP Select 20160509 PM Tail, Insulin 20160712	MGP Select	Nicola Griggs		Phenotyping - MGP Select	B6N MGP Select Controls Born 17th - 23rd Jan	Phlebotomy	Mild	I72238D23	Wildtype	16w 1d	16.1	C57BL/6NTac		Hannah Wardle-Jones
PMCF13.1a	1L	Black	2015-12-01	2015-12-22	15.9	15w 6d (at death)	2016-03-21	Culled	Fiona Kussy	Male	C57BL/6N;C57BL/6NTac	Lpxn tm1b(EUCOMM)Hmgu HEPD0688_2_B07	PMCF	Lpxn	Lpxn<tm1b(EUCOMM)Hmgu>					80/2485	2a	Dead	M02303581					[NT]WT	Yes	PMCF9.2b	Lpxn(b):Het	PMCF6.1f	Lpxn(b):Het	B6N MGP Select 20151201, Insulin 20160511	B6N MGP Select standard baseline, CF7_G1_15/12/2015_tm1b Cohort, B6N MGP Select 20151201, MGP Select 20160321, MGP Select 20160321 PM Ears, MGP Select 20160321 PM Tails, Insulin 20160511	MGP Select	Nicola Griggs		Phenotyping - MGP Select	B6N MGP Select Controls born 29th Nov - 5th Dec	Phlebotomy	Mild	I426A8873	Wildtype	15w 6d	15.9	C57BL/6N;C57BL/6NTac		Nicola Griggs
DABK10.2a	1L	Black	2016-04-06	2016-04-25	16.1	16w (at death)	2016-07-27	Culled	Angela Green	Male	C57BL/6NTac	Gpatch1 em1(IMPC)Wtsi CRISPR F1 (D)	DABK	Gpatch1	Gpatch1<em1(IMPC)Wtsi>					80/2485	2a	Dead	M02396091					[NE]WT	Yes	DABK2.2d	Gpatch1:Het	DABK4.1d	Gpatch1:Het	Insulin 20160815, B6N MGP Select 20160407	B6N MGP Select standard baseline, Hg3 Green 3 Ears Cohort 20/04/16, B6N MGP Select 20160407, MGP Select 20160727, MGP select 20160727 PM ears, MGP select 20160727 PM tails, Insulin 20160815	MGP Select	Nicola Griggs		Phenotyping - MGP Select	B6N MGP Select Controls born 3rd - 9th April	Phlebotomy	Mild	ID561BA25	Wildtype	16w	16.1	C57BL/6NTac		Nicola Griggs
DABR1.3e	2R	Black	2015-11-09	2015-12-01	16.1	16w (at death)	2016-02-29	Culled	Yvette Hooks	Male	C57BL/6NTac	Plet1 em1(IMPC)Wtsi CRISPR F1 (D)	DABR	Plet1	Plet1<em1(IMPC)Wtsi>					80/2485	2a	Dead	M02282843					[NE]WT	Yes	CMDH3.1d	[CrI]Plet1:Het	CBLT6317.2e	WT	Insulin 20160322, 3i ANA 06052016, B6N MGP Select 20151109	B6N MGP Select standard baseline, Y3_19/11/15_vr3_CRISPR/Cas9, B6N MGP Select 20151109, MGP Select 20160229, MGP Select 20160229 PM Ears, MGP Select 20160229 PM Tail, Insulin 20160322, 3i ANA 06052016	MGP Select	Hannah Wardle-Jones		Phenotyping - MGP Select	Controls born 8th - 14th Nov	Phlebotomy	Mild	I8D1511F2	Wildtype	16w	16.1	C57BL/6NTac(100%)		Hannah Wardle-Jones
DACL1.2c	1L 1R	Black	2015-12-17	2016-01-07	15.9	15w 6d (at death)	2016-04-06	Culled	Emma Cambridge	Male	C57BL/6NTac	Bin2 em1(IMPC)Wtsi CRISPR F1 (D)	DACL	Bin2	Bin2<em1(IMPC)Wtsi>					80/2485	2a	Dead	M02311621					[NE]WT	Yes	CMEH10.1b	[CrI]Bin2:Het	CBLT6548.2g	WT	B6N MGP Select standard baseline, Hg3 CRISPR Deletion Green 3 30/12/15 , B6N MGP Select 20151216, MGP Select 20160406, MGP Select 20160406 PM Ears, MGP Select 20160406 PM Tail, Insulin 20160512, 3i ANA 20170322	B6N MGP Select standard baseline, Hg3 CRISPR Deletion Green 3 30/12/15 , B6N MGP Select 20151216, MGP Select 20160406, MGP Select 20160406 PM Ears, MGP Select 20160406 PM Tail, Insulin 20160512, 3i ANA 20170322	MGP Select, MGP Select	Nicola Griggs		Phenotyping - MGP Select	B6N MGP Select Controls Born 13th - 19th Dec	Phlebotomy	Mild	IB814FA2F	Wildtype	15w 6d	15.9	C57BL/6NTac		Hannah Wardle-Jones
MUFL32.1a	1L	Black	2015-08-09	2015-09-02	16.2	16w 1d (at death)	2015-11-30	Culled	Agnes Swiatkowska	Male	C57BL/6N;C57BL/6NTac	Dhx35 tm1b(EUCOMM)Wtsi	MUFL	Dhx35	Dhx35<tm1b(EUCOMM)Wtsi>					80/2485	2a	Dead	M02209657					[NE]WT	Yes	MUFL2.2a	Dhx35(b):Het	CBLT6164.1f	WT	B6N MGP Select 20150809, Insulin 20160211	B6N MGP Select standard baseline, CF7_G1_24/08/2015_tm1b Cohort, B6N MGP Select 20150809, MGP Select 20151130, MGP Select 20151130 PM ears, MGP Select 20151130 PM tails, Insulin 20160211	MGP Select	Nicola Griggs		Phenotyping - MGP Select	B6N MGP Select Controls Born 9th - 15th Aug	Phlebotomy	Mild	I4A937A0D	Wildtype	16w 1d	16.2	C57BL/6N;C57BL/6NTac
DABK10.2c	1L 1R	Black	2016-04-06	2016-04-25	16.1	16w (at death)	2016-07-27	Culled	Yvette Hooks	Male	C57BL/6NTac	Gpatch1 em1(IMPC)Wtsi CRISPR F1 (D)	DABK	Gpatch1	Gpatch1<em1(IMPC)Wtsi>					80/2485	2a	Dead	M02396093					[NE]WT	Yes	DABK2.2d	Gpatch1:Het	DABK4.1d	Gpatch1:Het	Insulin 20160815, B6N MGP Select 20160407	B6N MGP Select standard baseline, Hg3 Green 3 Ears Cohort 20/04/16, B6N MGP Select 20160407, MGP Select 20160727, MGP select 20160727 PM ears, MGP select 20160727 PM tails, Insulin 20160815	MGP Select	Nicola Griggs		Phenotyping - MGP Select	B6N MGP Select Controls born 3rd - 9th April	Phlebotomy	Mild	IB814FA2F	Wildtype	16w	16.1	C57BL/6NTac		Nicola Griggs
MEQX261.1b	1R	Black	2016-01-13	2016-02-04	15.9	15w 6d (at death)	2016-05-03	Culled	Agnes Swiatkowska	Male	C57BL/6N;C57BL/6NTac	Slc20a2 tm1a(EUCOMM)Wtsi EPD0243_1_C06	MEQX	Slc20a2	Slc20a2<tm1a(EUCOMM)Wtsi>					80/2485	2a	Dead	M02330870					[NE]WT	Yes	MEQX179.3c	Slc20a2:Het	CBLT7006.2c	WT	Insulin 20160712 , B6N MGP Select 20160111	B6N MGP Select standard baseline, ap19_y5_cohort_27.1.16, B6N MGP Select 20160111, MGP Select 20160503, MGP Select 20160503 PM Ears, MGP Select 20160503 PM Tails, Insulin 20160712	MGP Select	Nicola Griggs		Phenotyping - MGP Select	B6N MGP Select Controls born 10th - 16th Jan	Phlebotomy	Mild	IAB6CA18C	Wildtype	15w 6d	15.9	C57BL/6N;C57BL/6NTac		Hannah Wardle-Jones
MUCB8.2b	1R	Black	2015-05-01	2015-05-18	15.8	15w 5d (at death)	2015-08-19	Culled	Carmen Ballesteros Reviriego	Male	C57BL/6N;C57BL/6NTac	Adamts3 (b) (KOMP)Wtsi	MUCB	Adamts3	Adamts3<tm1b(KOMP)Wtsi>					80/2485	2a	Dead	M02129184					[NE]WT	Yes	CBLT5313.4c	WT	MUCB4.1a	Adamts3(b):Het	B6N MGP Select 20150501, Insulin 20151015 , 3i ANA 04122015	B6N MGP Select standard baseline, CF7_G1_12/05/15_tm1b cohort, B6N MGP Select 20150501, MGP Select 20150819, MGP Select 20150819 PM ears, MGP Select 20150819 PM tails, Insulin 20151015 , 3i ANA 04122015	MGP Select	Nicola Griggs	Culling	Phenotyping - MGP Select	B6N MGP Select Controls Born 26th April - 2nd May_x000D_	Phlebotomy	Mild	IB814FA2F	Wildtype	15w 5d	15.8	C57BL/6N;C57BL/6NTac		Hannah Wardle-Jones
PMCH8.3a	1L	Black	2015-11-04	2015-11-23	15.7	15w 5d (at death)	2016-02-22	Culled	Emma Cambridge	Male	C57BL/6N;C57BL/6NTac	Pdzk1 tm2b(EUCOMM)Wtsi BEPD0005_1_D09	PMCH	Pdzk1	Pdzk1<tm2b(EUCOMM)Wtsi>					80/2485	2a	Dead	M02279895					[NE]WT	Yes	PMCH4.1a	Pdzk1(b):Het	PMCH2.1g	Pdzk1(b):Het	Insulin 20160322, B6N MGP Select 20151101	B6N MGP Select standard baseline, CF7_G1_17/11/2015_tm1b Cohort, B6N MGP Select 20151101, MGP Select 20160222, MGP Select 20160222 PM ears, MGP Select 20160222 PM tails, Insulin 20160322	MGP Select	Nicola Griggs		Phenotyping - MGP Select	B6N MGP Select Controls born 1st - 7th Nov	Phlebotomy	Mild	IAB6CA18C	Wildtype	15w 5d	15.7	C57BL/6N;C57BL/6NTac		Hannah Wardle-Jones
MGXY53.2f	2L 1R	Black	2016-02-01	2016-02-24	16.1	16w (at death)	2016-05-23	Culled	Carmen Ballesteros Reviriego	Male	C57BL/6N;C57BL/6NTac	Gtpbp3 tm1a(KOMP)Wtsi EPD0135_2_B03	MGXY	Gtpbp3	Gtpbp3<tm1a(KOMP)Wtsi>					80/2485	2a	Dead	M02344819					[NE]WT	Yes	MGXY27.3c	Gtpbp3:Het	CBLT6868.3d	WT	B6N MGP Select 20160203, Insulin 20160712 , 3i ANA 25042017	B6N MGP Select standard baseline, Y2_cohort_ears_15/2/16_cr6, B6N MGP Select 20160203, MGP Select 20160523, MGP Select 20160523 PM Ears, MGP Select 20160523 PM Tails, Insulin 20160712 , 3i ANA 25042017	MGP Select	Nicola Griggs		Phenotyping - MGP Select	B6N MGP Select Controls Born 31st - 6th Feb	Phlebotomy	Mild	I8D1511F2	Wildtype	16w	16.1	C57BL/6N;C57BL/6NTac	James Bussell	Hannah Wardle-Jones
MUHV1.1b	1R	Black	2015-04-18	2015-05-07	15.6	15w 4d (at death)	2015-08-05	Culled	Susana Caetano	Male	C57BL/6N;C57BL/6NTac	Timmdc1 tm1b(EUCOMM)Wtsi	MUHV	Timmdc1	Timmdc1<tm1b(EUCOMM)Wtsi>					80/2485	2a	Dead	M02118250					[NE]WT	Yes	MZGU4.1b	[IR]Timmdc1(b):Het | [IR]Timmdc1:WT	CBLT5585.4g	WT	B6N MGP Select 20150417, Insulin 20151014 , 3i ANA 08022016	B6N MGP Select standard baseline, AD12_G1_28/04/2015_tm1b, B6N MGP Select 20150417, MGP Select 20150805, MGP Select 20150805 PM ears, MGP Select 20150805 PM tails, Insulin 20151014 , 3i ANA 08022016	MGP Select	Nicola Griggs		Phenotyping - MGP Select	B6N MGP Select Controls Born 12th - 18th April	Phlebotomy	Mild	IB814FA2F	Wildtype	15w 4d	15.6	C57BL/6N;C57BL/6NTac		Hannah Wardle-Jones
MHDL20.1e	2R	Black	2016-03-09	2016-03-30	16.1	16w (at death)	2016-06-29	Culled	Angela Green	Male	C57BL/6N;C57BL/6NTac	Tcerg1l<tm1a(KOMP)Wtsi> EPD0601_3_F06	MHDL	Tcerg1l	Tcerg1l<tm1a(KOMP)Wtsi>					80/2485	2a	Dead	M02380076					[NE]WT	Yes	MHDL15.1b	WT	MHDL15.1e	Tcerg1l:Het	Insulin 20160810, B6N MGP Select 20160309	B6N MGP Select standard baseline, Hg3 Cohort Green 3 23/03/16, B6N MGP Select 20160309, MGP Select 20160629, MGP Select 20160629 PM Ears, MGP Select 20160629 PM Tail, Insulin 20160810	MGP Select	Hannah Wardle-Jones		Phenotyping - MGP Select	Controls born 6 - 12th March	Phlebotomy	Mild	IAB6CA18C	Wildtype	16w	16.1	C57BL/6N;C57BL/6NTac	James Bussell	Nicola Griggs
MEJD56.1c	1L 1R	Black	2015-06-07	2015-06-29	16.2	16w 1d (at death)	2015-09-28	Culled	Fiona Kussy	Male	C57BL/6N;C57BL/6NTac	Mrps21 tm1e(EUCOMM)Wtsi EPD0250_5_A05 #2	MEJD	Mrps21	Mrps21<tm1e(EUCOMM)Wtsi>					80/2485	2a	Dead	M02159849					[NE]WT	Yes	MEJD44.1a	Mrps21(e):Het	CBLT6094.1g	WT	B6N MGP Select 20150607, Insulin 20151109, 3i ANA 11122015	B6N MGP Select standard baseline, Y2_Cohort_ears_17/6/15_cw8, B6N MGP Select 20150607, MGP Select 20150928, MGP Select 20150928 PM Ears, MGP Select 20150928 PM Tails, Insulin 20151109, 3i ANA 11122015	MGP Select	Nicola Griggs		Phenotyping - MGP Select	B6N MGP Select Controls Born 7th - 13th June	Phlebotomy	Mild	I426A8873	Wildtype	16w 1d	16.2	C57BL/6N;C57BL/6NTac		Hannah Wardle-Jones
MUGR44.1a	1L	Black	2015-12-23	2016-01-13	15.8	15w 5d (at death)	2016-04-11	Culled	Agnes Swiatkowska	Male	C57BL/6N;C57BL/6NTac	Lars tm1b (KOMP)Wtsi	MUGR	Lars	Lars<tm1b(KOMP)Wtsi>					80/2485	2a	Dead	M02315512					[NE]WT	Yes	MUGR19.2d	Lars(b):Het	CBLT6749.1g	WT	B6N MGP Select 20151223, Insulin 20160512	B6N MGP Select standard baseline, CF7_G1_5/01/2016_tm1b Cohort, B6N MGP Select 20151223, MGP Select 20160411, MGP Select 20160411 PM ears, MGP Select 20160411 PM tails, Insulin 20160512	MGP Select	Nicola Griggs		Phenotyping - MGP Select	B6N MGP Select Controls born 20th - 26th Dec	Phlebotomy	Mild	I8C357257	Wildtype	15w 5d	15.8	C57BL/6N;C57BL/6NTac		Hannah Wardle-Jones
MHGH16.1e	2R	Black	2016-02-10	2016-03-03	15.9	15w 6d (at death)	2016-05-31	Culled	Josh Dench	Male	C57BL/6N;C57BL/6NTac	Ormdl3<tm2a(EUCOMM)Hmgu> HEPD0957_3_C05	MHGH	Ormdl3	Ormdl3<tm2a(EUCOMM)Hmgu>					80/2485	2a	Dead	M02351498					[NE]WT	Yes	MHGH8.1g	Ormdl3:Het	CBLT7069.1j	WT	B6N MGP Select 20160209, Insulin 20160713	B6N MGP Select standard baseline, HG3 Cohort G3 24/2/16, B6N MGP Select 20160209, MGP Select 20160531, MGP Select 20160531 PM Ears, MGP Select 20160531 PM Tail, Insulin 20160713	MGP Select	Hannah Wardle-Jones		Phenotyping - MGP Select	B6N MGP Select Controls Born 7th - 13th Feb	Phlebotomy	Mild	I4A937A0D	Wildtype	15w 6d	15.9	C57BL/6N(25%);C57BL/6NTac(75%)	James Bussell	Nicola Griggs
DADK5.1c	1L 1R	Black	2016-04-06	2016-04-26	16.1	16w (at death)	2016-07-27	Culled	Yvette Hooks	Male	C57BL/6NTac	H2afb3 em1(IMPC)Wtsi CRISPR F1 (D)	DADK	H2afb3	H2afb3<em1(IMPC)Wtsi>					80/2485	2a	Dead	M02397208					[NE]WT	Yes	DADK1.1b	H2afb3:Hemi	DADK4.1h	H2afb3:Het	B6N MGP Select 20160407, Insulin 20160815, 3i ANA 14062017	B6N MGP Select standard baseline, Hg3 Green 3 Ears Cohort 20/04/16, B6N MGP Select 20160407, MGP Select 20160727, MGP select 20160727 PM ears, MGP select 20160727 PM tails, Insulin 20160815, 3i ANA 14062017	MGP Select	Nicola Griggs		Phenotyping - MGP Select	B6N MGP Select Control Born 3rd - 9th April	Phlebotomy	Mild	ID561BA25	Wildtype	16w	16.1	C57BL/6NTac(100%)	Graham Duddy	Nicola Griggs
[truncated: 339 more rows]
[truncated: 3 more columns]

## Sheet: Mouse dismorphology
Mouse Name	Mouse	Genotype	Zygosity	Gender	Birth Date	Gene Name	Coat Colour	Assay Date	Age In Weeks	Pil Holder	Is Complete	Cohort Name	Pipeline	Colony Prefix	Colony Name	Vibrissae Size	Vibrissae Shape	Vibrissae Colour	Mouth Morphology	Incisors	Incisors Morphology	Incisor Colour	Pinna	Pinna Size	Pinna Morphology	Pinna Position	Pinna Rotation	External Genitalia	External Genitalia Morphology	External Genitalia Size	Forelimb	Forelimb Size	Forelimb Morphology	Forepaw	Forepaw Size	Forepaw Morphology	Forepaw Footpad Size	Forepaw Digit Count Normal 10	Forepaw Digit Size	Forepaw Digit Morphology	Forepaw Digit Fusion	Forepaw Nail Count	Forepaw Nail Length	Forepaw Nail Morphology	Forepaw Nail Colour	Hindlimb	Hindlimb Size	Hindlimb Morphology	Hindpaw
[truncated: 709 more rows]
[truncated: 93 more columns]

[truncated: 12 more sheets: Usp30EyeMorphology, Usp30 All BW data, Usp30PBL, Usp30Haem, Usp30GTT, Usp30ClinChem+Ins, Usp30Calo, Usp30GripStrength, Usp30Heart, Usp30Xray, Usp30ABR, Usp30DEXA]
