# Supplementary material for: Knockout or inhibition of USP30 protects dopaminergic neurons in a Parkinson’s disease mouse model
Source: Nat Commun. 2023 Nov 13;14:7295. doi: 10.1038/s41467-023-42876-1 (PMC10643470; doi:10.1038/s41467-023-42876-1)
Supplement: Supplementary file 9 — Source Data [file 41467_2023_42876_MOESM9_ESM.xlsx]

## Sheet: Figure 1b
		Brain					Kidney					Heart					Skeletal muscle					Spleen					Liver					Pancreas					Testis
Usp30+/+		1	0.966	1	1	1	0.561	0.634	0.607			0.332	0.318	0.318			0.173	0.271	0.147			0.355	0.644	0.682			0.463	0.463	0.439			1.885	1.562	2.067			4.414	4.602	5.013	2.964
Usp30-/-		0	0	0	0	0	0	0	0			0	0	0			0	0	0			0	0	0			0	0	0			0	0	0			0	0	0	0

## Sheet: Figure 1d
	Expected	Observed
Usp30+/+	30	31
Usp30+/-	60	61
Usp30-/-	30	30
Table analyzed	Figure 1d
Column analyzed	Column B
Chi-square test
Chi-square	601
DF	2
P value (two-tailed)	<0.0001
P value summary	****
Is discrepancy significant (P < 0.05)?	Yes
Outcome	Expected #	Observed #	Expected %	Observed %
Usp30+/+	4.5	31	3.689	25.41
Usp30+/-	9	61	7.377	50
Usp30-/-	4.5	30	3.689	24.59
TOTAL	18	122	100	100

## Sheet: Figure 1c
Figure 1c

## Sheet: Figure 1e
		WT	Usp30 KO
GBUT31.2k	632	1
PMCT6.3f	831	1
PMCT6.3d	831	1
GBRN17.1a	673	1
GBUT31.2h	511	1
GBUT25.1d	777	1
BRCT5.3e	579	1
BRCT5.3b	579	1
BRCT5.2a	617	1
BRCT5.1a	639	1
GBRN14.2j	691	1
GBRN14.2h	706	1
GBRN13.2g	737	1
GBUT31.2j	172	1
GBUT31.2i	726	1
GBUT31.2g	348	1
GBUT25.1c	559	1
BRCT5.2c	415	1
GBUT24.1d	504		1
GBUT24.1b	772		1
GBUT26.2c	778		1
GBUT18.2h	760		1
GBUT16.1f	171		0
GBUT16.1b	171		0
GBUT16.1a	171		0
GBUT27.1g	694		1
GBUT24.1f	722		1
GBUT17.1c	751		1
GBUT24.1c	720		1
GBUT17.1f	743		1
GBUT27.1i	571		1
GBUT24.1g	643		1
GBUT24.1e	636		1
GBUT17.3i	773		1
GBUT17.3h	855		1
GBUT17.3g	757		1
GBUT17.3f	536		1
GBUT17.3e	319		1
GBUT17.1d	769		1
GBUT16.1g	687		1
GBUT16.1d	155		1
GBUT27.1h	446		1
					Comparison of Survival Curves
					Log-rank (Mantel-Cox) test
					Chi square	0.5115
					df	1
					P value	0.4745
					P value summary	ns
					Are the survival curves sig different?	No
					Median survival
					WT	635.5
					Usp30 KO	720
					Ratio (and its reciprocal)	0.8826	1.133
					95% CI of ratio	0.4703 to 1.657	0.6037 to 2.126
					Hazard Ratio (Mantel-Haenszel)	A/B	B/A
					Ratio (and its reciprocal)	1.275	0.7845
					95% CI of ratio	0.6554 to 2.479	0.4033 to 1.526
					Hazard Ratio (logrank)	A/B	B/A
					Ratio (and its reciprocal)	1.246	0.8024
					95% CI of ratio	0.6580 to 2.360	0.4237 to 1.520

## Sheet: Figure 1h
WT	USP30 KO
11	9
10
5	8
5	26
11	13
10	16
8	10
10
11	9
	17
8	21
10	8
6	9
10	13
	8
	11
		Table Analyzed	Figure 1 h
		Column B	USP30 KO
		vs.	vs.
		Column A	WT
		Unpaired t test
		P value	0.0264
		P value summary	*
		Significantly different (P < 0.05)?	Yes
		One- or two-tailed P value?	Two-tailed
		t, df	t=2.360, df=25

## Sheet: Figure 2b
WT	QC	QC/KO
32.4844	55.5665	86.1148
56.0089	51.1461	58.8826
44.3987	16.5829	68.4438
42.7419	39.3476	64.3813
33.579	19.8473	60.0144
60.874	7.89474	65.3724
61.3347	33.5821	67.0294
	11.7745

## Sheet: Figure 2d
WT-Null	QC-Null	QC/KO-Null	WT-SNCA	QC-SNCA	QC/KO-SNCA
1.2785	5.33275	4.294	68.7241	100.514	19.973
3.3794	1.85133	5.212	71.5761	65.4957	22.48
2.879	6.07667	3.995	67.1348	88.2206	28.712
			64.4951	87.0077	14.207
			57.7301	61.5755	38.2646
			90.9299	72.1338	12.4574
			49.1347	72.1517	15.2909
				65.8627

## Sheet: Figure 2e
WT-Null	WT-SNCA	QC-Null	QC-SNCA	QC/KO-Null	QC/KO-SNCA
44.4	42.5	51.2	38.2	50	52.8
57.1	38.1	52.9	46	51.4	56.9
50	35.7	53.6	35.2	48.8	46.3
51.4	47.2	52.6	44.8	52.5	52.8
50	50	45.5	36	47.1	48
50	50	48.9	33.3	50	52.8
54.8	51.9	56.4	21.4	51.2	50
60.7	51	49	50	45.5	50.8
47.8	46.2	50	39.1	48	29.6
66.7	25	48.6	54.8	58.1	55.3
50	41.9		30.3	48	48.1
83.3	28		47.4	51.5	51.9
53.3	41.5		44.6	46.3	53.3
50	41.5			52	45.5
43.6				47.1	52
44.4				51.1
54.8	39.6	50	46.7	46.2
48.5		50	23.8	46.7	50
56.3	27.5	46.2	42.9	52.8	46.2
64.5	44.7	53.8	50	53.2	48.7
47.4	31	45.7	29.4	48.7	44.2
46.2	9.1	50	36.8	50	52.4
53.5	34.4	52	15.4	47.2	47.7
51.2	28.6	50	35.6	50	52.4
53.5	55.2	50	41.2	52.3	51.6
53.3		52.2	38.5	50	56.3
50	28.3	48.3	37.5	47.8	41.7
55.1	46.3		50.9	55	35.3
51.1	50		48.8	54.8	54.3
	48.3			47.4	60.9
	42.1		40.9	50.9	49
	39.1		20.9	52.3
	32.4
	42.9

## Sheet: Figure 3b
WT	QC	QC/KO
18.985	19.6371	50.2694
33.9507	42.6468	90.9981
54.2045	51.121	89.3899
18.6706	45.3767	95.2506
42.0295	52.2274	94.3147
32.3863	14.7035	75.485
53.734	25.0265	87.6889
	15.3235

## Sheet: Figure 3c
WT-Null	QC-Null	QC/KO-Null	WT-SNCA	QC-SNCA	QC/KO-SNCA
170.18	168.36	119.68	96.48	36.73	137.84
183.35	156.87	125.89	29.82	70.3	65.9
134.52	117.8	148.16	96.26	33.7	131.55
166.62	121.83	128.81	89.12	48.19	151.58
152.69	137.92	112.17	53.78	7.55	133.11
116.59		159.1	102.39	111.36	157.79
143.74		175.96	78.7	111.93
133.4		160.98
176.88	129.08	135.04	86.37	92.19	67.95
121.66	154.72	155.64	67.76	72.45	147.87
161.32	179.93	117.64	59.62	68.53	148.31
155.31	172.65	115.25	115.93	96.73	82.93
129.38	89.46	128.29	73.07	44.51	104.59
164.06		144.96	65.12	65.89	107.11
		153.6	58.34	68.39	91.36
			91.13
			83.07

[truncated: 39 more sheets: Figure 3d, Figure 3e, Figure 3f, Figure 4a, Figure 4b, Figure 4c, Figure 4d, Figure 4f, Figure 5b, Figure 5c, Figure 5d, Figure 5e, Figure S1a, Figure S1b, Figure S1c, Figure S1d female, Figure S1d male, Figure S1d AUC, Figure S1e, Figure S1f …]
